# Supplementary material for: Tfam Knockdown Results in Reduction of mtDNA Copy Number, OXPHOS Deficiency and Abnormalities in Zebrafish Embryos
Source: Front Cell Dev Biol. 2020 Jun 12;8:381. doi: 10.3389/fcell.2020.00381 (PMC7303330; doi:10.3389/fcell.2020.00381)
Supplement: Supplementary file 5 [file Table_1.XLSX]

## Sheet: Table_S1
Supplementary Table S1. Overview of primers and antibodies used in this study
Primers	Forward Primer (5’-3’)	Reverse Primer (5’-3’)
18S RNA	AGCGTGCGGGAAACCACGAG	AAGCCGCAGGCTCCACTCCT
Tfam Exon 2	TGTGTAGCTCCAGCGATAAAGA	ATGTATGCTGTCAGGGGTCTCT
Tfam Exon 5	CCCAAGGAGCACCTTCAACA	TTGCCTGCGTAGTAGTTCCC
Tfam Exon 6-7	CGCTTGAGCGACACACAAAA	GTGCTCCTCCCACGATTTGA
Tfam Exon 1	CTTTTGTTCGGTGGTCAACA
Tfam Exon 3		CTTTTGTTCGGTGGTCAACA
Tfam Exon 4		TCCGAATGGCTTTTCTTTTG
Tfam Exon 5		CGGACTTTATCGTCCTCTGC
ND1	CCACTTAATTAACCCCCTAGCC	ATGTTTGTGGGGGTAGACCA
B2M	CGCCTGAAAACTACGTTCTACAC	ACTTTCGGAGTGGCTGAAAA
Antibody	Company	Dilution	Incubation
Primary-anti-MF20-mouse	DSHB, Myosin Heavy Chain Pro	1:20 dilution	4°C incubation overnight
Primary-anti-Zebrin I-mouse	DSHB, Aldolase C like Protein	1:100 dilution	4°C incubation overnight
Secondary-anti-mouse/rabbit	Dako REAL EnVision Detection System Peroxidase/DAB	Ready to use	room-temperature incubation for 30 minutes

## Sheet: Table_S2
Supplementary Table S2. Analyzed genes
Ensembl ID	GeneSymbol	Significantly Changed	Fold Change
ENSDARG00000000001	slc35a5	no	1.2879
ENSDARG00000000002	ccdc80	no	1.269
ENSDARG00000000018	nrf1	no	1
ENSDARG00000000019	ube2h	no	1
ENSDARG00000000068	slc9a3r1	yes	0.6516
ENSDARG00000000069	dap	no	0.7461
ENSDARG00000000086	itsn1	no	1.3814
ENSDARG00000000103	myh10	no	1.3038
ENSDARG00000000142	si:busm1-79m10.4	no	1.4456
ENSDARG00000000151	thraa	no	1
ENSDARG00000000161	itsn2a	yes	1.5902
ENSDARG00000000175	hoxb2a	no	1.3501
ENSDARG00000000183	ptpn4b	no	1
ENSDARG00000000189	sema6e	no	1.2221
ENSDARG00000000212	krt97	yes	0.6324
ENSDARG00000000229	usp49	no	1.3628
ENSDARG00000000241	slc40a1	no	1
ENSDARG00000000324	dcaf8	yes	1.572
ENSDARG00000000349	si:rp71-1p14.7	no	1.4306
ENSDARG00000000369	prkag3b	yes	0.6693
ENSDARG00000000380	pde6a	yes	0.234
ENSDARG00000000394	matr3l	no	1
ENSDARG00000000423	si:ch73-314g15.3	no	1.4931
ENSDARG00000000442	slc39a13	no	1.4514
ENSDARG00000000460	nitr2b	no	1.2494
ENSDARG00000000472	cntn2	yes	1.636
ENSDARG00000000474	tnni1a	no	1
ENSDARG00000000476	pms1	no	1.3829
ENSDARG00000000489	upf3b	no	1.1984
ENSDARG00000000503	stx1b	no	1
ENSDARG00000000516	ankar	yes	1.818
ENSDARG00000000529	ofd1	no	1.3537
ENSDARG00000000540	asnsd1	no	1.3561
ENSDARG00000000542	gtf2e1	no	1
ENSDARG00000000551	slc1a4	no	1
ENSDARG00000000563	ttnb;;	no	1
ENSDARG00000000567	znf281a	yes	2.0761
ENSDARG00000000568	ell	no	1
ENSDARG00000000588	grasp	no	1.3549
ENSDARG00000000631	ptpn4a	no	1.1253
ENSDARG00000000638	opn1mw4	no	1
ENSDARG00000000651	osgepl1	no	1.3735
ENSDARG00000000656	psmb9a	no	1
ENSDARG00000000666	creg2	no	1
ENSDARG00000000690	sypl2b	no	1
ENSDARG00000000729	daxx	yes	1.7081
ENSDARG00000000730	slc6a13	no	0.7207
ENSDARG00000000747	lcmt2	no	1.3608
ENSDARG00000000760	znf511	no	1.3566
ENSDARG00000000767	spi1b	no	1
ENSDARG00000000779	scfd1	no	1.1074
ENSDARG00000000796	nr4a1	no	0.7284
ENSDARG00000000804	rassf6	no	1
ENSDARG00000000830	telo2	no	1.4481
ENSDARG00000000837	snx9a	no	1
ENSDARG00000000853	dstyk	no	1.3057
ENSDARG00000000857	mapk14a	no	1.2166
ENSDARG00000000861	scrib	no	1.3757
ENSDARG00000000887	zgc:56699	no	1
ENSDARG00000000906	skap2	no	0.697
ENSDARG00000000935	unk	no	1
ENSDARG00000000943	dzip1	no	1.394
ENSDARG00000000966	ncor2	no	1.3072
ENSDARG00000001015	znf384l	yes	1.5497
ENSDARG00000001057	bysl	no	1.3804
ENSDARG00000001127	slc17a6a	no	0.7727
ENSDARG00000001129	dicer1	no	1.2661
ENSDARG00000001162	LOC556124	no	1
ENSDARG00000001169	hsd17b8	no	0.845
ENSDARG00000001210	arl14ep	no	1.1907
ENSDARG00000001220	mycbp2	no	1
ENSDARG00000001234	map4k2	no	0.7958
ENSDARG00000001241	puf60b	no	1
ENSDARG00000001244	srrm1	no	1
ENSDARG00000001249	pcgf1	no	1.3466
ENSDARG00000001259		yes	1.5603
ENSDARG00000001303	psmb8a	no	1.3126
ENSDARG00000001313	g2e3	no	1.2556
ENSDARG00000001354	slc6a13l	yes	0.2459
ENSDARG00000001414	mctp2a	no	1
ENSDARG00000001431	actn3b	no	0.8425
ENSDARG00000001437	slc2a1a	no	1
ENSDARG00000001442	inppl1b	no	1
ENSDARG00000001447	mier1b	no	1.3708
ENSDARG00000001452	adam8a	yes	1.875
ENSDARG00000001463	tdh2	yes	0.4766
ENSDARG00000001470	si:ch211-287j19.6	no	1.0877
ENSDARG00000001498	skap1	no	1.3847
ENSDARG00000001549	sp3a	no	1.3639
ENSDARG00000001557	tomm34	no	1
ENSDARG00000001558	kifc1;LOC561143;LOC561143;kifc1	no	1.293
ENSDARG00000001559	csmd2	no	1
ENSDARG00000001572	prf1.3	no	1.4121
ENSDARG00000001578	echs1	no	0.7458
ENSDARG00000001621	nfyal	no	1.3253
ENSDARG00000001634	kirrela	no	1
ENSDARG00000001656	psmb10	no	1
ENSDARG00000001676	gpm6bb	no	1.4681
ENSDARG00000001686	uckl1a	yes	0.4715
ENSDARG00000001710	flot1a	no	1
ENSDARG00000001712	si:ch211-247n2.1	no	1
ENSDARG00000001721	oc90	no	1.4646
ENSDARG00000001729	strn3	no	1
ENSDARG00000001733	gulp1a	no	1
ENSDARG00000001734	fkbp8	no	0.7002
ENSDARG00000001754	noc2l	no	1.4214
ENSDARG00000001767	slc29a2	no	1
ENSDARG00000001769	ptpra	no	1.3848
ENSDARG00000001771	otol1a	no	0.7237
ENSDARG00000001776	stim2b	no	1.3933
ENSDARG00000001777	nup155	no	1.4042
ENSDARG00000001781	tspan11	yes	1.5856
ENSDARG00000001782	prkacba;prkacba;mef2b	no	1
ENSDARG00000001785	irx2a	no	1
ENSDARG00000001788	atp5o	no	0.83
ENSDARG00000001803	;kcnh6a	no	0.6997
ENSDARG00000001804	zgc:112148	no	0.7285
ENSDARG00000001807	tnfrsf21	no	1.3113
ENSDARG00000001818	c3b.2	no	1
ENSDARG00000001829	zgc:112982	no	0.8118
ENSDARG00000001835	zgc:172106;nalcn;nalcn;nalcn;zgc:172106	no	1
ENSDARG00000001857	aff4	yes	1.5422
ENSDARG00000001859	dbx1b	yes	1.8447
ENSDARG00000001870	atp1a1a.4	no	0.7446
ENSDARG00000001873	phgdh	no	1
ENSDARG00000001879	nav2b	no	1
ENSDARG00000001880	stx3a	yes	0.6148
ENSDARG00000001881	cacnb3a	no	1
ENSDARG00000001882	kbtbd12	no	0.8444
ENSDARG00000001888	ppm1ba	no	1
ENSDARG00000001889	tuba1a	no	1
ENSDARG00000001890	stt3b	no	1.4759
ENSDARG00000001891	nmbr	no	1
ENSDARG00000001897	man2b1	no	1.1981
ENSDARG00000001898	manea	no	0.8123
ENSDARG00000001906	LOC559089	no	1
ENSDARG00000001909	vill	yes	0.6535
ENSDARG00000001910	rorab	no	1
ENSDARG00000001912	drd4-rs	no	1.4703
ENSDARG00000001913	palmda	no	0.7874
ENSDARG00000001929	pink1	no	1
ENSDARG00000001930	klhl15	no	0.8433
ENSDARG00000001933	prkag2b	no	1
ENSDARG00000001937	LOC100334818	no	1.3835
ENSDARG00000001939	b3gat3	no	1.4112
ENSDARG00000001940	dnajc1	no	1.2754
ENSDARG00000001950	ak1	no	1
ENSDARG00000001953	pfkfb3	yes	1.5404
ENSDARG00000001968	dock5	no	1.4203
ENSDARG00000001969	txlng	no	1.3659
ENSDARG00000001971	cthrc1b	no	1
ENSDARG00000001975	hsd11b2	no	1
ENSDARG00000001976		no	0.8056
ENSDARG00000001993	myhb	yes	0.2102
ENSDARG00000001994	stxbp1a	no	1
ENSDARG00000001999	adamts18	no	1
ENSDARG00000002002	lmcd1	no	1.1298
ENSDARG00000002006	rxrbb	no	1.3885
ENSDARG00000002013	grb10a	no	0.8566
ENSDARG00000002016	ppil2	no	1
ENSDARG00000002020	rictorb	no	1.1724
ENSDARG00000002021	pygb	no	1
ENSDARG00000002026	qkib	no	1.2537
ENSDARG00000002031	tox4a	yes	1.5069
ENSDARG00000002037	LOC564852	no	1.3525
ENSDARG00000002060	brf2	no	1
ENSDARG00000002071	adss	no	1
ENSDARG00000002077	mnat1	no	1.3902
ENSDARG00000002082	csnk2a1	no	1.4113
ENSDARG00000002084	lamb2	no	1
ENSDARG00000002127	stam	no	1
ENSDARG00000002128	cwf19l1	no	1.4163
ENSDARG00000002131	celf2	no	1
ENSDARG00000002165	psme1	no	1
ENSDARG00000002167	cacnb1	no	1.1943
ENSDARG00000002168	tra2b	no	0.8882
ENSDARG00000002172	aplnra	no	0.8338
ENSDARG00000002174	itfg2	no	1.3033
ENSDARG00000002184	igbp1	no	1
ENSDARG00000002190	chmp2bb	no	1
ENSDARG00000002192	aspn	no	1
ENSDARG00000002193	rho	no	0.7186
ENSDARG00000002194	rhd	no	1
ENSDARG00000002196	bach1b	no	1
ENSDARG00000002204	hspb11	yes	1.8325
ENSDARG00000002210	stk25a	no	0.7803
ENSDARG00000002213	invs	yes	2.2742
ENSDARG00000002215	rtca	no	1.3565
ENSDARG00000002216	tbx3a	no	1
ENSDARG00000002217	scocb	yes	1.5922
ENSDARG00000002219	si:dkey-103j14.5	no	1
ENSDARG00000002220	zgc:103692	no	1
ENSDARG00000002230	sypb	yes	0.4792
ENSDARG00000002231	LOC563806;	no	1.3941
ENSDARG00000002235	mmp14a	no	1.272
ENSDARG00000002240	psmb6	no	1.4018
ENSDARG00000002241	LOC100537815	no	1
ENSDARG00000002249	tbxas1	yes	0.5676
ENSDARG00000002255	epb41l3a	no	1
ENSDARG00000002259	ca15c	no	0.7457
ENSDARG00000002264	mrpl41	no	1
ENSDARG00000002267	dcaf13	no	1.3734
ENSDARG00000002271	zfand5b	no	1
ENSDARG00000002285	mcoln1a	no	1
ENSDARG00000002293	si:ch211-197g15.9	yes	0.451
ENSDARG00000002298	ankrd22	no	1.2064
ENSDARG00000002299	arsh	no	1.3719
ENSDARG00000002300	p2rx2	yes	0.4799
ENSDARG00000002304	gins2	yes	1.5641
ENSDARG00000002305	me3	no	1
ENSDARG00000002311	fabp11b	no	1.4009
ENSDARG00000002330	lhx8a	no	1
ENSDARG00000002332	frmd6	no	1.3436
ENSDARG00000002333	fam102bb	no	1
ENSDARG00000002336	dlc	no	1.3406
ENSDARG00000002339	sgf29	no	1.1754
ENSDARG00000002344	tubb4b	no	1
ENSDARG00000002347	cyp11a1	no	1.2434
ENSDARG00000002353	tagapa	no	1
ENSDARG00000002355	shpk	yes	1.5816
ENSDARG00000002362	ubald1a	no	1
ENSDARG00000002365	cers5	no	1
ENSDARG00000002377	mief2;	yes	1.7033
ENSDARG00000002385		no	1.1876
ENSDARG00000002391	tlcd1	no	1
ENSDARG00000002394	ugt5d1	yes	0.1466
ENSDARG00000002396	cry-dash	no	1
ENSDARG00000002401	gale	no	1.2542
ENSDARG00000002402	ercc3	no	1
ENSDARG00000002403	nusap1	no	1.2611
ENSDARG00000002405	si:ch211-225b11.1	no	1
ENSDARG00000002406	zmynd10	no	1.5288
ENSDARG00000002411	crtc1b	no	1.3379
ENSDARG00000002445	prdm1a	yes	1.6292
ENSDARG00000002467	rdh14b	no	1
ENSDARG00000002479	ercc6l	no	1.4669
ENSDARG00000002483	LOC568110	no	1.495
ENSDARG00000002487	noc3l	no	1.4404
ENSDARG00000002494	itgb6	yes	1.8776
ENSDARG00000002506	zgc:92818	no	1
ENSDARG00000002507	itga10	no	1
ENSDARG00000002509	zgc:153911	no	0.6854
ENSDARG00000002510	dmbx1b	no	1.4437
ENSDARG00000002523	hsdl2	no	0.7903
ENSDARG00000002533	adora2b	no	1
ENSDARG00000002536	tm9sf4	no	1.2582
ENSDARG00000002538	smu1a	no	1.1339
ENSDARG00000002546	rundc3ab	no	1
ENSDARG00000002549	eif3eb	no	1.1956
ENSDARG00000002552	mapkapk2a	no	1
ENSDARG00000002564	syngr1a	no	0.6786
ENSDARG00000002571	tmod2	no	1
ENSDARG00000002576	si:dkey-13e3.1;cabp5a	yes	0.4551
ENSDARG00000002582	tbx15	no	0.8984
ENSDARG00000002587	dpysl3	no	1
ENSDARG00000002589	mylpfb	no	0.7359
ENSDARG00000002591	ruvbl1	no	1.4829
ENSDARG00000002593	slc45a2	no	1
ENSDARG00000002597	pabpc1l	no	1.274
ENSDARG00000002600	pcsk1	no	1
ENSDARG00000002601	irx7	no	1
ENSDARG00000002609	rnf145a	no	1
ENSDARG00000002613	rpa3	yes	1.5583
ENSDARG00000002632	anxa11b	no	1
ENSDARG00000002634	b4galt1	no	1.4687
ENSDARG00000002635	zgc:85722	no	0.7692
ENSDARG00000002642	sh3gl1b	no	1.4777
ENSDARG00000002644	rgs5a	yes	0.5116
ENSDARG00000002656	stxbp5a	yes	0.6569
ENSDARG00000002659	mapre1b	no	1.2703
ENSDARG00000002663	optn	no	1
ENSDARG00000002666	kcnj1b	no	1.4267
ENSDARG00000002670	zgc:113944	no	1
ENSDARG00000002682	tbcela	no	1
ENSDARG00000002685	fam113	no	1.3814
ENSDARG00000002690	rabif	no	1.1675
ENSDARG00000002696	gnb3b	yes	0.0569
ENSDARG00000002701	rasl12	no	1
ENSDARG00000002707	her11	no	1
ENSDARG00000002710	ncl	no	1.4185
ENSDARG00000002720	utp15	no	1.3667
ENSDARG00000002722	ankrd2	no	1
ENSDARG00000002728	kiss1ra	no	1
ENSDARG00000002731	sdc2	no	1.3644
ENSDARG00000002732	spon2b	no	1
ENSDARG00000002745	tdh	no	1
ENSDARG00000002748	sema6d	no	1
ENSDARG00000002750	phf20a	yes	1.5985
ENSDARG00000002754	pdcd2l	yes	1.731
ENSDARG00000002758	dedd1;dedd1;;dedd1;dedd1	yes	0.6404
ENSDARG00000002760	gdf5	yes	1.7212
ENSDARG00000002764	miox	yes	0.4653
ENSDARG00000002768	pvalb2	no	1
ENSDARG00000002771		no	0.7156
ENSDARG00000002773	htr1fa	no	1
ENSDARG00000002779	pdx1	no	1
ENSDARG00000002787	tle3a	no	1.449
ENSDARG00000002790	ap2m1a	no	1
ENSDARG00000002791	atp1a1a.1	no	1
ENSDARG00000002792	arcn1a	no	1.2216
ENSDARG00000002794	LOC558876	no	1
ENSDARG00000002795	meis3	no	1
ENSDARG00000002798	cog8	no	1.3003
ENSDARG00000002816	rasgrf2b	no	1
ENSDARG00000002826	cep57l1	no	1.4324
ENSDARG00000002830	trmt2a	yes	1.5812
ENSDARG00000002831	col4a4	no	1.4417
ENSDARG00000002840	si:dkey-28b4.8	no	1
ENSDARG00000002847	fndc1	no	1
ENSDARG00000002872	zgc:113210	no	1.263
ENSDARG00000002877	reps1	yes	1.867
ENSDARG00000002880	si:ch211-287b5.1;vps50;vps50;	no	1
ENSDARG00000002894	aven	no	1.3263
ENSDARG00000002897	si:ch211-160o17.2;cyp2aa12;cyp2aa12	no	1
ENSDARG00000002909	tjp3	no	1
ENSDARG00000002912	adipor1a	no	0.7886
ENSDARG00000002916	sec31b	no	1.3099
ENSDARG00000002917	gls2b	no	1
ENSDARG00000002933	gbx2	no	1
ENSDARG00000002937	meis1a	no	1.3568
ENSDARG00000002945	bgnb	no	1.4008
ENSDARG00000002947	abcd3b	no	1
ENSDARG00000002949	ppp6c	no	1
ENSDARG00000002952	smo	yes	1.6803
ENSDARG00000002956	si:dkey-32n7.4	no	1.4813
ENSDARG00000002959	gpr34b	no	1
ENSDARG00000002967	pdap1b	no	1
ENSDARG00000002968	a1cf	yes	0.4554
ENSDARG00000002970	ss18	no	1.2322
ENSDARG00000002971	phc1	no	1.1464
ENSDARG00000002986	gda	yes	0.1916
ENSDARG00000002988	tnnt2d	no	1.3854
ENSDARG00000002991	cep135	no	1.4747
ENSDARG00000002994	itpkca	no	1
ENSDARG00000003008	prkcea	yes	0.5952
ENSDARG00000003017	zgc:55512	no	0.7648
ENSDARG00000003020	lrrc4	no	1.29
ENSDARG00000003021	hdac8	no	0.879
ENSDARG00000003022	LOC101883214	no	1.4772
ENSDARG00000003027	scnm1	no	1
ENSDARG00000003032	eif4a1b	no	1
ENSDARG00000003035	hspa9	no	1.2641
ENSDARG00000003041		no	1.3914
ENSDARG00000003054	tacr3l	no	1.4197
ENSDARG00000003058	fgfr1op	no	1
ENSDARG00000003061	cd276	yes	1.5732
ENSDARG00000003068	gorasp1a	no	1
ENSDARG00000003069	btbd7	no	1.6833
ENSDARG00000003077	si:ch73-111m19.2	no	1.3499
ENSDARG00000003081	mybphb	no	0.7613
ENSDARG00000003084	spire2	no	1
ENSDARG00000003085	stambpl1	no	1.3699
ENSDARG00000003087	ubxn6	no	1
ENSDARG00000003090	or103-4	no	1.2866
ENSDARG00000003091	oclnb	no	1
ENSDARG00000003098	kdm5bb	no	1
ENSDARG00000003109	rcan1a	no	1.1221
ENSDARG00000003113	ada	yes	0.5887
ENSDARG00000003127	zgc:123105	no	1
ENSDARG00000003132	apip	no	1.4786
ENSDARG00000003142	dachc	no	1
ENSDARG00000003144	pxmp2	no	1
ENSDARG00000003151	skp1	no	1
ENSDARG00000003153	cpsf5	no	1
ENSDARG00000003157	nfkbil1	yes	1.7459
ENSDARG00000003165	nr2f6b	no	1
ENSDARG00000003167	mlst8	no	1
ENSDARG00000003169	magi1b	no	1.1892
ENSDARG00000003175	stx5al	no	1.2109
ENSDARG00000003181	sult1st4	no	0.7354
ENSDARG00000003189	psmd1	no	1
ENSDARG00000003193	rassf7b	no	1
ENSDARG00000003197	wdr21	no	1
ENSDARG00000003200	foxm1	yes	1.5493
ENSDARG00000003203	rhcga	no	1.4933
ENSDARG00000003205	ngly1	no	1.4793
ENSDARG00000003206	chchd6a	no	1.2002
ENSDARG00000003207	mterf3	no	1.277
ENSDARG00000003208	pomk	no	1.7596
ENSDARG00000003213	naa15a	no	1.2755
ENSDARG00000003216	anxa2a	no	1.2902
ENSDARG00000003217	urb2	yes	1.6638
ENSDARG00000003219	bin2a	yes	0.5722
ENSDARG00000003229	gdf9	no	1.3773
ENSDARG00000003235	nup88	no	1.3049
ENSDARG00000003244	si:ch211-195h23.3	no	0.8178
ENSDARG00000003250	pik3cd	no	0.7412
ENSDARG00000003251	zbtb22b	no	1.4396
ENSDARG00000003257	zgc:101559	no	1
ENSDARG00000003259	loxa	no	1
ENSDARG00000003269	;clcn3	yes	1.6939
ENSDARG00000003270	dhps	no	1.3421
ENSDARG00000003281	pik3ip1	yes	0.5636
ENSDARG00000003287	wdr12	yes	1.511
ENSDARG00000003290	dab1b	no	1
ENSDARG00000003293	sox9a	yes	1.7832
ENSDARG00000003303	stc1	no	1
ENSDARG00000003307	stx16	no	1.354
ENSDARG00000003308	emc2	no	1
ENSDARG00000003311	pank2	no	1
ENSDARG00000003320	fam91a1	no	0.8025
ENSDARG00000003326	cacng5a	no	0.8647
ENSDARG00000003328	slf2	no	1
ENSDARG00000003344	trpc2b	no	1
ENSDARG00000003373	commd2	no	1.3486
ENSDARG00000003375	gng12a	no	1
ENSDARG00000003382	cwc25	no	1.2578
ENSDARG00000003383	asb8	no	1
ENSDARG00000003395		no	1
ENSDARG00000003398	rbpja	yes	1.7833
ENSDARG00000003399	fgf8a	no	1.3322
ENSDARG00000003403	tenm1	no	1.4525
ENSDARG00000003411	foxa2	no	1
ENSDARG00000003414	capslb	no	1
ENSDARG00000003420	chrna5	no	1
ENSDARG00000003421	igf2bp2a	no	1.3735
ENSDARG00000003429	hnrpdl	no	1
ENSDARG00000003444	dhrs7	no	1.3689
ENSDARG00000003446	ippk	yes	1.5648
ENSDARG00000003449	pde10a	no	1.2308
ENSDARG00000003462	fech	no	1.2526
ENSDARG00000003469	neurod4	no	1.2948
ENSDARG00000003475	sult1st5	no	0.7008
ENSDARG00000003486	ppp1caa	no	1
ENSDARG00000003487	nup93	no	1
ENSDARG00000003495	madd	no	1
ENSDARG00000003512	anks1b	no	1
ENSDARG00000003517	impa1	no	1.1449
ENSDARG00000003519	aprt	no	1.3057
ENSDARG00000003520	tbc1d14	no	1
ENSDARG00000003523	itln3	no	1
ENSDARG00000003526	psma5	no	1.3287
ENSDARG00000003527	mak16	yes	1.5707
ENSDARG00000003531	tcea1	no	1
ENSDARG00000003533	col8a1b	yes	0.3797
ENSDARG00000003544	adarb1	no	1.3978
ENSDARG00000003553	gnrhr2	no	1
ENSDARG00000003564	dohh	no	1.4296
ENSDARG00000003570	hsp90b1	no	1
ENSDARG00000003573	dctn5	no	1.1423
ENSDARG00000003576	klhl32	no	1
ENSDARG00000003584	pla2g7	no	1
ENSDARG00000003592	surf1	no	1
ENSDARG00000003599	rpl3	no	1
ENSDARG00000003607	nr2f6a	no	1.2407
ENSDARG00000003615	slc26a3.2	yes	0.0927
ENSDARG00000003616	arih1	no	1.2189
ENSDARG00000003631	clockb	no	1
ENSDARG00000003632	zgc:172270	no	1.2062
ENSDARG00000003635	mogat3b	no	0.7678
ENSDARG00000003641	tfg	no	1
ENSDARG00000003642	zfyve19	no	1
ENSDARG00000003655	tmem59l	no	0.7319
ENSDARG00000003675	cryl1	no	1
ENSDARG00000003680	;;runx1t1	no	1
ENSDARG00000003681	eif5	no	1.269
ENSDARG00000003684	obsl1a	no	1.3631
ENSDARG00000003693	hars	yes	1.6148
ENSDARG00000003695	vdac3	no	1
ENSDARG00000003697	slc5a8l	no	1
ENSDARG00000003699	atp7a	no	1.3773
ENSDARG00000003701	cldng	no	1
ENSDARG00000003705	prnprs3	no	1
ENSDARG00000003706	ryr2b	no	1.2891
ENSDARG00000003732	mitfa	no	1
ENSDARG00000003749	polb	no	1.4809
ENSDARG00000003750	pfas	no	1.4122
ENSDARG00000003751	lats1	no	1.355
ENSDARG00000003754	tspan2a	no	1
ENSDARG00000003757	cnpy1	no	1
ENSDARG00000003769	tada2b	yes	1.5615
ENSDARG00000003776	pip4k2aa	no	1.5757
ENSDARG00000003779	ctnnd2b	no	1.4989
ENSDARG00000003789	dennd5b	no	1
ENSDARG00000003797	asb2a.1	no	1.327
ENSDARG00000003808	aqp3a	no	0.8183
ENSDARG00000003811	plxnb2a	yes	1.6765
ENSDARG00000003818	prkag1	no	1
ENSDARG00000003820	nr1d2a	no	0.813
ENSDARG00000003822	ankrd16	no	1
ENSDARG00000003827	snapc1b	no	1.4174
ENSDARG00000003829	galnt2	no	1
ENSDARG00000003835	stom	no	1
ENSDARG00000003841	usb1	no	1.2736
ENSDARG00000003845	chm	no	0.9957
ENSDARG00000003846	mrpl21	yes	1.6469
ENSDARG00000003854	acsl1b	no	1
ENSDARG00000003860	cbx3a	no	1.4283
ENSDARG00000003865	pard6b	yes	1.5875
ENSDARG00000003866	tm9sf2	no	1.1319
ENSDARG00000003867	cdk20	no	1.2979
ENSDARG00000003869	decr1	no	0.7064
ENSDARG00000003872	ccdc102a	no	1
ENSDARG00000003877	pbrm1	no	1
ENSDARG00000003899	zdhhc23b	no	1.3921
ENSDARG00000003900	si:dkeyp-111e5.4	yes	1.5036
ENSDARG00000003902	ctsl.1	no	0.7426
ENSDARG00000003903	hapln2	no	1
ENSDARG00000003904	sycp1	no	1.3742
ENSDARG00000003909	ftr01	yes	1.623
ENSDARG00000003910	med13b	no	1
ENSDARG00000003920	setb	yes	1.5105
ENSDARG00000003925	cx28.6	no	1
ENSDARG00000003927	cldn12	no	1
ENSDARG00000003931	cndp2	no	1
ENSDARG00000003934	nxnl2	no	0.7247
ENSDARG00000003938	rpa1	no	1.2722
ENSDARG00000003940	mtfr1l	no	1.3927
ENSDARG00000003941	rrs1	yes	1.5622
ENSDARG00000003944	nmur1b	no	1
ENSDARG00000003952	pfn2	no	1
ENSDARG00000003961	parp3	yes	1.5447
ENSDARG00000003963	traf4a	no	1
ENSDARG00000003965	tlx1	yes	1.5091
ENSDARG00000003968	zgc:162969	no	1.2528
ENSDARG00000003970	;trim35-13	no	0.5027
ENSDARG00000003971	isl2a	no	1.1489
ENSDARG00000003973	chordc1a	yes	1.5606
ENSDARG00000003974	spoplb	no	1.4155
ENSDARG00000003977	zgc:153896	no	1
ENSDARG00000003984	si:dkey-175g6.5	no	1.2117
ENSDARG00000003991	fhl2b	no	1
ENSDARG00000003994	syt9a	no	1
ENSDARG00000003998	phyhipla	yes	0.6623
ENSDARG00000004015	adcyap1a	yes	0.5969
ENSDARG00000004017	spag1a	no	0.8182
ENSDARG00000004018	;si:ch211-236h17.3	yes	2.0573
ENSDARG00000004023	isl1	no	0.7972
ENSDARG00000004034	arhgdig	no	1
ENSDARG00000004037	cog2	no	1
ENSDARG00000004046	phf6	no	1.3241
ENSDARG00000004049	marcksa	yes	1.8232
ENSDARG00000004055	uhrf1bp1l	no	1
ENSDARG00000004059	galk2	no	1
ENSDARG00000004060	bhlhe40	yes	0.6534
ENSDARG00000004074	bach2b	yes	2.0503
ENSDARG00000004078	acsl4a	no	1
ENSDARG00000004082	cx39.9	no	1.4496
ENSDARG00000004094	acsbg2	no	1
ENSDARG00000004105	tie1	no	1
ENSDARG00000004111	esr1	no	1.1965
ENSDARG00000004114	tti1	yes	1.6918
ENSDARG00000004115	mgat4b	no	0.7231
ENSDARG00000004130	mvk	no	1
ENSDARG00000004131	rttn	no	1.1946
ENSDARG00000004132	usp19	no	1
ENSDARG00000004141	zgc:92630	yes	0.3236
ENSDARG00000004151	rab23	no	1.3513
ENSDARG00000004154	orai1b	no	1.1454
ENSDARG00000004158	tmem63c	no	1.3803
ENSDARG00000004160	reep3b	no	1.2246
ENSDARG00000004161	ik	no	1
ENSDARG00000004167	zgc:110366	no	1
ENSDARG00000004169	stmn1a	no	1
ENSDARG00000004171	rabac1	no	1
ENSDARG00000004173	copa	no	1.225
ENSDARG00000004174	cnot1	no	1
ENSDARG00000004176	ulk4	no	1.3063
ENSDARG00000004184	nf1b	yes	2.1389
ENSDARG00000004187	zgc:122979	yes	0.4448
ENSDARG00000004189	cbx1a	no	1.4572
ENSDARG00000004196	tnfsf10l	no	1
ENSDARG00000004199	spam1	no	1
ENSDARG00000004204	efhc2	yes	1.6404
ENSDARG00000004211	ccdc106a	no	1
ENSDARG00000004218	rnd1l	no	1
ENSDARG00000004227	pde3a	yes	1.9942
ENSDARG00000004232	dlb	no	1.4713
ENSDARG00000004243	asic4b	yes	0.6207
ENSDARG00000004246	slit2	no	1.4444
ENSDARG00000004251	dhfr	no	1
ENSDARG00000004256	wnt11	no	1.3564
ENSDARG00000004260	cul5b	no	1
ENSDARG00000004261	tmed9	no	1
ENSDARG00000004262	cyp46a1.4;cyp46a1.2;cyp46a1.2	no	1
ENSDARG00000004270	atl3	no	1.2634
ENSDARG00000004274	zgc:112496	no	1.3764
ENSDARG00000004280	seh1l	no	1
ENSDARG00000004282	zgc:77375	yes	1.5866
ENSDARG00000004291	hecw1b	no	1.4548
ENSDARG00000004296	ambp	yes	0.3175
ENSDARG00000004297	irf2bpl	no	1.2402
ENSDARG00000004301	rhogb	no	1
ENSDARG00000004302	slc45a1	no	1.5459
ENSDARG00000004305	vangl1	no	1.3649
ENSDARG00000004306	klhl18	no	1.1876
ENSDARG00000004307	lypd6	no	1.2954
ENSDARG00000004308	fam8a1b	no	1
ENSDARG00000004311	ldlrap1a	no	1.3633
ENSDARG00000004318	cbwd	no	1.4031
ENSDARG00000004322	ush1g	no	1
ENSDARG00000004325	casp9	no	1
ENSDARG00000004328		no	2.2685
ENSDARG00000004336	exoc4	no	1.4756
ENSDARG00000004343	nelfe	no	1
ENSDARG00000004358	gnb3a	yes	0.3594
ENSDARG00000004363	nanp;lhfp;lhfp	no	1
ENSDARG00000004372		no	1
ENSDARG00000004377	ppp1r13ba	yes	1.6169
ENSDARG00000004378	yrk	no	1
ENSDARG00000004386	si:dkey-153k10.9	yes	0.6106
ENSDARG00000004392	hdr	no	1
ENSDARG00000004396	b3gnt5b	no	1
ENSDARG00000004402	elovl6	no	0.7183
ENSDARG00000004405	snx10a	no	1
ENSDARG00000004406	spra	yes	1.8004
ENSDARG00000004415	tcf7l2	no	1.1928
ENSDARG00000004427	dpy30	no	1.3739
ENSDARG00000004433	btk	no	1
ENSDARG00000004436	fam92a1	no	1.3769
ENSDARG00000004445		no	1
ENSDARG00000004451	tnfrsfa	yes	1.5256
ENSDARG00000004452	tardbpl	no	1.3315
ENSDARG00000004455	p2rx5	no	1.2973
ENSDARG00000004459	unc119.2	no	0.6936
ENSDARG00000004460	desi2	no	1
ENSDARG00000004470	prkcsh	no	1.2279
ENSDARG00000004472	atat1	no	1.3209
ENSDARG00000004492	pcyt1ab	no	1.3016
ENSDARG00000004497	tspan33a	no	1.2119
ENSDARG00000004502	rcor3	yes	1.5962
ENSDARG00000004517	ppat	no	1.4355
ENSDARG00000004525	zgc:63882	no	1.3583
ENSDARG00000004527	pin4	no	1.3513
ENSDARG00000004529	zgc:173742	no	1
ENSDARG00000004537	kmt2a	no	1.2621
ENSDARG00000004539	ptgs2a	no	1.3014
ENSDARG00000004574	gtf3c2	no	1
ENSDARG00000004576	plk4	no	1.279
ENSDARG00000004577	zgc:194665	no	0.8461
ENSDARG00000004580	nmnat2	no	1
ENSDARG00000004581	sel1l	no	1
ENSDARG00000004586	ntrk1	no	1
ENSDARG00000004587	kat5a	no	1
ENSDARG00000004588	sox4a	no	1.4012
ENSDARG00000004592	gpr22a	no	0.7903
ENSDARG00000004594		yes	1.5041
ENSDARG00000004597	lrrc4ba	no	1.2345
ENSDARG00000004598	or102-2	no	1
ENSDARG00000004616	mtmr2	no	1
ENSDARG00000004618	stx2a	no	1
ENSDARG00000004621	gpm6ab	no	0.8409
ENSDARG00000004627	panx3	no	1
ENSDARG00000004632	egln1b	no	1.148
ENSDARG00000004633	epn3	yes	1.6193
ENSDARG00000004634	osbp	yes	1.7476
ENSDARG00000004635	epha7	no	1
ENSDARG00000004636	ccdc9	no	1.3101
ENSDARG00000004643	cdhr1a	no	0.7098
ENSDARG00000004647	spice1	no	1
ENSDARG00000004648	kctd16a	no	1
ENSDARG00000004658	zgc:101810	no	1.4855
ENSDARG00000004672	ptk2ab	no	1.2336
ENSDARG00000004680	dnajb6a	no	1
ENSDARG00000004687	acaa1	no	0.7309
ENSDARG00000004692	nabp1a	no	1
ENSDARG00000004695	six4a	no	1.2237
ENSDARG00000004696	eefsec	no	1
ENSDARG00000004697	rxrgb	no	1
ENSDARG00000004706	syf2	no	1
ENSDARG00000004712	tbr1b	no	1
ENSDARG00000004713	mad2l1	no	1.376
ENSDARG00000004714	tcf12	no	1.3346
ENSDARG00000004724	tcea3	no	1.0431
ENSDARG00000004726	trappc11	no	1
ENSDARG00000004727	cmss1	yes	1.9706
ENSDARG00000004735	hnrnpub	no	1
ENSDARG00000004745	lmbr1l	no	0.7793
ENSDARG00000004748	zgc:100868	no	1.1369
ENSDARG00000004753	mylkb	no	1
ENSDARG00000004754	hspa4a	no	1.3937
ENSDARG00000004757	ybx1	no	1
ENSDARG00000004771	ankrd10b	no	1
ENSDARG00000004774	wdr36	yes	1.6941
ENSDARG00000004782	fgfr3	no	1.1619
ENSDARG00000004785	cops2	no	1.1692
ENSDARG00000004794	ccdc146	yes	1.517
ENSDARG00000004796	mgrn1b	no	1.4466
ENSDARG00000004806	grwd1	yes	1.8002
ENSDARG00000004823	asz1	no	1.8696
ENSDARG00000004830	flot2a	no	1
ENSDARG00000004836	dnajc5ab	no	1
ENSDARG00000004840	rassf1	no	1.3646
ENSDARG00000004843	foxp1a	no	1
ENSDARG00000004851	hinfp	no	1
ENSDARG00000004861	esrrga	no	1
ENSDARG00000004864	zgc:171734	no	1.3166
ENSDARG00000004866	fam63a	no	1.3776
ENSDARG00000004869	penka	yes	0.4237
ENSDARG00000004870	psen1	no	1
ENSDARG00000004871	mst1rb	no	1
ENSDARG00000004874	spata6l	yes	1.7451
ENSDARG00000004875	tmc6b	no	1
ENSDARG00000004877	rock2b	no	1.4481
ENSDARG00000004880	acsm3	no	0.6877
ENSDARG00000004889	aga	no	1
ENSDARG00000004891	pex19	no	0.7203
ENSDARG00000004898	zp2l2	no	1
ENSDARG00000004904	gys2	yes	0.2635
ENSDARG00000004906	stip1	no	1.3255
ENSDARG00000004925	immp2l	no	1.2276
ENSDARG00000004930	lmo7a	no	1
ENSDARG00000004931	slc8a3	no	1
ENSDARG00000004932	anos1b	yes	1.7235
ENSDARG00000004937	skp2	yes	1.8675
ENSDARG00000004939	mtdhb	yes	1.5965
ENSDARG00000004948	bccip	no	1.4328
ENSDARG00000004952	rsad2	no	1
ENSDARG00000004953	mxb	no	1.3757
ENSDARG00000004954	grna	no	1
ENSDARG00000004956	zmat2	no	1
ENSDARG00000004964	cyp4t8	yes	0.3295
ENSDARG00000004979	elovl5	no	1
ENSDARG00000004988	ppp3ca	no	1.1708
ENSDARG00000005002	brf1b	no	1
ENSDARG00000005004	slc5a12	no	0.7149
ENSDARG00000005010	LOC101886989	no	1.3808
ENSDARG00000005015	zgc:66430	no	1
ENSDARG00000005023	fkbp9	no	1.3675
ENSDARG00000005026	tshz1	no	1
ENSDARG00000005034	ispd	no	1
ENSDARG00000005049	rab20	no	1
ENSDARG00000005050	wnt2ba	no	1
ENSDARG00000005057	dimt1l	yes	1.797
ENSDARG00000005058	ncapd2	yes	1.5511
ENSDARG00000005078	eif4e3	no	0.8406
ENSDARG00000005085	ggctb;	no	1
ENSDARG00000005092	cep89	yes	1.5197
ENSDARG00000005095	glcea	yes	0.607
ENSDARG00000005098	zgc:86764	yes	1.536
ENSDARG00000005104	limk2	no	1
ENSDARG00000005108	oclna	no	0.8673
ENSDARG00000005112	cdh17	yes	0.5064
ENSDARG00000005115	calub	yes	1.6855
ENSDARG00000005122	atp2a2b	no	1
ENSDARG00000005126	large	yes	1.6124
ENSDARG00000005128	rnaseh2b	no	1.3365
ENSDARG00000005134	psmd11b	no	1.2435
ENSDARG00000005139	hhatlb	no	1
ENSDARG00000005141	camkvb	no	0.6785
ENSDARG00000005150	tbx20	no	1.7853
ENSDARG00000005154	aspa	no	1
ENSDARG00000005159		no	1
ENSDARG00000005162	tpm3	no	1
ENSDARG00000005163	efr3a	no	0.7031
ENSDARG00000005172	dynll2b	no	1
ENSDARG00000005176	zgc:101040	no	1
ENSDARG00000005179	c17h14orf159	no	0.7216
ENSDARG00000005185	cpn1	no	1
ENSDARG00000005186	sp4	no	1.3236
ENSDARG00000005191	ahcy	no	0.7483
ENSDARG00000005210	coro2a	no	1
ENSDARG00000005216	zgc:158328	no	1.2611
ENSDARG00000005218	wrnip1	no	1.1656
ENSDARG00000005220	pdcd6	no	1
ENSDARG00000005221	desmb	yes	0.2452
ENSDARG00000005230	ssr2	no	1
ENSDARG00000005232	ccdc85ca	no	1
ENSDARG00000005236	srcap	no	1.359
ENSDARG00000005246	asb3	no	1.1941
ENSDARG00000005251	rpe	no	1.1641
ENSDARG00000005254	kdelr2a	no	1.2937
ENSDARG00000005257	LOC100005704	yes	0.5606
ENSDARG00000005274	rad52	yes	1.5375
ENSDARG00000005284	fbxl15	no	1
ENSDARG00000005315	celf1;celf1;celf1;celf1;wu:fc83f11	no	1
ENSDARG00000005318	stam2	no	1.3654
ENSDARG00000005320	nipsnap1	yes	0.5691
ENSDARG00000005327	ftr66	no	1.5816
ENSDARG00000005332	lipib	no	1
ENSDARG00000005335	slc22a4	yes	0.4896
ENSDARG00000005343	ccdc85al	no	1
ENSDARG00000005350	dip2ba	no	1
ENSDARG00000005355	larp6	no	1.3533
ENSDARG00000005356	tyro3	yes	1.7456
ENSDARG00000005359	sucla2	no	1
ENSDARG00000005364	grin3ba	no	1.4064
ENSDARG00000005368	mcamb	no	1.1619
ENSDARG00000005371	gprc6a	no	0.715
ENSDARG00000005372	camk4	no	0.7225
ENSDARG00000005374	tubgcp4	no	1
ENSDARG00000005382	prdm9	no	1
ENSDARG00000005392	slc5a5	no	1.3167
ENSDARG00000005394	dnmt3aa	no	1.4963
ENSDARG00000005397	trim3b	no	0.7692
ENSDARG00000005414	grapa	no	1.2873
ENSDARG00000005416	map3k5	no	0.8649
ENSDARG00000005423	pgam1a	yes	0.629
ENSDARG00000005425	wdfy1	no	1
ENSDARG00000005448	mtfmt	no	1.1987
ENSDARG00000005451	gdi2	no	1
ENSDARG00000005453	foxp2	no	1
ENSDARG00000005454	tacc3	yes	1.7095
ENSDARG00000005456	katnb1	no	1
ENSDARG00000005458	csnk1g2a	no	1.1612
ENSDARG00000005462	kif4	yes	1.6957
ENSDARG00000005463	slc30a1a	no	0.8105
ENSDARG00000005464	dnase1l3	no	1
ENSDARG00000005468	irf2bp1	no	1
ENSDARG00000005476	nav3	no	1
ENSDARG00000005479	tenm3;zgc:153720;zgc:153720;tenm3	no	1
ENSDARG00000005481	nfkbiaa	no	1
ENSDARG00000005482	rapgef2	no	1
ENSDARG00000005485	ucmab	no	1
ENSDARG00000005500	dgcr6	no	1
ENSDARG00000005510	gdf6b	yes	1.5993
ENSDARG00000005513	naca	no	1
ENSDARG00000005518	slc5a9	no	1
ENSDARG00000005522	galr1a	no	1
ENSDARG00000005525	acy3.2	no	0.8511
ENSDARG00000005526	igfn1.1	no	0.8472
ENSDARG00000005536	ubr7	no	1.2037
ENSDARG00000005540	xpo7	no	1.388
ENSDARG00000005541	wif1	no	1.3827
ENSDARG00000005544	btbd3a	no	1
ENSDARG00000005547	rint1	no	1
ENSDARG00000005549	LOC100149283	no	1
ENSDARG00000005551	hnrnph1l	no	1
ENSDARG00000005559	pou4f1	no	0.7287
ENSDARG00000005560	ywhah	no	1
ENSDARG00000005561	gfm2	no	1
ENSDARG00000005565	entpd8	no	0.7284
ENSDARG00000005574	vsx2	yes	2.1879
ENSDARG00000005576	mphosph8	no	1
ENSDARG00000005578	ugp2a	no	0.7548
ENSDARG00000005586	zbtb20	no	1.3656
ENSDARG00000005590	mtf2	no	1.4485
ENSDARG00000005595	adgb	no	1.2395
ENSDARG00000005606	paxip1	no	1.3718
ENSDARG00000005612	aph1b	no	1
ENSDARG00000005616	bfb	yes	0.3741
ENSDARG00000005619	nek2	no	1.4171
ENSDARG00000005625	tmem57a	no	1
ENSDARG00000005626	si:ch211-133l11.10	no	1.4859
ENSDARG00000005629	smyd2b	yes	2.2091
ENSDARG00000005640	adat3	no	1.3988
ENSDARG00000005643	gcat	no	0.8752
ENSDARG00000005645	robo3	no	1.3994
ENSDARG00000005648	olfml2a	no	1
ENSDARG00000005651	hrasb	no	1
ENSDARG00000005652	man1a1	no	1
ENSDARG00000005670	ttbk2	no	1
ENSDARG00000005673	f3b	yes	1.7731
ENSDARG00000005675	sec61a1l	no	1
ENSDARG00000005679	trip10a	no	1.275
ENSDARG00000005699	ddx19	yes	1.5388
ENSDARG00000005704	eps8l3b	no	1
ENSDARG00000005713	ethe1	no	1
ENSDARG00000005716	olfml2ba	no	1.3258
ENSDARG00000005738	rpf1	no	1.3656
ENSDARG00000005739	gpm6ba	no	0.7098
ENSDARG00000005749	cand2	no	1
ENSDARG00000005754	ptprfb	no	1.3877
ENSDARG00000005762	col14a1a	no	1
ENSDARG00000005772	tsr2	yes	1.8682
ENSDARG00000005774	ddx3b	no	1.3718
ENSDARG00000005775	scn8aa	no	1
ENSDARG00000005776	guk1b	no	1
ENSDARG00000005780	npy8br	no	1
ENSDARG00000005789	enpp1	no	1
ENSDARG00000005791	rpl28;	no	1.2611
ENSDARG00000005799	smim14	no	1
ENSDARG00000005800	ampd3a	no	0.7203
ENSDARG00000005814	klhl10a	no	1.381
ENSDARG00000005821	ncf2	no	1
ENSDARG00000005823	slc39a10	no	0.879
ENSDARG00000005827	eif2s1a	yes	1.5971
ENSDARG00000005828	faima	yes	2.3328
ENSDARG00000005834	gatad2b	no	1.2985
ENSDARG00000005840	got2b	no	0.7697
ENSDARG00000005841	tnni2a.2	no	0.7144
ENSDARG00000005842	cd9a	yes	0.5713
ENSDARG00000005846	LOC799504	no	1.3699
ENSDARG00000005853	slc25a6	no	1
ENSDARG00000005861	ralgapa2	no	1
ENSDARG00000005865	or131-1	no	1.4147
ENSDARG00000005867	gon4l	no	1
ENSDARG00000005870	mmadhc	no	0.8053
ENSDARG00000005883	rfx1a	no	1
ENSDARG00000005891	cyb5r3	no	1
ENSDARG00000005894	slc7a9	no	0.6872
ENSDARG00000005897	dera	no	1
ENSDARG00000005908	clk4b	no	1
ENSDARG00000005913	LOC793448	yes	0.1534
ENSDARG00000005915	tcf3a	yes	1.5308
ENSDARG00000005916	srpk3	no	1.2966
ENSDARG00000005924	serpina10a	no	0.7383
ENSDARG00000005926	ak2	no	1
ENSDARG00000005927	tbc1d17	no	1
ENSDARG00000005941	yes1	no	1.4111
ENSDARG00000005942	v2rl1	no	1
ENSDARG00000005943	htra4	yes	0.6582
ENSDARG00000005945	sart1	no	1.2025
ENSDARG00000005948	ankmy2a	no	1.2214
ENSDARG00000005972	ric8b	no	1
ENSDARG00000005980	sfswap	no	1
ENSDARG00000005989	rgl1	no	1
ENSDARG00000005993	prc1b	no	1.2809
ENSDARG00000006003	mycla	no	1.2377
ENSDARG00000006008	dct	no	1
ENSDARG00000006010	bmi1a	no	1.1097
ENSDARG00000006011	klhl42	no	1
ENSDARG00000006019	tktb	no	1
ENSDARG00000006025	tp53i11b	no	1
ENSDARG00000006029	lta4h	no	1
ENSDARG00000006031	abat	yes	0.487
ENSDARG00000006038	aebp2	no	1.1389
ENSDARG00000006040	cyp20a1	no	1
ENSDARG00000006044	ust	no	1.3289
ENSDARG00000006052	malt1a	no	1
ENSDARG00000006060		no	1.2442
ENSDARG00000006062	akap1b	no	1.3245
ENSDARG00000006065	znf385b	no	0.7338
ENSDARG00000006074	uck2a	yes	1.7811
ENSDARG00000006079	gpr37l1a	no	1.6708
ENSDARG00000006092	rad21a	no	1
ENSDARG00000006093	cdk15	yes	0.6154
ENSDARG00000006094	igf2r	no	1.4226
ENSDARG00000006109		no	1
ENSDARG00000006110	chd	no	1.5341
ENSDARG00000006112	myof	no	1
ENSDARG00000006120	tbx2b	no	1
ENSDARG00000006124	kdm5c	no	1
ENSDARG00000006125	csnk1db	no	1
ENSDARG00000006128	cep170aa	no	1.3939
ENSDARG00000006137	star	no	0.7744
ENSDARG00000006169	lrrk2	no	1.3592
ENSDARG00000006174	lrrc23	no	1.5591
ENSDARG00000006181	hif1aa	no	0.7363
ENSDARG00000006192	gatad2ab	no	1.4961
ENSDARG00000006196	sav1	no	1.1814
ENSDARG00000006200	eif4g1a	yes	1.657
ENSDARG00000006202	erbb3a	no	1
ENSDARG00000006206	pou4f3	no	0.673
ENSDARG00000006215	akr1b1	no	0.7105
ENSDARG00000006219	gnl3	yes	1.5792
ENSDARG00000006220	ugt1a1	yes	0.411
ENSDARG00000006225	ddx39aa	no	1
ENSDARG00000006235	brms1la	no	0.7985
ENSDARG00000006240	slc27a1a	no	1
ENSDARG00000006242	ptp4a1	no	1
ENSDARG00000006251	ell2	no	1
ENSDARG00000006253	mier3a	no	1.3058
ENSDARG00000006257	vldlr	no	1
ENSDARG00000006260	tuba8l4	no	1
ENSDARG00000006266	stat1a	no	1
ENSDARG00000006272	mpp5a	no	1.4818
ENSDARG00000006279	rragd	no	1.2955
ENSDARG00000006283	waslb	no	0.7878
ENSDARG00000006288	prdm5	yes	1.6533
ENSDARG00000006290	ndufs5	no	1
ENSDARG00000006292	maats1	no	1
ENSDARG00000006299	arhgef7a	no	1
ENSDARG00000006300	psmd9	no	1.4258
ENSDARG00000006301	raph1a	no	1
ENSDARG00000006307	shisa4	no	1.3497
ENSDARG00000006308	ptpn18	no	1
ENSDARG00000006314	itgav	no	1
ENSDARG00000006316	rpl23a	no	1
ENSDARG00000006332	snx14	no	1
ENSDARG00000006341	tas1r3	no	1
ENSDARG00000006350	nkx1.2la	no	1
ENSDARG00000006353	itga5	no	1.3787
ENSDARG00000006356	slc18a3a	no	1
ENSDARG00000006368	crlf1b	no	1
ENSDARG00000006370	atp6v1h	no	0.7192
ENSDARG00000006372	ugt5c2	no	1.3791
ENSDARG00000006383	stxbp5l	no	1.2623
ENSDARG00000006385	triobpb	no	1
ENSDARG00000006389	smad2	no	1.3446
ENSDARG00000006392	exosc9	yes	1.7666
ENSDARG00000006395	rbm25b	no	1
ENSDARG00000006396	nrcama	no	1
ENSDARG00000006397	laptm4a	no	0.7841
ENSDARG00000006399	ywhae1	no	1.4309
ENSDARG00000006408	hmgb3b	no	1
ENSDARG00000006409	mapk12b	yes	1.5451
ENSDARG00000006413	rpl38	no	1
ENSDARG00000006420	atrnl1b	no	1
ENSDARG00000006422	esyt3;;esyt3;esyt3;esyt3	no	1.2567
ENSDARG00000006427	fabp2	yes	0.2051
ENSDARG00000006434	polr1e	yes	1.9509
ENSDARG00000006456	pdgfrl	no	1
ENSDARG00000006467	pcdh8	no	1.7173
ENSDARG00000006468	grap2a	no	1
ENSDARG00000006474	saxo2	no	1
ENSDARG00000006477	ddi2	no	1.1459
ENSDARG00000006487	anp32a	no	0.8661
ENSDARG00000006491	agpat9l	no	1
ENSDARG00000006494	asb7	yes	1.7461
ENSDARG00000006497	rtn1a	no	1
ENSDARG00000006501	cyp2x10.2	no	1
ENSDARG00000006508	pip5k1bb	no	0.839
ENSDARG00000006514	her6	no	1.3912
ENSDARG00000006522	otop2	yes	1.5765
ENSDARG00000006524	supt6h	no	1.2044
ENSDARG00000006526	fn1b	yes	3.2195
ENSDARG00000006527	brd3a	no	1.3118
ENSDARG00000006544	LOC570839	no	1
ENSDARG00000006545	rgp1	no	1.1787
ENSDARG00000006546	ak4	no	0.7035
ENSDARG00000006553	rras	no	1
ENSDARG00000006560	irf4a	no	1.3488
ENSDARG00000006566	nlk1	no	1.3056
ENSDARG00000006567	dus4l	yes	1.6745
ENSDARG00000006568	kcnmb2	no	1
ENSDARG00000006580	cldnd	no	1.4444
ENSDARG00000006585	LOC571996	no	1.5937
ENSDARG00000006588	zgc:111983;zgc:56382;zgc:111983	no	1
ENSDARG00000006598	sgk2b	no	1.155
ENSDARG00000006600	lsm14aa	no	1.4476
ENSDARG00000006601	kaznb	no	1.3162
ENSDARG00000006602	chrna2a	no	1.2156
ENSDARG00000006603	csrp1a	no	1
ENSDARG00000006604	pvrl3b	no	1.3055
ENSDARG00000006607	gpr27	no	0.8081
ENSDARG00000006609	map2k2a	no	1
ENSDARG00000006615	hnf1ba	no	1
ENSDARG00000006617	napga	no	1.4728
ENSDARG00000006621	pspc1	no	1.2843
ENSDARG00000006624	ppp2r2ab	no	1.1194
ENSDARG00000006636	slitrk2	no	1
ENSDARG00000006639	lnpb	no	1
ENSDARG00000006640	eomesa	no	1
ENSDARG00000006642	drg2	no	1.3996
ENSDARG00000006666	si:dkeyp-69c1.6	no	1.4091
ENSDARG00000006672	znf395	no	1.2898
ENSDARG00000006677	ripk1l	yes	1.6695
ENSDARG00000006678	pth2r	no	1
ENSDARG00000006691	rpl12	no	1
ENSDARG00000006712	wipf2b	no	1
ENSDARG00000006719	specc1la	no	1
ENSDARG00000006747	tmem178b	no	1
ENSDARG00000006754	mllt3	no	1.4956
ENSDARG00000006757	klhl41b	no	0.7397
ENSDARG00000006758	fam234b	no	1
ENSDARG00000006760	slc24a3	no	0.7223
ENSDARG00000006766	snd1	no	1
ENSDARG00000006773	elovl4a	no	1
ENSDARG00000006775	cass4	no	1.4348
ENSDARG00000006782	rb1	yes	1.5618
ENSDARG00000006786	copz2	no	1
ENSDARG00000006791	arntl1a	no	0.8185
ENSDARG00000006797	nt5dc1	no	1.3961
ENSDARG00000006811	sult1st6	yes	0.4215
ENSDARG00000006812	wdr26b	no	1.2328
ENSDARG00000006816	gtf2f2b	yes	1.7711
ENSDARG00000006818	urod	no	1.088
ENSDARG00000006832	galnt9	no	0.7865
ENSDARG00000006837	mycn	no	1.1573
ENSDARG00000006838	eef1a2	no	1.0932
ENSDARG00000006840	gnmt	yes	1.7818
ENSDARG00000006848	si:ch211-219a4.6	no	1.3601
ENSDARG00000006849	asic2	no	1
ENSDARG00000006859	nkain1	no	1
ENSDARG00000006862	kifap3b	no	1
ENSDARG00000006863	si:ch1073-349o24.2	no	1.3695
ENSDARG00000006865	glra4a	no	1.2111
ENSDARG00000006868	trh	no	1
ENSDARG00000006869	stx17	no	1.4017
ENSDARG00000006877	enpp4	no	1
ENSDARG00000006878	phf21aa	no	1.3663
ENSDARG00000006889	mpped2a	yes	1.5167
ENSDARG00000006891	kcns3a	no	1.2002
ENSDARG00000006892	myo3b	yes	0.5535
ENSDARG00000006894	oprk1	no	1
ENSDARG00000006896	lhx6	no	1.2614
ENSDARG00000006899	far1	no	1.191
ENSDARG00000006900	impdh2	yes	1.5393
ENSDARG00000006901	si:ch1073-459j12.1	yes	1.6061
ENSDARG00000006911	wnt8b	no	1.9343
ENSDARG00000006915	arl8ba	no	1
ENSDARG00000006916	vmac	no	1.4641
ENSDARG00000006921	lrp5	no	1.3041
ENSDARG00000006923	cacna1ab	no	1
ENSDARG00000006924	fbxo38;	no	1
ENSDARG00000006939	tbx6l	no	1
ENSDARG00000006944	gdpd3b	yes	0.6075
ENSDARG00000006963	cse1l	no	1.2485
ENSDARG00000006978	si:dkey-15i8.3	yes	1.9257
ENSDARG00000006981	ccdc113	no	1.4269
ENSDARG00000006983	celf3b	no	1
ENSDARG00000006990	LOC569741	no	1.253
ENSDARG00000007009	hoxa11b	yes	2.1873
ENSDARG00000007018	ms4a17a.6	no	1
ENSDARG00000007024	uox	yes	0.0535
ENSDARG00000007025	ttc9c	no	1.3873
ENSDARG00000007034	hnrpkl	no	1
ENSDARG00000007040	tmigd1	yes	0.2851
ENSDARG00000007045	cnot4	no	1
ENSDARG00000007065	mrps18b	no	1
ENSDARG00000007077	si:dkey-145p14.5	no	1.401
ENSDARG00000007080	rhcg2a;rhcg2a;rhcgl1	no	1
ENSDARG00000007081	pias4a	no	1.3964
ENSDARG00000007086	aqp10a	yes	0.3117
ENSDARG00000007092	xab2	no	1.2211
ENSDARG00000007097	her13	no	1.3994
ENSDARG00000007098	itm2ba	no	1
ENSDARG00000007099	cx43.4	yes	1.6691
ENSDARG00000007108	lipia	no	1
ENSDARG00000007125	asb6	yes	1.6111
ENSDARG00000007127	acat2	no	0.6721
ENSDARG00000007129	slc6a16a	no	1.3194
ENSDARG00000007130	mrto4	yes	1.8358
ENSDARG00000007135	cnot3a	no	1.3071
ENSDARG00000007136	sh3bp5lb	no	1.2011
ENSDARG00000007141	psmc3	no	1.1658
ENSDARG00000007149	nadl1.2	no	1.2006
ENSDARG00000007151	kcnk2b	no	1
ENSDARG00000007169	itgb1bp1	no	1.1262
ENSDARG00000007171	aig1	no	1
ENSDARG00000007172	plxna3	no	1.2351
ENSDARG00000007175	recql	no	1.444
ENSDARG00000007179	sash1a	no	1
ENSDARG00000007180	slc30a4	no	1
ENSDARG00000007181	nadk2	no	1
ENSDARG00000007184	zbtb16a	no	1
ENSDARG00000007186	ppp1r8a	no	1.4308
ENSDARG00000007195	gb:kf234084	no	1
ENSDARG00000007196	rae1	no	1.2472
ENSDARG00000007198	mta1	no	1.3071
ENSDARG00000007204	si:ch211-195b21.5	yes	1.5225
ENSDARG00000007207	cnpy2	yes	1.7834
ENSDARG00000007216	abce1	yes	1.5835
ENSDARG00000007217	wdr55	no	1
ENSDARG00000007219	actn1	no	1.3785
ENSDARG00000007220	ncam1b	no	1.3778
ENSDARG00000007221	pbk	no	1.3439
ENSDARG00000007231	ryk	no	1.2647
ENSDARG00000007241	mycb	yes	1.5034
ENSDARG00000007244	acp2	no	0.8079
ENSDARG00000007245	rundc3aa	no	1.1666
ENSDARG00000007247	ric8a	yes	0.4472
ENSDARG00000007250	use1	no	1
ENSDARG00000007257	rab5ab	no	1
ENSDARG00000007264	gbas	no	1.1582
ENSDARG00000007271	mynn	no	1.3592
ENSDARG00000007275	si:ch211-251b21.1	yes	0.608
ENSDARG00000007276	ela3l	yes	0.1289
ENSDARG00000007277	myf5	yes	1.7371
ENSDARG00000007278	ect2	yes	2.0889
ENSDARG00000007279	yipf5	no	1.1704
ENSDARG00000007285	mrpl57	no	1.3885
ENSDARG00000007289	si:dkey-27j5.3	no	1
ENSDARG00000007294	aco2	no	1
ENSDARG00000007302	sh3gl3b	no	0.8226
ENSDARG00000007315	tmpoa	no	1.3431
ENSDARG00000007320	rpl7	no	1
ENSDARG00000007323	chmp4bb	no	1
ENSDARG00000007329	tbx16	no	1
ENSDARG00000007344	tcap	yes	4.245
ENSDARG00000007347	degs1	no	1.2886
ENSDARG00000007349	dmrt1	no	1.4961
ENSDARG00000007356	fgf20a	no	1
ENSDARG00000007358	cxcr3.1	no	1
ENSDARG00000007359	zgc:56596	no	1.17
ENSDARG00000007362	sft2d1	no	1
ENSDARG00000007366	amdhd1	yes	0.442
ENSDARG00000007369	tcf7l1b	no	1
ENSDARG00000007370	dysf	yes	1.8526
ENSDARG00000007371	slc26a3.1	no	1
ENSDARG00000007377	odc1	yes	2.0603
ENSDARG00000007382	ubtd1a	yes	0.3993
ENSDARG00000007383	kcnk6	no	1.4049
ENSDARG00000007385	cct7	no	1.3123
ENSDARG00000007387	irf2a	no	1
ENSDARG00000007396	rnd3b	yes	1.5552
ENSDARG00000007405	strap	no	1.207
ENSDARG00000007406	phox2a	no	1
ENSDARG00000007407	barx1	yes	1.6888
ENSDARG00000007409	ppifa	no	0.6802
ENSDARG00000007412	slc2a1b	no	1.3659
ENSDARG00000007413	arid2	yes	1.5726
ENSDARG00000007418	chmp4c	no	0.8157
ENSDARG00000007421	ftcd	yes	0.4931
ENSDARG00000007425	apol1	no	1
ENSDARG00000007429	ndor1	no	1
ENSDARG00000007430	prdm12b	no	1.3527
ENSDARG00000007436	LOC100007585	no	1
ENSDARG00000007438	ube2ib	no	1.2169
ENSDARG00000007443	fbxl18	no	1.3342
ENSDARG00000007444	ift81	no	1.3148
ENSDARG00000007449	slc25a39	no	1
ENSDARG00000007461		yes	1.522
ENSDARG00000007465	tdrd1	no	1
ENSDARG00000007467	ifit10	no	1
ENSDARG00000007477	fbxo8	no	1
ENSDARG00000007480	rpe65a	yes	0.3188
ENSDARG00000007485	epc2	no	1.257
ENSDARG00000007490	adrb1	no	1
ENSDARG00000007494	st3gal8	yes	1.9388
ENSDARG00000007496	ufl1	no	1
ENSDARG00000007526	ndufs2	no	1
ENSDARG00000007531	zcchc9	yes	1.6074
ENSDARG00000007534	itln1	no	1.4831
ENSDARG00000007553	opn4.1	yes	0.3657
ENSDARG00000007560	sema3bl	yes	2.0895
ENSDARG00000007561	cdh23	no	1
ENSDARG00000007566	appbp2	no	1
ENSDARG00000007576	crybb1l1	yes	2.9256
ENSDARG00000007582	si:ch1073-155h21.1	no	1
ENSDARG00000007597	bloc1s4	no	0.802
ENSDARG00000007601	zmynd8	no	1.3987
ENSDARG00000007603	stxbp2	no	1
ENSDARG00000007614	wwox	no	1
ENSDARG00000007624	gins1	no	1.3738
ENSDARG00000007630	mkrn2	no	1.3674
ENSDARG00000007639	cnot4b	no	1.1915
ENSDARG00000007641	msx1a	no	1.3862
ENSDARG00000007654	nsfa	yes	0.5794
ENSDARG00000007655	crybb1l3	yes	1.5457
ENSDARG00000007657	ccnh	no	1.3537
ENSDARG00000007663	amph	no	0.7107
ENSDARG00000007671	ghrb	no	1.2625
ENSDARG00000007678	ttyh3b	yes	1.6942
ENSDARG00000007682	ppdpfa	no	0.7923
ENSDARG00000007691	cul1b	no	1
ENSDARG00000007693	nfkbiab	no	1
ENSDARG00000007697	fabp7a;tpst2;fabp7a;fabp7a	no	1
ENSDARG00000007708	nsa2	no	1
ENSDARG00000007709	adamts8a	yes	1.8822
ENSDARG00000007711	rab3il1	no	1
ENSDARG00000007715	lgsn	no	1
ENSDARG00000007720	sub1b	no	1
ENSDARG00000007722	nudt8	no	1
ENSDARG00000007723	efnb1	yes	1.6932
ENSDARG00000007727	rgl2	yes	1.5789
ENSDARG00000007734	obfc1	no	1.256
ENSDARG00000007737	zyg11	no	1
ENSDARG00000007739	atp1a1a.2	yes	0.6367
ENSDARG00000007743	il15l	no	1
ENSDARG00000007744	tsr1	no	1.383
ENSDARG00000007745	uqcrfs1	no	1
ENSDARG00000007751	lmnl3	no	0.7295
ENSDARG00000007753	cpne2	no	0.7421
ENSDARG00000007760	spg21	no	1
ENSDARG00000007764	klhdc10	no	1.3037
ENSDARG00000007769	sult5a1	no	1
ENSDARG00000007774	vash2	no	1.1905
ENSDARG00000007783	blk	no	1
ENSDARG00000007786	tmx2b	no	1.2897
ENSDARG00000007787	zgc:112965	no	1
ENSDARG00000007788	atp2b1b	yes	0.5923
ENSDARG00000007791	ppp2r1a	no	1
ENSDARG00000007795	cst3	no	0.7298
ENSDARG00000007804	gas6	no	1
ENSDARG00000007807	cyth3a	no	1
ENSDARG00000007808	zdhhc16a	yes	0.5782
ENSDARG00000007812	;;sp3b	no	1.3236
ENSDARG00000007813	rnpepl1	no	1
ENSDARG00000007818	palm1b	no	1
ENSDARG00000007823	atf3	yes	1.8726
ENSDARG00000007824		no	1
ENSDARG00000007825	map2k1	no	1
ENSDARG00000007836	ctsla	no	1
ENSDARG00000007842		no	1
ENSDARG00000007863	tra2a	no	1
ENSDARG00000007867	dazap2	no	0.8793
ENSDARG00000007869	ehd3	no	1.298
ENSDARG00000007885	fancl	yes	1.6799
ENSDARG00000007886	slc35b2	no	1.292
ENSDARG00000007891	meox1	no	1.3799
ENSDARG00000007892	pdcd2	yes	1.5966
ENSDARG00000007901	crnkl1	no	1
ENSDARG00000007916	xpnpep3	no	1.131
ENSDARG00000007918	ttc27	yes	1.5236
ENSDARG00000007923	ptpn1	no	1.4492
ENSDARG00000007941	hmx4	no	1
ENSDARG00000007943	gabpb2a	no	1.3839
ENSDARG00000007944	lhx1b	no	1.3627
ENSDARG00000007955	iars	yes	2.0705
ENSDARG00000007959	hibadhb	no	1
ENSDARG00000007960	hnrnpaba	no	1
ENSDARG00000007971	cks1b	no	1.4962
ENSDARG00000007975	fth1b	no	0.7347
ENSDARG00000007976	si:ch211-220f16.2	no	0.7529
ENSDARG00000007982	onecut1	no	1.4813
ENSDARG00000007988	masp2	no	1
ENSDARG00000007989	nedd8	no	1
ENSDARG00000007990	wt1b	no	1
ENSDARG00000007996	pou2f1b	no	1
ENSDARG00000008010	zgc:194189	no	1
ENSDARG00000008014	nudt17	no	1
ENSDARG00000008019	mxg	yes	1.5588
ENSDARG00000008020	med31	no	1.3642
ENSDARG00000008022	kif18a	yes	1.5229
ENSDARG00000008026	fam129bb	no	1
ENSDARG00000008029	mep1a.2	yes	0.1265
ENSDARG00000008030	myl9b	no	1
ENSDARG00000008032	sart3	no	1
ENSDARG00000008034	skib	no	1
ENSDARG00000008035	zgc:113516	yes	0.4112
ENSDARG00000008049	si:dkey-42i9.4	no	1.2569
ENSDARG00000008060	scara3	no	1
ENSDARG00000008068	tma16	no	1.3691
ENSDARG00000008075	illr4	no	1
ENSDARG00000008097	srsf9	no	1.2632
ENSDARG00000008098	ifit9	no	1
ENSDARG00000008100	slc7a10a	no	0.6981
ENSDARG00000008105	mettl2a	no	1.3713
ENSDARG00000008107	src	no	1.3775
ENSDARG00000008119	si:ch211-195d17.2	no	1
ENSDARG00000008127	;pcdh15b	no	1
ENSDARG00000008131	sox1b	no	1
ENSDARG00000008133	foxl1	no	1.1997
ENSDARG00000008140	kcnab1a	no	0.8208
ENSDARG00000008141	rbl1	no	1.4385
ENSDARG00000008142	stxbp3	no	1
ENSDARG00000008153	serinc5	no	1.3528
ENSDARG00000008155	sms	no	1
ENSDARG00000008164	LOC799840	no	1
ENSDARG00000008165	caspa	no	1.3344
ENSDARG00000008170	dbnla	no	1
ENSDARG00000008174	hoxb1a	no	1.4051
ENSDARG00000008182	si:ch73-111e15.1	no	1
ENSDARG00000008184	mia3	no	1.4674
ENSDARG00000008186	syk	no	1
ENSDARG00000008188	sf1	no	1
ENSDARG00000008191	tmeff1a	no	1
ENSDARG00000008192	pank1a	yes	0.6574
ENSDARG00000008200	ugp2b	no	0.8049
ENSDARG00000008203	pax1a	no	1
ENSDARG00000008209	myt1la	no	1
ENSDARG00000008212	kcnk13a	no	1.3743
ENSDARG00000008218	znf410	no	1
ENSDARG00000008219	crygm4	no	1.2382
ENSDARG00000008224	vps35	no	1
ENSDARG00000008235	cog5	no	1
ENSDARG00000008237	sars	no	1.1398
ENSDARG00000008238	manba	no	1
ENSDARG00000008239	mocs3	no	1.3832
ENSDARG00000008243	cct8	no	1.2864
ENSDARG00000008247	vezf1a	no	1.1955
ENSDARG00000008249	ptchd4	no	1
ENSDARG00000008255	cnot6a	no	1.2925
ENSDARG00000008263	mfsd4b	no	0.7244
ENSDARG00000008275	klhl24b	no	0.7129
ENSDARG00000008278	rcor2	no	1.3818
ENSDARG00000008279	map2k7	yes	1.672
ENSDARG00000008287	fam114a1	yes	1.6322
ENSDARG00000008292	eif2s3	no	1
ENSDARG00000008305	hand2	no	1.4849
ENSDARG00000008306	rdh5	yes	0.3201
ENSDARG00000008310	ip6k2a	no	0.8615
ENSDARG00000008322	ambra1a	yes	1.629
ENSDARG00000008329	asic1a	no	1.2541
ENSDARG00000008333	znfl2a	yes	1.6807
ENSDARG00000008336	sh3bp5a	no	1
ENSDARG00000008363	mcl1b	no	1.1436
ENSDARG00000008370	csnk1da	no	1.3154
ENSDARG00000008372	spred2b	no	1.4295
ENSDARG00000008377	epn2	yes	1.7037
ENSDARG00000008380	brd7	no	1
ENSDARG00000008383	arpc1a	no	1
ENSDARG00000008384	hdac6	no	1.1996
ENSDARG00000008388	mmp14b	no	1.3473
ENSDARG00000008395	snupn	no	1.4754
ENSDARG00000008396		no	1
ENSDARG00000008398	cacna1c	no	1
ENSDARG00000008403	phospho1	no	1
ENSDARG00000008407	tspan7b	no	0.7684
ENSDARG00000008413	atp11a	no	1
ENSDARG00000008414	exoc3l2a	no	1
ENSDARG00000008433	unc45b	no	1.454
ENSDARG00000008434	bcl2l1	no	1.401
ENSDARG00000008439	atxn10	no	1.3575
ENSDARG00000008447	fkbp4	no	1
ENSDARG00000008450	pcolce2a	yes	1.6374
ENSDARG00000008454	cpeb1b	no	1.3617
ENSDARG00000008457	faah2a	yes	0.4379
ENSDARG00000008461	anapc5	no	1.3398
ENSDARG00000008472	apex2	no	1.1593
ENSDARG00000008473		yes	1.6153
ENSDARG00000008480	trmt61a	no	1.4791
ENSDARG00000008485	lrp3	no	1.3127
ENSDARG00000008487	dmd	no	1.2762
ENSDARG00000008490	ltv1	no	1.3391
ENSDARG00000008494	myl6	no	0.7329
ENSDARG00000008502	pno1	no	1.1162
ENSDARG00000008503	glcci1	no	1
ENSDARG00000008540	sox21b	no	1.4604
ENSDARG00000008541	chia.4	no	0.6746
ENSDARG00000008542	yod1	yes	1.9137
ENSDARG00000008548	arhgap12a	no	1
ENSDARG00000008551	pole3	no	1.2009
ENSDARG00000008553	zgc:136872	yes	0.2817
ENSDARG00000008560	brap	no	1
ENSDARG00000008568	slc25a24	no	1
ENSDARG00000008573	fam20b	no	1
ENSDARG00000008592	mtmr8	no	1
ENSDARG00000008593	nbas	no	1.2381
ENSDARG00000008623	cops3	no	1.1717
ENSDARG00000008637	mtp;mtp;mtp;zgc:136353;mtp	yes	0.507
ENSDARG00000008639	kifap3a	no	1
ENSDARG00000008660	coro1b	no	1.1473
ENSDARG00000008662	fign	no	1.212
ENSDARG00000008678	snx3	no	1
ENSDARG00000008697	epas1a	no	1
ENSDARG00000008703	apeh	no	1
ENSDARG00000008706	paip2b	no	1
ENSDARG00000008720	lmo3	no	0.6778
ENSDARG00000008723	prkcba	no	1.2509
ENSDARG00000008727	ranbp3a	no	1.4191
ENSDARG00000008732	zgc:66479	no	1.1801
ENSDARG00000008735	atp6ap2	no	0.7097
ENSDARG00000008740	esf1	yes	1.7758
ENSDARG00000008748	ube2na	no	1
ENSDARG00000008757	entpd6	no	1.3085
ENSDARG00000008765	tmed5	no	1.2352
ENSDARG00000008767	si:dkey-42p8.3	yes	1.5817
ENSDARG00000008772	cacng1a	yes	1.8638
ENSDARG00000008784	prpf4ba;prpf4ba;	no	1
ENSDARG00000008785	dldh	no	0.7969
ENSDARG00000008788	camk1gb	yes	0.281
ENSDARG00000008790	actr3b	no	1.4955
ENSDARG00000008796	her5	no	1.3404
ENSDARG00000008803	marcksb;marcksb;;marcksb;marcksb	no	1
ENSDARG00000008805	orc3	yes	1.8836
ENSDARG00000008807	bokb	no	0.8245
ENSDARG00000008808	eml2	no	1
ENSDARG00000008811	cmtm3	no	1.4571
ENSDARG00000008816	glud1a	no	0.7782
ENSDARG00000008818	hsf1	no	1.4157
ENSDARG00000008829	chga	no	1
ENSDARG00000008832	neu1	no	1.2173
ENSDARG00000008835	si:dkey-46g23.5	no	1
ENSDARG00000008840	hmbsa	no	1.3505
ENSDARG00000008849		no	1
ENSDARG00000008852	elp4	yes	1.8577
ENSDARG00000008858	LOC570455	no	1.367
ENSDARG00000008859	mylipa	no	0.7281
ENSDARG00000008861	tfap2e	no	0.707
ENSDARG00000008867	rap1b	no	1
ENSDARG00000008880	usp28	no	1.4551
ENSDARG00000008884	hprt1	no	0.7953
ENSDARG00000008886	msx1b	no	1.4048
ENSDARG00000008890	ctns	no	1
ENSDARG00000008904	smarca2	no	1
ENSDARG00000008906	si:ch211-241e1.5	no	1
ENSDARG00000008912	slc8a2a	yes	0.6644
ENSDARG00000008920	mrpl53	no	1.3191
ENSDARG00000008931	renbp	no	0.7711
ENSDARG00000008936	sec11a	no	1.2145
ENSDARG00000008946	ccdc127b	no	1
ENSDARG00000008947	rtf1	no	1
ENSDARG00000008948	zgc:123275	no	1
ENSDARG00000008953	pofut1	no	1.3255
ENSDARG00000008966	tbl1xr1b	no	1.3661
ENSDARG00000008969	fgb	yes	2.4106
ENSDARG00000008976	mdn1	no	1.3815
ENSDARG00000008979	golga1	no	1.4681
ENSDARG00000008982	casq2	no	0.6867
ENSDARG00000008983	sh3glb2a	yes	1.7175
ENSDARG00000008986	e2f7	yes	1.6419
ENSDARG00000009001	pdia6	no	1
ENSDARG00000009014	col11a1b	yes	1.6096
ENSDARG00000009018	rhbg	yes	0.5968
ENSDARG00000009020	cnr1	no	1
ENSDARG00000009021	chrna1	no	1
ENSDARG00000009023	ankrd28b	no	1.2781
ENSDARG00000009026	LOC568926	no	1
ENSDARG00000009031	tnikb	no	1.3794
ENSDARG00000009040	si:ch73-141c7.1	yes	0.5041
ENSDARG00000009046	nphp1	yes	1.6151
ENSDARG00000009074	cbr4	no	1.2087
ENSDARG00000009087	cd74a	no	0.6717
ENSDARG00000009094	gata2b	no	0.7294
ENSDARG00000009106	serinc1	no	0.7045
ENSDARG00000009113	pigc	no	1
ENSDARG00000009121	LOC794658	no	1
ENSDARG00000009123	sele	no	1.3749
ENSDARG00000009131	slc10a4	yes	1.7396
ENSDARG00000009133	myo1eb	no	1
ENSDARG00000009134	hlx1	no	1
ENSDARG00000009136	tp53bp2a	no	1.2221
ENSDARG00000009142	ppp1r13bb	no	1
ENSDARG00000009153	pla2g1b	no	1
ENSDARG00000009160	kmo	yes	0.3554
ENSDARG00000009161	ftr55	no	1
ENSDARG00000009169	mob1ba	no	1
ENSDARG00000009170	ctr9	no	1.39
ENSDARG00000009178	zfand1	no	1
ENSDARG00000009194	col16a1	no	1.3008
ENSDARG00000009196	anxa3a;zgc:113858	no	1
ENSDARG00000009208	prkcda	yes	0.5698
ENSDARG00000009209	slc9a6a	no	1.321
ENSDARG00000009212	ppiaa	no	1.1726
ENSDARG00000009214	mfsd13a	no	1.4728
ENSDARG00000009215	zgc:112437	no	1
ENSDARG00000009217	tom1l2	yes	1.7047
ENSDARG00000009218	mars2	no	1.4018
ENSDARG00000009242	fev	no	1
ENSDARG00000009250	etfb	no	0.8611
ENSDARG00000009252	napepld	no	1
ENSDARG00000009253	zgc:56576	no	1
ENSDARG00000009262	si:dkey-97m3.1	no	1
ENSDARG00000009266	uevld	no	1
ENSDARG00000009267	zgc:136439	no	1.2153
ENSDARG00000009273	ppm1da	no	1
ENSDARG00000009280	smyd1a	no	1
ENSDARG00000009281	dnm1b	no	1.3069
ENSDARG00000009285	rpl15;rpl15;rpl15;rpl15;ube2e1	no	1
ENSDARG00000009299	dusp8a	no	1
ENSDARG00000009311	pvalb6	yes	0.4019
ENSDARG00000009313	zgc:63831	no	0.8236
ENSDARG00000009315	clgn	no	1.2555
ENSDARG00000009336	aif1l	no	0.805
ENSDARG00000009341	nrap	no	1.2119
ENSDARG00000009342	txndc5	no	1
ENSDARG00000009346	caprin1a	no	1
ENSDARG00000009350	atg3	no	1
ENSDARG00000009351	fgf6a	yes	1.9816
ENSDARG00000009361		no	1
ENSDARG00000009372	diras1b	no	1.4632
ENSDARG00000009387	robo4	no	2.422
ENSDARG00000009390	npl	no	0.8111
ENSDARG00000009401	vcanb	yes	1.5492
ENSDARG00000009402	si:ch211-210b2.2	no	1
ENSDARG00000009418	mef2cb	no	1
ENSDARG00000009430	tmem30c	yes	0.6583
ENSDARG00000009436	ubxn7	no	1.3582
ENSDARG00000009438	myog	no	1.4095
ENSDARG00000009443	zgc:92137	no	1
ENSDARG00000009447	atp5g3b	no	0.8368
ENSDARG00000009459	slc35e4	no	1
ENSDARG00000009466	rgs9bp	yes	0.3731
ENSDARG00000009470	hnf1a	no	0.7177
ENSDARG00000009471		no	1
ENSDARG00000009472	med19b	no	1
ENSDARG00000009473	ppardb	no	0.8953
ENSDARG00000009477	prkar2ab	no	1.3231
ENSDARG00000009480	pdcl	no	1.2467
ENSDARG00000009482	slc38a8	yes	1.7211
ENSDARG00000009484	arf1	no	1.2051
ENSDARG00000009488	gipc2	no	0.7797
ENSDARG00000009493	si:ch211-45c16.2	no	1.4606
ENSDARG00000009494	xrcc1	no	1
ENSDARG00000009499		no	1
ENSDARG00000009505	prelid3b	no	1
ENSDARG00000009511	tnfa	no	1
ENSDARG00000009524	rnf150a	no	1
ENSDARG00000009525	tial1	no	1
ENSDARG00000009534	wls	no	1
ENSDARG00000009544	cldnb	no	1
ENSDARG00000009549	ubr4	no	1
ENSDARG00000009550	foxi3b	yes	0.4652
ENSDARG00000009553	gng3	no	0.7604
ENSDARG00000009557	wrap73	no	1.3584
ENSDARG00000009567		no	1.3544
ENSDARG00000009568	si:dkey-15h19.2	yes	0.5496
ENSDARG00000009585	papola	no	1
ENSDARG00000009594	nr1d2b	yes	0.6478
ENSDARG00000009607	ccnc	no	1
ENSDARG00000009610	rgs12a	no	1.4106
ENSDARG00000009612	chia.3	no	0.6502
ENSDARG00000009624	uts2r	no	1
ENSDARG00000009626	nrbp2b	no	1.2003
ENSDARG00000009629	unc119.1	yes	1.5381
ENSDARG00000009637	rcvrn3	yes	0.0551
ENSDARG00000009640	psmb1	yes	1.6583
ENSDARG00000009657	fgfr1op2	no	1
ENSDARG00000009673	si:ch211-197g15.6	no	1
ENSDARG00000009677	dlg1	no	1
ENSDARG00000009681	med27	no	1.306
ENSDARG00000009685	ppa2	no	1
ENSDARG00000009689	daam1b	no	1.2266
ENSDARG00000009693	llgl1	yes	1.5918
ENSDARG00000009702	LOC560440	no	1
ENSDARG00000009724	rpn2	no	1
ENSDARG00000009727	twf2b	no	1
ENSDARG00000009733		no	1
ENSDARG00000009735	gigfy2	no	1.1346
ENSDARG00000009738	cacnb4a	no	1
ENSDARG00000009740	ppp1r7	no	1
ENSDARG00000009743	efhc1	no	1.3638
ENSDARG00000009745	fbxw2	no	1
ENSDARG00000009748	dffb	no	1
ENSDARG00000009753	sf3b6	no	1.2149
ENSDARG00000009754	zc3h11a	no	1
ENSDARG00000009764	srek1	no	1
ENSDARG00000009771	ppme1	no	0.7845
ENSDARG00000009779	mcl1a	no	1
ENSDARG00000009782	myh11a	yes	0.2417
ENSDARG00000009783	dirc2	no	1
ENSDARG00000009796	klc1a	no	1.3541
ENSDARG00000009806	smfn	yes	1.7039
ENSDARG00000009822	her4.2;LOC100149066	no	0.8388
ENSDARG00000009823	pou3f1	no	1.2026
ENSDARG00000009825	mmp23bb	no	1.3013
ENSDARG00000009830	hdlbpa	no	1
ENSDARG00000009837	agk	no	1.3885
ENSDARG00000009839	fam117bb	yes	1.8199
ENSDARG00000009844	dusp23a	yes	0.3146
ENSDARG00000009851	wdr41	no	1
ENSDARG00000009862	dcps	no	1
ENSDARG00000009864	ddx55	no	1.386
ENSDARG00000009868	dcaf11	no	1
ENSDARG00000009870	mapk8b	no	1
ENSDARG00000009871	snrpc	no	1.4863
ENSDARG00000009881	ier5	no	1.1429
ENSDARG00000009886	rnf114	no	1.2602
ENSDARG00000009899	znf385a	no	1.3622
ENSDARG00000009901	slc38a5a	no	0.871
ENSDARG00000009922	dmbx1a	no	1
ENSDARG00000009930	cadm2a	no	0.7203
ENSDARG00000009939	micu2	no	1
ENSDARG00000009941	erc1a	no	1
ENSDARG00000009942	cdc6	no	1.3837
ENSDARG00000009949	LOC100332162	no	0.7488
ENSDARG00000009950	edf1	no	1
ENSDARG00000009953	med14	no	1
ENSDARG00000009958	cbl	no	1.3247
ENSDARG00000009961	rundc3b	no	1
ENSDARG00000009978	icn	no	1
ENSDARG00000009982	fam199x	no	1
ENSDARG00000010002	gna11a	no	1.3676
ENSDARG00000010008	vim	no	1
ENSDARG00000010010	trim13	no	1
ENSDARG00000010018	qki2	yes	1.5583
ENSDARG00000010021	grpel1	no	1
ENSDARG00000010029	spon1a	no	1
ENSDARG00000010032	cmtm7	no	1
ENSDARG00000010035	engase	no	1.1934
ENSDARG00000010042	dnm1a	no	0.8354
ENSDARG00000010047	neu3.2	no	1
ENSDARG00000010051	ufd1l	no	1
ENSDARG00000010052	ndrg3b	no	0.7661
ENSDARG00000010059	itpkb	no	1
ENSDARG00000010070	adam9	no	1.2371
ENSDARG00000010078	nup133	no	1.416
ENSDARG00000010083	rbfox3	no	1
ENSDARG00000010085	p4ha2	yes	1.7989
ENSDARG00000010096	slc1a6	no	1
ENSDARG00000010097	f9a	no	1
ENSDARG00000010098	pank1b	no	1
ENSDARG00000010108	bri3bp	yes	1.777
ENSDARG00000010113	ndufb8	no	1
ENSDARG00000010124	sp5l	no	0.7201
ENSDARG00000010130	smpdl3b	no	1
ENSDARG00000010132	dacha	no	1
ENSDARG00000010137	ldb1a;ldb1a;ldb1a;;ldb1a	no	1.3843
ENSDARG00000010144	plppr3a	yes	1.7973
ENSDARG00000010145	tor4aa	no	1.3667
ENSDARG00000010146	cpa2	no	1
ENSDARG00000010149	atp5a1	no	1
ENSDARG00000010154	vstm4a	no	1
ENSDARG00000010155	abi1a	no	1
ENSDARG00000010160	rps15a	no	1
ENSDARG00000010169	myd88	no	0.8319
ENSDARG00000010181	asap2a	no	1
ENSDARG00000010183	si:ch73-265h17.1	yes	1.558
ENSDARG00000010186	myo3a	yes	0.4377
ENSDARG00000010192	pax3a	no	1.2338
ENSDARG00000010194	eif4bb	no	1.2398
ENSDARG00000010207	smad3b	no	1.4211
ENSDARG00000010231	ppm1na	yes	0.122
ENSDARG00000010238	rbm22	no	1.4035
ENSDARG00000010244	rpl22l1	yes	0.4539
ENSDARG00000010246	prmt1	no	1.3566
ENSDARG00000010248	wdr54	no	1
ENSDARG00000010250	nqo1	yes	0.5321
ENSDARG00000010252	jak3	no	1.2766
ENSDARG00000010255	bin2b	no	1.438
ENSDARG00000010266	igf2bp3	no	1.2691
ENSDARG00000010267	dpydb	yes	0.3983
ENSDARG00000010270	fezf1	no	1.2494
ENSDARG00000010276	ptgs2b	no	1.2785
ENSDARG00000010279	scamp2	no	1
ENSDARG00000010280	clasp1a	no	1.0945
ENSDARG00000010281	xpo4	no	1.2313
ENSDARG00000010294	fmodb	no	1.1983
ENSDARG00000010296	LOC570070	no	1
ENSDARG00000010300	traf3ip1	no	1.4271
ENSDARG00000010301	b4galt6	no	0.8893
ENSDARG00000010312	cp	no	1
ENSDARG00000010316	qars	yes	2.073
ENSDARG00000010317	gpr183a	no	1
ENSDARG00000010318	srpx	no	1.2949
ENSDARG00000010331	si:ch211-26b3.2	no	1.4031
ENSDARG00000010332	zgc:56231	yes	2.4364
ENSDARG00000010347	acer1	no	1
ENSDARG00000010373	LOC563111	no	1.9063
ENSDARG00000010376	slc5a3a	no	1.2427
ENSDARG00000010381	rnf2	no	1
ENSDARG00000010384	lpar5a	no	0.8124
ENSDARG00000010385	sept4a	no	0.7408
ENSDARG00000010400	lrrfip2	no	1
ENSDARG00000010407	ppp4r4	no	1
ENSDARG00000010408	igsf9b	yes	1.6215
ENSDARG00000010411	epn1	no	1
ENSDARG00000010415	sirt4	no	1
ENSDARG00000010420	ndrg1b	yes	0.6349
ENSDARG00000010423	npsn	no	1
ENSDARG00000010425	scara5	yes	1.7114
ENSDARG00000010432	eaf2	no	1.3791
ENSDARG00000010434	clu	yes	1.6358
ENSDARG00000010437	fam46c	yes	1.5317
ENSDARG00000010442	rnf11a	no	0.8134
ENSDARG00000010445	trabd	yes	1.7683
ENSDARG00000010454	guca1a	no	1
ENSDARG00000010472	atp1a2a	no	1
ENSDARG00000010477	p2rx3a	no	1.3783
ENSDARG00000010478	hsp90aa1.1	no	1.426
ENSDARG00000010481	bzw1a	yes	1.5214
ENSDARG00000010482	prg4a	no	1.3363
ENSDARG00000010487	sae1	no	1.3977
ENSDARG00000010514	cxcr5	no	1
ENSDARG00000010516	rpl21	no	1
ENSDARG00000010519	per3	no	1.2768
ENSDARG00000010524	si:ch211-282j22.3	no	1.4195
ENSDARG00000010531	scamp4	yes	1.6099
ENSDARG00000010553	mmgt1	no	1
ENSDARG00000010555	pdha1b	yes	0.198
ENSDARG00000010556	LOC100333601	no	1
ENSDARG00000010563	spopla	no	1.4266
ENSDARG00000010565	aqp4	no	1.2306
ENSDARG00000010571	ezh2	yes	1.7404
ENSDARG00000010572	slc25a25a	no	1.2456
ENSDARG00000010583	pard3	no	1.2798
ENSDARG00000010586	tex9	no	1.4347
ENSDARG00000010591	foxn4	yes	2.1119
ENSDARG00000010596	slc7a6os	no	1
ENSDARG00000010601	mtmr10	no	1.4557
ENSDARG00000010602	zgc:112294	no	1
ENSDARG00000010603	kctd9b	no	1.192
ENSDARG00000010610	sarm1	no	1.2553
ENSDARG00000010619	themis	no	1
ENSDARG00000010625	clic2	no	1
ENSDARG00000010630	hoxb6a	yes	1.5811
ENSDARG00000010641	slc20a1b	no	1
ENSDARG00000010654		no	1.3769
ENSDARG00000010655	ppm1k	no	1
ENSDARG00000010658	insig1	no	0.7069
ENSDARG00000010662	fbxo36a	no	1.3053
ENSDARG00000010673		no	1
ENSDARG00000010680	gngt2a	yes	0.1383
ENSDARG00000010681	tjap1	no	1.3808
ENSDARG00000010700	il17d	yes	1.6499
ENSDARG00000010701	crygs4	no	1
ENSDARG00000010710	msi1	no	1
ENSDARG00000010712	npffr1l3	no	1
ENSDARG00000010717	chchd10	no	1
ENSDARG00000010721	2017-09-06	no	0.828
ENSDARG00000010727	ttyh2l	no	0.6754
ENSDARG00000010728	scin	no	1
ENSDARG00000010729	LOC795887	no	1.3304
ENSDARG00000010732	xrcc4	no	1
ENSDARG00000010738	zgc:101716	yes	1.6482
ENSDARG00000010745	dnaja2l	no	1
ENSDARG00000010752	acsl4b	no	1.2643
ENSDARG00000010756	nod2	no	1
ENSDARG00000010758	capn12	yes	1.5155
ENSDARG00000010764	flj13639	yes	0.645
ENSDARG00000010767	epha4l	no	1
ENSDARG00000010770	sox19a	no	1.3533
ENSDARG00000010779	tlk2	no	1
ENSDARG00000010782	zgc:55621;si:ch73-95l15.3	no	1.6019
ENSDARG00000010784	ppp1r12a	no	1.4384
ENSDARG00000010785	thbs1	no	1
ENSDARG00000010789	homer3	no	1
ENSDARG00000010791	dla	no	1.361
ENSDARG00000010792	cdc25b	no	1.394
ENSDARG00000010816	slc7a14a	no	1.3082
ENSDARG00000010823	memo1	no	1.3489
ENSDARG00000010831	churc1	no	1
ENSDARG00000010841	fshb	no	1.3735
ENSDARG00000010844	kras	no	1
ENSDARG00000010862	amt	yes	0.6142
ENSDARG00000010873	LOC556764	no	1
ENSDARG00000010878	cdkn1ca	no	1.2071
ENSDARG00000010905	mettl13	yes	1.5101
ENSDARG00000010918	nprl3	no	1.2411
ENSDARG00000010936	abcb4	no	0.7345
ENSDARG00000010940	LOC100000832	no	1.3431
ENSDARG00000010941	pomgnt2	no	1.4474
ENSDARG00000010946	cbsb	no	1
ENSDARG00000010948	kif11	no	1.2445
ENSDARG00000010953	ndel1a	yes	0.6381
ENSDARG00000010956	sh3glb1b	no	1
ENSDARG00000010957	mpp2b	no	0.8502
ENSDARG00000010958	glmnb;	yes	0.3965
ENSDARG00000010962	fkbp7	yes	1.563
ENSDARG00000010965	psma8	no	1.3174
ENSDARG00000010978	trmt1	yes	1.6702
ENSDARG00000010981	zdhhc3a	no	1.1685
ENSDARG00000011000	gtf2a1	no	1.2644
ENSDARG00000011020	hnrnpa1a	no	1.4449
ENSDARG00000011023	pdlim3a	no	1
ENSDARG00000011026	zgc:92907	no	1
ENSDARG00000011027	fgfr1a	no	1
ENSDARG00000011034	si:dkey-47k20.5	no	1.4365
ENSDARG00000011042	pgbd5	no	1
ENSDARG00000011049	slc17a9b	no	1.4038
ENSDARG00000011055	fbxo9	no	0.8833
ENSDARG00000011065	camk2b1	no	1
ENSDARG00000011066	glra3;;glra3;glra3	yes	0.558
ENSDARG00000011072	ddx11	no	1.441
ENSDARG00000011076	zgc:91968	no	0.7152
ENSDARG00000011079	wdr3	yes	2.0762
ENSDARG00000011083	si:dkey-42l23.2	no	1.1799
ENSDARG00000011088	si:ch211-288d18.1	yes	1.6134
ENSDARG00000011091	drd2b	no	1
ENSDARG00000011094	ccna2	no	1.3423
ENSDARG00000011113	chrna10a	yes	0.3005
ENSDARG00000011122	pptc7a	no	1.2657
ENSDARG00000011125	snrpb	no	1.356
ENSDARG00000011141	dpysl5a	no	1
ENSDARG00000011146	uqcrb	no	1
ENSDARG00000011152	rpp14	no	1.4624
ENSDARG00000011157	arhgef18a	no	1
ENSDARG00000011163	sema3fa	no	1.421
ENSDARG00000011166	cahz	yes	0.4096
ENSDARG00000011170	ndrg2	no	1
ENSDARG00000011171	si:ch211-12m10.1	no	0.7184
ENSDARG00000011175	atp6v1d	no	0.839
ENSDARG00000011188	acvr2aa	no	1.1496
ENSDARG00000011190	fgfr1b	yes	1.972
ENSDARG00000011196	dnajc11a	no	1.4237
ENSDARG00000011201	rplp2l	no	0.8342
ENSDARG00000011208	LOC100002384;sh3bgrl	no	1
ENSDARG00000011219	akt2	no	1.3685
ENSDARG00000011222	ccdc28b	no	1.3652
ENSDARG00000011233	pcyt1aa	no	1.2362
ENSDARG00000011235	otx2	no	1.347
ENSDARG00000011239	ppp1r14aa	yes	0.6673
ENSDARG00000011245	esrp1	no	1
ENSDARG00000011246	krr1	yes	1.5113
ENSDARG00000011247	rnpc3	no	1
ENSDARG00000011257	enpp2	no	1
ENSDARG00000011259	trpm1a	no	1
ENSDARG00000011262	traip	yes	1.5973
ENSDARG00000011272	uqcc2	no	1.2648
ENSDARG00000011273	tlx2	no	0.8867
ENSDARG00000011298	atf7a	no	1.3349
ENSDARG00000011299	blzf1	no	1
ENSDARG00000011301	nae1	no	1.1666
ENSDARG00000011312	stk3	no	1.2687
ENSDARG00000011317	adra1ba	no	1
ENSDARG00000011326	ankrd45	no	1
ENSDARG00000011333	LOC569720	no	1.3186
ENSDARG00000011334	ncaldb	yes	0.3124
ENSDARG00000011360	nfatc2ip	no	1.2607
ENSDARG00000011370	fyna	no	1
ENSDARG00000011371	zgc:64106	yes	0.6301
ENSDARG00000011373	mknk2a	no	1.3408
ENSDARG00000011376	zgc:77816	no	1
ENSDARG00000011400	si:dkey-20i20.2;si:dkey-20i20.2;tnnc1a;tnnc1a	no	1
ENSDARG00000011404	fen1	no	1.4925
ENSDARG00000011405	rps9	no	0.7214
ENSDARG00000011407	col2a1b	no	1
ENSDARG00000011418	sigmar1	no	0.8389
ENSDARG00000011422		no	1
ENSDARG00000011434	ptger2a	no	1
ENSDARG00000011445	elmsan1a	no	1
ENSDARG00000011449	fes	no	1
ENSDARG00000011459	gsna	no	1.4736
ENSDARG00000011462	otub1b	no	1
ENSDARG00000011463	LOC100004411	no	1
ENSDARG00000011466	lace1a	no	1
ENSDARG00000011468	htr1e	no	1.466
ENSDARG00000011473	calcrla	no	1
ENSDARG00000011487	gnaq	no	0.826
ENSDARG00000011488	sirt2	no	1
ENSDARG00000011490	scube3	yes	1.6188
ENSDARG00000011493	zgc:154015	no	1
ENSDARG00000011496	ppm1bb	no	0.8454
ENSDARG00000011498	si:ch211-212o1.2	no	1
ENSDARG00000011506	lpcat1	no	1
ENSDARG00000011510	rcc2	no	1.396
ENSDARG00000011515		yes	1.7637
ENSDARG00000011519	myl4	no	1
ENSDARG00000011521	upb1	no	0.6911
ENSDARG00000011533	sema6dl	no	1.2221
ENSDARG00000011537	ugt2a5	no	1.3838
ENSDARG00000011545	arrb2b	no	1
ENSDARG00000011549	c1ql4a	no	1
ENSDARG00000011553	atp5f1	no	1
ENSDARG00000011555	spag7	no	1
ENSDARG00000011564	sfpq	no	1.3385
ENSDARG00000011570	pou6f1	no	1
ENSDARG00000011571	calcrlb	no	1.3445
ENSDARG00000011573	abcb11a	yes	0.3324
ENSDARG00000011582	sox5	no	1.3001
ENSDARG00000011583	cry1ab	no	1
ENSDARG00000011594	smarcb1b	no	1
ENSDARG00000011597	atxn2l	no	1
ENSDARG00000011600	epha4b	no	1.3042
ENSDARG00000011602	si:dkeyp-117h8.2	no	1
ENSDARG00000011605	dennd6b	no	0.7529
ENSDARG00000011609	si:ch211-262e15.1	yes	1.5375
ENSDARG00000011611	actr1	no	1.1165
ENSDARG00000011613	rbm39a	no	1
ENSDARG00000011615	mybpc3	no	1
ENSDARG00000011618	slc26a2	no	0.7739
ENSDARG00000011635	scxb	no	1
ENSDARG00000011640	syt5b	yes	0.3481
ENSDARG00000011648	snrpd1	yes	1.5679
ENSDARG00000011661	twf1b	no	0.7359
ENSDARG00000011662	chuk	no	1
ENSDARG00000011665	aldoaa	no	0.7284
ENSDARG00000011671	pde6b	no	1
ENSDARG00000011672	sema3b	no	1.3673
ENSDARG00000011683	prtfdc1	no	1
ENSDARG00000011693	ttc36	yes	0.599
ENSDARG00000011696	esrrgb	no	1
ENSDARG00000011701	ctsll	yes	0.6119
ENSDARG00000011703	clocka	no	1
ENSDARG00000011723	zgc:56556	no	1.3166
ENSDARG00000011724	marveld1	yes	2.4607
ENSDARG00000011727	b9d1	no	1.231
ENSDARG00000011740	u2af2b	no	1
ENSDARG00000011764	asun	yes	2.2003
ENSDARG00000011769	cpm	no	1
ENSDARG00000011770	dhrs12	no	1
ENSDARG00000011777	cttn;cttn;;cttn	no	1.297
ENSDARG00000011783	stag2a	no	1
ENSDARG00000011785	tbx6	no	1
ENSDARG00000011797	fam46bb	no	1
ENSDARG00000011801	wars2	no	1.2524
ENSDARG00000011809	mical1	no	1
ENSDARG00000011818	batf	no	1
ENSDARG00000011819	pcnx	no	0.8519
ENSDARG00000011821	plod2	no	1
ENSDARG00000011824	pbxip1b	no	1
ENSDARG00000011825	cetn3	no	1
ENSDARG00000011837	zgc:100846	no	1
ENSDARG00000011841	atp5l	no	1
ENSDARG00000011851	map2k5	no	1
ENSDARG00000011855	aak1a	no	1
ENSDARG00000011862	inaa	yes	0.3844
ENSDARG00000011863	ptk7a	no	1
ENSDARG00000011869	galnt8a.2	no	1.6752
ENSDARG00000011870	sp8a	no	1.1977
ENSDARG00000011876	ednraa	no	1.3388
ENSDARG00000011879	foxn1	no	1
ENSDARG00000011884		yes	0.159
ENSDARG00000011885	mrpl19	no	1.2197
ENSDARG00000011886	pdca	no	0.1763
ENSDARG00000011890	cry4	no	0.8268
ENSDARG00000011909	itpr2	no	1
ENSDARG00000011921	txnl1	no	1.3995
ENSDARG00000011925	spns1	no	1
ENSDARG00000011926	tpgs2	no	1.226
ENSDARG00000011929	plp1b	no	0.7391
ENSDARG00000011932	prkcbp1l	no	1
ENSDARG00000011934	gyg1a	no	1
ENSDARG00000011941	bmpr2a	no	1
ENSDARG00000011945	slc35e1	no	1
ENSDARG00000011948	insra	no	1
ENSDARG00000011956	dlx4a	no	1.2767
ENSDARG00000011958	ctnnbl1	no	1.2982
ENSDARG00000011961	csrp2	no	1
ENSDARG00000011973	slc35d1a	no	1.3068
ENSDARG00000011983	zgc:136908	no	0.7191
ENSDARG00000011989	crx	no	1
ENSDARG00000011998	bfsp2	yes	3.4759
ENSDARG00000011999	ybey	no	1.3591
ENSDARG00000012002	slc38a7	no	1
ENSDARG00000012005	mob2b	no	1
ENSDARG00000012013	;cpa6;cpa6	yes	2.0452
ENSDARG00000012016	hpgd	no	1
ENSDARG00000012019	glra1	no	1
ENSDARG00000012021	kdsr	no	1
ENSDARG00000012025	hs6st2	no	1
ENSDARG00000012030	dnaaf1	yes	1.5417
ENSDARG00000012035	zgc:77058;zgc:100832	no	1
ENSDARG00000012039	ttc26	no	1.1929
ENSDARG00000012040	rnf19a	no	1
ENSDARG00000012044	polr3gla	yes	2.6914
ENSDARG00000012051	mettl21a	no	1.3642
ENSDARG00000012057	mtnr1al	no	1.3198
ENSDARG00000012060	thbs3b	no	1
ENSDARG00000012066	dcn	no	1.147
ENSDARG00000012071	angptl1a	no	1.1938
ENSDARG00000012072	atp5s	no	1
ENSDARG00000012073		yes	1.624
ENSDARG00000012076	apoa1a	no	1
ENSDARG00000012078	meis1b	no	1
ENSDARG00000012113	c19h1orf109	yes	1.6058
ENSDARG00000012125	cnga1	no	0.7272
ENSDARG00000012126	zgc:109965	no	1
ENSDARG00000012135	fbxl2	no	1
ENSDARG00000012137	zgc:123299;cyp46a1.1;cyp46a1.1;cyp46a1.1;zgc:123299;zgc:123299	no	1
ENSDARG00000012138	sgce	no	1.0869
ENSDARG00000012140	ccnl1b	no	1
ENSDARG00000012141	papolg	no	1
ENSDARG00000012144	emc7	no	1
ENSDARG00000012177	rab4b	no	0.8706
ENSDARG00000012184	zgc:162872	no	1.3679
ENSDARG00000012192	cant1a	no	1
ENSDARG00000012194	scp2a	yes	0.3399
ENSDARG00000012199	gpt2	no	1
ENSDARG00000012204	si:dkey-166c18.1	no	1
ENSDARG00000012215	umps	no	1.3986
ENSDARG00000012219	dpf2	no	1.2056
ENSDARG00000012222	nup35	no	1.4546
ENSDARG00000012234	psme3	no	1.482
ENSDARG00000012244	ube2e3	no	1
[truncated: 17,461 more rows]

## Sheet: Table_S3
Supplementary Table S3. 13 mtDNA protein encoding genes
Mapped Ids	Gene Name/ Symbol	Fold Change	STRAND
ENSDARG00000063895.3	mt-nd1	0.7456	H-Strand
ENSDARG00000063899.3	mt-nd2	0.691	H-Strand
ENSDARG00000063914.3	mt-nd3	0.7171	H-Strand
ENSDARG00000063916.3	mt-nd4l	0.666	H-Strand
ENSDARG00000063917.3	mt-nd4	0.6018	H-Strand
ENSDARG00000063921.3	mt-nd5	0.5801	H-Strand
ENSDARG00000063922.3	mt-nd6	1	L-Strand
ENSDARG00000063905.3	mt-cox1	0.6177	H-Strand
ENSDARG00000063908.3	mt-cox2	0.7122	H-Strand
ENSDARG00000063912.3	mt-cox3	not on array	H-Strand
ENSDARG00000063910.3	mt-atp8	not on array	H-Strand
ENSDARG00000063911.3	mt-atp6	not on array	H-Strand
ENSDARG00000063924.3	mt-cytb	not on array	H-Strand

## Sheet: Table_S4
Supplementary Table S4. Significantly altered PANTHER GO biological processes including genes per group
GO:0034475 U4 snRNA 3'-end processing
Gene ID	Mapped Ids	Gene Name/ Symbol	Panther Protein Class	Fold Change
DANRE|ZFIN=ZDB-GENE-050417-47|UniProtKB=A0A0R4ITZ7	ENSDARG00000100060	Exosome component 7;exosc7;ortholog	exoribonuclease(PC00099);hydrolase(PC00121)	2.0268
DANRE|ZFIN=ZDB-GENE-050706-140|UniProtKB=A0A0R4IRK6	ENSDARG00000098334	Exosome component 3;exosc3;ortholog	esterase(PC00097);exoribonuclease(PC00099)	1.9605
DANRE|ZFIN=ZDB-GENE-050417-27|UniProtKB=F8W3K6	ENSDARG00000028688	Exosome component 2;exosc2;ortholog	esterase(PC00097);exoribonuclease(PC00099)	2.1871
DANRE|ZFIN=ZDB-GENE-040426-1702|UniProtKB=Q6PBZ8	ENSDARG00000103432	Exosc4 protein;exosc4;ortholog	exoribonuclease(PC00099);hydrolase(PC00121);nucleotidyltransferase(PC00174)	1.8184
DANRE|ZFIN=ZDB-GENE-060503-675|UniProtKB=Q1LVM3	ENSDARG00000040557	Exosome component 5;exosc5;ortholog	exoribonuclease(PC00099);hydrolase(PC00121);nucleotidyltransferase(PC00174)	1.5775
DANRE|ZFIN=ZDB-GENE-050522-362|UniProtKB=Q6P0I8	ENSDARG00000036060	Exosome complex component MTR3;exosc6;ortholog	exoribonuclease(PC00099);hydrolase(PC00121);nucleotidyltransferase(PC00174)	1.9816
DANRE|ZFIN=ZDB-GENE-041010-180|UniProtKB=A0A0R4ITC4	ENSDARG00000006392	Exosome component 9;exosc9;ortholog	exoribonuclease(PC00099);hydrolase(PC00121)	1.7666
DANRE|ZFIN=ZDB-GENE-030131-1736|UniProtKB=Q4VBT6	ENSDARG00000068755	Exosome component 8;exosc8;ortholog	exoribonuclease(PC00099);hydrolase(PC00121)	1.9338
GO:0034470 ncRNA processing
Gene ID	Mapped Ids	Gene Name/ Symbol	Panther Protein Class	Fold Change
DANRE|ZFIN=ZDB-GENE-030131-3670|UniProtKB=Q7ZW38	ENSDARG00000058292	Selenide, water dikinase 1;sephs1;ortholog	transferase(PC00220)	1.3705
DANRE|ZFIN=ZDB-GENE-050522-202|UniProtKB=B5DDE8	ENSDARG00000057368	40S ribosomal protein S8;rps8b;ortholog		1
DANRE|ZFIN=ZDB-GENE-030131-8093|UniProtKB=A2BGW6	ENSDARG00000039958	U3 small nucleolar RNA-associated protein 11;utp11l;ortholog	nuclease(PC00170)	1.7065
DANRE|ZFIN=ZDB-GENE-030131-9751|UniProtKB=Q1L876	ENSDARG00000032516	Ribosomal RNA-processing 36;rrp36;ortholog		1.3891
DANRE|ZFIN=ZDB-GENE-040426-1991|UniProtKB=Q6DI30	ENSDARG00000075323	Serum response factor-binding protein 1;srfbp1;ortholog		1.3531
DANRE|ZFIN=ZDB-GENE-030131-533|UniProtKB=Q6PBV6	ENSDARG00000069422	H/ACA ribonucleoprotein complex subunit 2-like protein;nhp2;ortholog	ribosomal protein(PC00202)	1.5777
DANRE|ZFIN=ZDB-GENE-051120-21|UniProtKB=A0A0R4IEI5	ENSDARG00000100452	NOP53 ribosome biogenesis factor;nop53;ortholog		1
DANRE|ZFIN=ZDB-GENE-030131-4851|UniProtKB=A0A0R4IST8	ENSDARG00000102636	Zgc:73340;trmt9b;ortholog		0.4519
DANRE|ZFIN=ZDB-GENE-040426-811|UniProtKB=Q803F6	ENSDARG00000019181	40S ribosomal protein SA;rpsa;ortholog		1
DANRE|ZFIN=ZDB-GENE-030131-7880|UniProtKB=Q5RHZ6	ENSDARG00000045846	Probable tRNA N6-adenosine threonylcarbamoyltransferase;osgep;ortholog	hydrolase(PC00121)	1.626
DANRE|ZFIN=ZDB-GENE-060720-2|UniProtKB=E7F349	ENSDARG00000054154	BMS1 ribosome biogenesis factor;bms1;ortholog		1.5895
DANRE|ZFIN=ZDB-GENE-050417-142|UniProtKB=F1QTS9	ENSDARG00000007130	Ribosome assembly factor mrt4;mrto4;ortholog		1.8358
DANRE|ZFIN=ZDB-GENE-050417-47|UniProtKB=A0A0R4ITZ7	ENSDARG00000100060	Exosome component 7;exosc7;ortholog	exoribonuclease(PC00099);hydrolase(PC00121)	2.0268
DANRE|ZFIN=ZDB-GENE-030131-9837|UniProtKB=A0A140LG68	ENSDARG00000103337	Ribosomal RNA-processing 1;rrp1;ortholog		1.6764
DANRE|ZFIN=ZDB-GENE-100922-233|UniProtKB=E7F220	ENSDARG00000077607	Dihydrouridine synthase 2;dus2;ortholog		1.6788
DANRE|ZFIN=ZDB-GENE-040426-2903|UniProtKB=F6PB05	ENSDARG00000017230	F-box and WD repeat domain-containing 11b;fbxw11b;ortholog	G-protein coupled receptor(PC00021)	1
DANRE|ZFIN=ZDB-GENE-050320-45|UniProtKB=Q5BJK2	ENSDARG00000027428	Ribonuclease P/MRP 30 subunit;rpp30;ortholog	endoribonuclease(PC00094);hydrolase(PC00121)	1
DANRE|ZFIN=ZDB-GENE-040718-355|UniProtKB=Q6DHJ1	ENSDARG00000038222	tRNA wybutosine-synthesizing protein 3 homolog;tyw3;ortholog	methyltransferase(PC00155)	1.6276
DANRE|ZFIN=ZDB-GENE-110411-38|UniProtKB=F8W272	ENSDARG00000095817	Zinc finger HIT-type-containing 6;znhit6;ortholog		1.6103
DANRE|ZFIN=ZDB-GENE-040801-133|UniProtKB=F1QCP9	ENSDARG00000042751	Serine/threonine-protein kinase RIO3;riok3;ortholog		1
DANRE|ZFIN=ZDB-GENE-070521-3|UniProtKB=B7ZVD7	ENSDARG00000074756	rRNA adenine N(6)-methyltransferase;tfb2m;ortholog	RNA methyltransferase(PC00033)	1
DANRE|ZFIN=ZDB-GENE-040801-37|UniProtKB=Q1L878	ENSDARG00000043404	Ribonuclease P 21 subunit;rpp21;ortholog	hydrolase(PC00121);nuclease(PC00170)	1.302
DANRE|ZFIN=ZDB-GENE-030131-8626|UniProtKB=P62247	ENSDARG00000055996	40S ribosomal protein S8;rps8;ortholog		1
DANRE|ZFIN=ZDB-GENE-030131-8631|UniProtKB=Q6PBW3	ENSDARG00000036629	Ribosomal protein S14;rps14;ortholog	ribosomal protein(PC00202)	1
DANRE|ZFIN=ZDB-GENE-090428-2|UniProtKB=X1WET5	ENSDARG00000093070	THUMP domain-containing 2;thumpd2;ortholog		1
DANRE|ZFIN=ZDB-GENE-040426-1718|UniProtKB=P62084	ENSDARG00000042566	40S ribosomal protein S7;rps7;ortholog	ribosomal protein(PC00202)	1
DANRE|ZFIN=ZDB-GENE-041008-211|UniProtKB=A5WV68	ENSDARG00000069280	Similar to chromosome 1 open reading frame 19;tsen15;ortholog		1.5334
DANRE|ZFIN=ZDB-GENE-030131-6989|UniProtKB=Q6DRD0	ENSDARG00000054980	EBNA1 binding protein 2-like;ebna1bp2;ortholog		1.6582
DANRE|ZFIN=ZDB-GENE-091204-300|UniProtKB=F2Z4T6	ENSDARG00000091198	Ubiquitin-related modifier 1;urm1;ortholog		1.4116
DANRE|ZFIN=ZDB-GENE-040426-1035|UniProtKB=Q7ZWE7	ENSDARG00000038027	Nucleolar protein 12;nol12;ortholog		1
DANRE|ZFIN=ZDB-GENE-040718-474|UniProtKB=Q6DI25	ENSDARG00000054540	IMP4, U3 small Nucleolar ribonucleoprotein, homolog (Yeast);imp4;ortholog	ribonucleoprotein(PC00201)	1.7814
DANRE|ZFIN=ZDB-GENE-030131-9828|UniProtKB=A0A0R4IQB8	ENSDARG00000104938	pre-rRNA processing protein FTSJ3;ftsj3;ortholog		1.4984
DANRE|ZFIN=ZDB-GENE-070906-1|UniProtKB=B0UYL7	ENSDARG00000013025	Integrator complex subunit 6;ints6;ortholog	RNA helicase(PC00032)	1.1887
DANRE|ZFIN=ZDB-GENE-070410-3|UniProtKB=A4FUL9	ENSDARG00000041372	Queuosine salvage protein;zgc:136564;ortholog		1
DANRE|ZFIN=ZDB-GENE-050809-101|UniProtKB=A4QP75	ENSDARG00000033967	tRNA (uracil(54)-C(5))-methyltransferase homolog-B;trmt2b;ortholog	RNA methyltransferase(PC00033)	1.363
DANRE|ZFIN=ZDB-GENE-040426-1264|UniProtKB=F1QRH4	ENSDARG00000095879	WD repeat domain 46;wdr46;ortholog		1.6923
DANRE|ZFIN=ZDB-GENE-061013-129|UniProtKB=Q08BB6	ENSDARG00000067913	Integrator complex subunit 9;ints9;ortholog		1.3668
DANRE|ZFIN=ZDB-GENE-040426-1287|UniProtKB=F1R7L3	ENSDARG00000001057	Bystin-like (Fragment);bysl;ortholog		1.3804
DANRE|ZFIN=ZDB-GENE-040426-1927|UniProtKB=A0A0R4IKY5	ENSDARG00000016399	Serine/threonine-protein kinase RIO1;riok1;ortholog		1
DANRE|ZFIN=ZDB-GENE-030131-8654|UniProtKB=Q6Q417	ENSDARG00000007320	Ribosomal protein L7;rpl7;ortholog	ribosomal protein(PC00202)	1
DANRE|ZFIN=ZDB-GENE-030131-3421|UniProtKB=A2BEG3	ENSDARG00000035564	DGCR8 microprocessor complex subunit;dgcr8;ortholog		1.1963
DANRE|ZFIN=ZDB-GENE-050419-115|UniProtKB=A2BIL9	ENSDARG00000061370	tRNA-splicing endonuclease subunit Sen34;tsen34;ortholog	endoribonuclease(PC00094)	1.3585
DANRE|ZFIN=ZDB-GENE-040912-163|UniProtKB=Q66I02	ENSDARG00000056720	UTP3, small subunit (SSU) processome component, homolog (S. cerevisiae);utp3;ortholog	RNA binding protein(PC00031)	1.7819
DANRE|ZFIN=ZDB-GENE-041114-83|UniProtKB=F1QDU3	ENSDARG00000057089	Putative tRNA (cytidine(32)/guanosine(34)-2'-O)-methyltransferase;ftsj1;ortholog		1.4422
DANRE|ZFIN=ZDB-GENE-030131-4917|UniProtKB=B8JKQ1	ENSDARG00000008740	ESF1, nucleolar pre-rRNA-processing protein, homolog (S. cerevisiae);esf1;ortholog		1.7758
DANRE|ZFIN=ZDB-GENE-041014-360|UniProtKB=Q5RIV4	ENSDARG00000041944	tRNA-specific adenosine deaminase 2;adat2;ortholog		1.749
DANRE|ZFIN=ZDB-GENE-050417-38|UniProtKB=A0A0R4IGH7	ENSDARG00000098934	Ribosomal RNA-processing 7 homolog A;rrp7a;ortholog	ribosomal protein(PC00202)	1
DANRE|ZFIN=ZDB-GENE-040426-2476|UniProtKB=E7F5A3	ENSDARG00000043209	NOP2/Sun domain family, member 5;nsun5;ortholog		1.3952
DANRE|ZFIN=ZDB-GENE-030131-970|UniProtKB=Q6PFJ0	ENSDARG00000042864	Ribosomal protein L7-like 1;rpl7l1;ortholog	ribosomal protein(PC00202)	1.5847
DANRE|ZFIN=ZDB-GENE-031001-9|UniProtKB=Q6PBZ1	ENSDARG00000019230	Ribosomal protein L7a;rpl7a;ortholog	ribosomal protein(PC00202)	1
DANRE|ZFIN=ZDB-GENE-080723-73|UniProtKB=B3DHG0	ENSDARG00000053805	TruB pseudouridine (psi) synthase family member 1;trub1;ortholog	isomerase(PC00135);lyase(PC00144);nucleic acid binding(PC00171)	2.0044
DANRE|ZFIN=ZDB-GENE-050522-556|UniProtKB=A3KQN9	ENSDARG00000057986	Integrator complex subunit 8;ints8;ortholog		1.4747
DANRE|ZFIN=ZDB-GENE-040426-1114|UniProtKB=Q7ZUF9	ENSDARG00000023950	Zgc:56688;znhit3;ortholog		1.3708
DANRE|ZFIN=ZDB-GENE-030131-6986|UniProtKB=F1R6L6	ENSDARG00000002710	Nucleolin;ncl;ortholog	ribonucleoprotein(PC00201)	1.4185
DANRE|ZFIN=ZDB-GENE-040801-197|UniProtKB=Q6DEF6	ENSDARG00000003841	U6 snRNA phosphodiesterase;usb1;ortholog		1.2736
DANRE|ZFIN=ZDB-GENE-050706-140|UniProtKB=A0A0R4IRK6	ENSDARG00000098334	Exosome component 3;exosc3;ortholog	esterase(PC00097);exoribonuclease(PC00099)	1.9605
DANRE|ZFIN=ZDB-GENE-060929-918|UniProtKB=F1QLQ4	ENSDARG00000091851	TSEN2 tRNA-splicing endonuclease subunit (Fragment);tsen2;ortholog	endodeoxyribonuclease(PC00093);hydrolase(PC00121)	1.4349
DANRE|ZFIN=ZDB-GENE-041010-24|UniProtKB=Q5XJ57	ENSDARG00000076518	tRNA (guanine-N(7)-)-methyltransferase;mettl1;ortholog	methyltransferase(PC00155)	1
DANRE|ZFIN=ZDB-GENE-030131-8403|UniProtKB=A5PMV5	ENSDARG00000095750	Ferredoxin-fold anticodon-binding domain-containing 1;fdxacb1;ortholog	aminoacyl-tRNA synthetase(PC00047)	1.4207
DANRE|ZFIN=ZDB-GENE-040426-1805|UniProtKB=A0A0R4IIV9	ENSDARG00000100264	THUMP domain-containing 1;thumpd1;ortholog		1.8626
DANRE|ZFIN=ZDB-GENE-060929-120|UniProtKB=F1QJ58	ENSDARG00000005448	Mitochondrial methionyl-tRNA formyltransferase;mtfmt;ortholog	methyltransferase(PC00155)	1.1987
DANRE|ZFIN=ZDB-GENE-050522-188|UniProtKB=F1R759	ENSDARG00000041252	Gem (nuclear organelle)-associated protein 4;gemin4;ortholog		1.401
DANRE|ZFIN=ZDB-GENE-040426-1102|UniProtKB=Q7ZUG5	ENSDARG00000025850	40S ribosomal protein S21;rps21;ortholog	ribosomal protein(PC00202)	1
DANRE|ZFIN=ZDB-GENE-040801-75|UniProtKB=B0S688	ENSDARG00000005057	rRNA adenine N(6)-methyltransferase;dimt1l;ortholog	RNA methyltransferase(PC00033)	1.797
DANRE|ZFIN=ZDB-GENE-040723-1|UniProtKB=Q7SZX9	ENSDARG00000020595	FLJ10613-like;gnl3l;ortholog		1.7154
DANRE|ZFIN=ZDB-GENE-040426-1062|UniProtKB=A5WV64	ENSDARG00000069287	IMP3, U3 small nucleolar ribonucleoprotein, homolog (yeast);imp3;ortholog	ribonucleoprotein(PC00201);ribosomal protein(PC00202)	1.3625
DANRE|ZFIN=ZDB-GENE-030131-464|UniProtKB=A3KPR1	ENSDARG00000004774	WD repeat domain 36;wdr36;ortholog		1.6941
DANRE|ZFIN=ZDB-GENE-040625-50|UniProtKB=Q6IMW9	ENSDARG00000036995	LSM6 homolog, U6 small nuclear RNA and mRNA degradation-associated;lsm6;ortholog	mRNA splicing factor(PC00148)	1.3333
DANRE|ZFIN=ZDB-GENE-050522-39|UniProtKB=A0A0R4IW33	ENSDARG00000044692	Exoribonuclease 1;eri1;ortholog	esterase(PC00097);exoribonuclease(PC00099)	1.3518
DANRE|ZFIN=ZDB-GENE-070209-23|UniProtKB=F1QKS5	ENSDARG00000055563	Ribonuclease type III, nuclear;rnasen;ortholog	endoribonuclease(PC00094)	1
DANRE|ZFIN=ZDB-GENE-030131-9670|UniProtKB=Q7ZV23	ENSDARG00000023299	NHP2 non-histone chromosome protein 2-like 1 (S. cerevisiae);snu13b;ortholog	ribosomal protein(PC00202)	1.9639
DANRE|ZFIN=ZDB-GENE-040625-176|UniProtKB=F6NXI9	ENSDARG00000075297	tRNA nucleotidyl transferase, CCA-adding, 1;trnt1;ortholog		1.4011
DANRE|ZFIN=ZDB-GENE-051120-141|UniProtKB=F1QFE5	ENSDARG00000042344	tRNA (adenine(58)-N(1))-methyltransferase non-catalytic subunit TRM6;trmt6;ortholog	translation initiation factor(PC00224)	2.05
DANRE|ZFIN=ZDB-GENE-030131-3445|UniProtKB=Q6TV19	ENSDARG00000001129	Endoribonuclease Dicer;dicer1;ortholog	endodeoxyribonuclease(PC00093)	1.2661
DANRE|ZFIN=ZDB-GENE-021220-6|UniProtKB=Q8JGR7	ENSDARG00000019300	Integrator complex subunit 7;ints7;ortholog		1.3577
DANRE|ZFIN=ZDB-GENE-041111-227|UniProtKB=F1QHE2	ENSDARG00000034060	ElaC ribonuclease Z 2;elac2;ortholog		1.609
DANRE|ZFIN=ZDB-GENE-040801-233|UniProtKB=Q5RIX6	ENSDARG00000006567	tRNA-dihydrouridine synthase;dus4l;ortholog		1.6745
DANRE|ZFIN=ZDB-GENE-070705-171|UniProtKB=E7F350	ENSDARG00000033259	DIS3-like exonuclease 2;dis3l2;ortholog		1.2566
DANRE|ZFIN=ZDB-GENE-031118-120|UniProtKB=F1Q749	ENSDARG00000016484	Dyskeratosis congenita 1, dyskerin;dkc1;ortholog	centromere DNA-binding protein(PC00071)	1.7544
DANRE|ZFIN=ZDB-GENE-030131-3663|UniProtKB=Q1LVL3	ENSDARG00000069142	Alanyl-tRNA synthetase;aars;ortholog	RNA binding protein(PC00031)	1.8688
DANRE|ZFIN=ZDB-GENE-050417-27|UniProtKB=F8W3K6	ENSDARG00000028688	Exosome component 2;exosc2;ortholog	esterase(PC00097);exoribonuclease(PC00099)	2.1871
DANRE|ZFIN=ZDB-GENE-050506-107|UniProtKB=Q1LWH1	ENSDARG00000045487	Ribosomal protein S16;rps16;ortholog		1
DANRE|ZFIN=ZDB-GENE-041212-26|UniProtKB=F1QWW1	ENSDARG00000045562	tRNA pseudouridine synthase;pus1;ortholog	lyase(PC00144)	1.5574
DANRE|ZFIN=ZDB-GENE-050411-124|UniProtKB=F1QJP9	ENSDARG00000088619	REX4 homolog, 3'-5' exonuclease;rexo4;ortholog		1.4031
DANRE|ZFIN=ZDB-GENE-030131-6294|UniProtKB=F1Q4S6	ENSDARG00000059711	Nucleolar protein 6;nol6;ortholog	RNA binding protein(PC00031)	1.5781
DANRE|ZFIN=ZDB-GENE-040718-422|UniProtKB=Q6DG11	ENSDARG00000005945	SART1, U4/U6.U5 tri-snRNP-associated protein 1;sart1;ortholog	extracellular matrix protein(PC00102)	1.2025
DANRE|ZFIN=ZDB-GENE-070410-68|UniProtKB=A3KNP4	ENSDARG00000063596	BUD23, rRNA methyltransferase and ribosome maturation factor;bud23;ortholog	methyltransferase(PC00155)	1.3231
DANRE|ZFIN=ZDB-GENE-041008-213|UniProtKB=F1RAH7	ENSDARG00000071240	Alanyl-tRNA synthetase 2, mitochondrial (putative) (Fragment);aars2;ortholog	RNA binding protein(PC00031)	1.2471
DANRE|ZFIN=ZDB-GENE-110714-2|UniProtKB=A8WHX0	ENSDARG00000000747	Leucine carboxyl methyltransferase 2;lcmt2;ortholog		1.3608
DANRE|ZFIN=ZDB-GENE-100618-4|UniProtKB=X1WBZ5	ENSDARG00000075057	Si:dkeyp-33b5.4;si:dkeyp-33b5.4;ortholog		1.3615
DANRE|ZFIN=ZDB-GENE-050327-35|UniProtKB=Q5RIC0	ENSDARG00000042005	Elongator complex protein 3;elp3;ortholog	acetyltransferase(PC00038)	1
DANRE|ZFIN=ZDB-GENE-040426-1702|UniProtKB=Q6PBZ8	ENSDARG00000103432	Exosc4 protein;exosc4;ortholog	exoribonuclease(PC00099);hydrolase(PC00121);nucleotidyltransferase(PC00174)	1.8184
DANRE|ZFIN=ZDB-GENE-070629-1|UniProtKB=E7F654	ENSDARG00000077751	Nucleolar protein 9;nol9;ortholog		1
DANRE|ZFIN=ZDB-GENE-080204-5|UniProtKB=F1QV54	ENSDARG00000079973	Pseudouridylate synthase 10;pus10;ortholog		1.5228
DANRE|ZFIN=ZDB-GENE-050522-515|UniProtKB=A0A0R4IL77	ENSDARG00000089033	Ribosomal RNA adenine dimethylase domain-containing 1;rrnad1;ortholog	RNA methyltransferase(PC00033)	1
DANRE|ZFIN=ZDB-GENE-030131-4017|UniProtKB=A5PMI3	ENSDARG00000056665	NOP2/Sun RNA methyltransferase family, member 2;nsun2;ortholog	methyltransferase(PC00155);nucleic acid binding(PC00171)	1
DANRE|ZFIN=ZDB-GENE-030131-9345|UniProtKB=Q7SX91	ENSDARG00000003941	Ribosome biogenesis regulatory protein;rrs1;ortholog	ribosomal protein(PC00202)	1.5622
DANRE|ZFIN=ZDB-GENE-050522-30|UniProtKB=Q503F3	ENSDARG00000071878	Zgc:110652;trmt112;ortholog		1.3098
DANRE|ZFIN=ZDB-GENE-060810-40|UniProtKB=F1QGD9	ENSDARG00000010978	tRNA methyltransferase 1;trmt1;ortholog		1.6702
DANRE|ZFIN=ZDB-GENE-060825-257|UniProtKB=F1QP17	ENSDARG00000061505	Mitochondrial ribosomal protein S9;mrps9;ortholog		1.3629
DANRE|ZFIN=ZDB-GENE-030131-3112|UniProtKB=F1R4C1	ENSDARG00000016080	NIN1/RPN12-binding protein 1 homolog (S. cerevisiae);nob1;ortholog		1.3963
DANRE|ZFIN=ZDB-GENE-060503-675|UniProtKB=Q1LVM3	ENSDARG00000040557	Exosome component 5;exosc5;ortholog	exoribonuclease(PC00099);hydrolase(PC00121);nucleotidyltransferase(PC00174)	1.5775
DANRE|ZFIN=ZDB-GENE-050327-19|UniProtKB=A0A0R4ID18	ENSDARG00000102846	tRNA methyltransferase 13 homolog (S. cerevisiae) (Fragment);trmt13;ortholog		1.406
DANRE|ZFIN=ZDB-GENE-041014-189|UniProtKB=F1QK14	ENSDARG00000042057	tRNA methyltransferase 1-like (Fragment);trmt1l;ortholog		1.2892
DANRE|Ensembl=ENSDARG00000061268|UniProtKB=E7EXY4	ENSDARG00000061268	Protein argonaute-2;ago2;ortholog		1
DANRE|ZFIN=ZDB-GENE-041114-68|UniProtKB=F1QZ15	ENSDARG00000014941	EKC/KEOPS complex subunit TPRKB;tprkb;ortholog		1.2563
DANRE|ZFIN=ZDB-GENE-040718-291|UniProtKB=Q6DGU0	ENSDARG00000037835	DNA-directed RNA polymerase subunit;polr3k;ortholog		1.4457
DANRE|ZFIN=ZDB-GENE-030131-1435|UniProtKB=B0S7L0	ENSDARG00000089260	Dihydrouridine synthase 1-like (S. cerevisiae);dus1l;ortholog		1.2616
DANRE|ZFIN=ZDB-GENE-040426-2096|UniProtKB=Q6NZS4	ENSDARG00000101047	tRNA-splicing ligase RtcB homolog;rtcb;ortholog		1.9909
DANRE|ZFIN=ZDB-GENE-040625-178|UniProtKB=Q6IQU7	ENSDARG00000091678	Integrator complex subunit 12;ints12;ortholog		1.3512
DANRE|ZFIN=ZDB-GENE-040426-2913|UniProtKB=A5WUT7	ENSDARG00000035264	RIO kinase 2 (yeast);riok2;ortholog		1.6103
DANRE|ZFIN=ZDB-GENE-030131-3762|UniProtKB=E7FCX4	ENSDARG00000007744	TSR1, 20S rRNA accumulation, homolog (S. cerevisiae);tsr1;ortholog		1.383
DANRE|ZFIN=ZDB-GENE-060526-271|UniProtKB=A2CEY8	ENSDARG00000042520	Si:dkey-251i10.3;si:dkey-251i10.3;ortholog	nuclease(PC00170);ribosomal protein(PC00202)	1.8304
DANRE|Ensembl=ENSDARG00000089236|UniProtKB=E7F8M5	ENSDARG00000089236	Methyltransferase-like 15;mettl15;ortholog	methyltransferase(PC00155)	1.5536
DANRE|ZFIN=ZDB-GENE-060526-114|UniProtKB=A0A0R4IJI1	ENSDARG00000093563	Si:ch211-225b11.4;si:ch211-225b11.4;ortholog	receptor(PC00197)	1.7033
DANRE|ZFIN=ZDB-GENE-050522-362|UniProtKB=Q6P0I8	ENSDARG00000036060	Exosome complex component MTR3;exosc6;ortholog	exoribonuclease(PC00099);hydrolase(PC00121);nucleotidyltransferase(PC00174)	1.9816
DANRE|ZFIN=ZDB-GENE-030131-5181|UniProtKB=A0A0R4ILM9	ENSDARG00000060308	URB1 ribosome biogenesis 1 homolog (S. cerevisiae);urb1;ortholog		1.5923
DANRE|ZFIN=ZDB-GENE-041007-4|UniProtKB=Q6DRH5	ENSDARG00000104227	H/ACA ribonucleoprotein complex subunit 3;nop10;ortholog	ribosomal protein(PC00202)	1.3836
DANRE|ZFIN=ZDB-GENE-030131-2025|UniProtKB=Q6PC69	ENSDARG00000042905	60S ribosomal protein L10a;rpl10a;ortholog	ribosomal protein(PC00202)	1
DANRE|ZFIN=ZDB-GENE-040426-2317|UniProtKB=A0A0R4IXF1	ENSDARG00000098080	Nucleolar GTP-binding protein 2;gnl2;ortholog		1.5367
DANRE|ZFIN=ZDB-GENE-030616-5|UniProtKB=Q7ZVR1	ENSDARG00000040730	WD repeat-containing protein 75;wdr75;ortholog		1.6649
DANRE|Ensembl=ENSDARG00000069278|UniProtKB=B8A5G9	ENSDARG00000069278	tRNA (guanine(37)-N1)-methyltransferase;trmt5;ortholog	methyltransferase(PC00155)	1.4579
DANRE|ZFIN=ZDB-GENE-040825-1|UniProtKB=Q6DRF0	ENSDARG00000037930	Ring finger protein 113A;rnf113a;ortholog	nucleic acid binding(PC00171);ubiquitin-protein ligase(PC00234)	1.3766
DANRE|ZFIN=ZDB-GENE-050522-505|UniProtKB=A0A0R4ITA6	ENSDARG00000101472	POP4 homolog, ribonuclease P/MRP subunit;pop4;ortholog		1
DANRE|ZFIN=ZDB-GENE-040426-1260|UniProtKB=A0A0R4IIP1	ENSDARG00000099528	tRNA-dihydrouridine(47) synthase [NAD(P)(+)];dus3l;ortholog		1.2016
DANRE|ZFIN=ZDB-GENE-030131-6146|UniProtKB=E7F3M0	ENSDARG00000076176	Pentatricopeptide repeat domain 1;ptcd1;ortholog	RNA binding protein(PC00031);serine/threonine protein kinase receptor(PC00205)	1.6389
DANRE|ZFIN=ZDB-GENE-041010-88|UniProtKB=A0A0R4IFX7	ENSDARG00000036394	Ribonuclease P protein subunit p20;pop7;ortholog	endoribonuclease(PC00094);hydrolase(PC00121)	0.8303
DANRE|ZFIN=ZDB-GENE-050522-148|UniProtKB=E9QC62	ENSDARG00000069085	Integrator complex subunit 2;ints2;ortholog		1
DANRE|ZFIN=ZDB-GENE-060825-249|UniProtKB=Q0P424	ENSDARG00000060445	Elongator complex protein 6;elp6;ortholog		1.1832
DANRE|ZFIN=ZDB-GENE-021031-3|UniProtKB=A0A0R4IEY7	ENSDARG00000037109	PWP2 periodic tryptophan protein homolog (yeast);pwp2h;ortholog		1.3757
DANRE|ZFIN=ZDB-GENE-040426-704|UniProtKB=Q803X1	ENSDARG00000020986	Cytoplasmic tRNA 2-thiolation protein 1;ctu1;ortholog		1.4136
DANRE|ZFIN=ZDB-GENE-050522-127|UniProtKB=Q503Z6	ENSDARG00000043666	Activator of basal transcription 1;abt1;ortholog		2.5769
DANRE|ZFIN=ZDB-GENE-041114-104|UniProtKB=A0A0R4IRJ1	ENSDARG00000052344	Transducin (beta)-like 3;tbl3;ortholog	G-protein coupled receptor(PC00021)	1.569
DANRE|ZFIN=ZDB-GENE-040426-879|UniProtKB=Q7ZU93	ENSDARG00000069878	SNU13 homolog, small nuclear ribonucleoprotein a (U4/U6.U5);snu13a;ortholog	ribosomal protein(PC00202)	1.4157
DANRE|ZFIN=ZDB-GENE-040801-79|UniProtKB=Q6DC53	ENSDARG00000051851	Cytoplasmic tRNA 2-thiolation protein 2;ctu2;ortholog		1.3758
DANRE|ZFIN=ZDB-GENE-030131-3625|UniProtKB=A2CF03	ENSDARG00000062457	LAS1-like, ribosome biogenesis factor;las1l;ortholog		1.6623
DANRE|ZFIN=ZDB-GENE-041010-180|UniProtKB=A0A0R4ITC4	ENSDARG00000006392	Exosome component 9;exosc9;ortholog	exoribonuclease(PC00099);hydrolase(PC00121)	1.7666
DANRE|ZFIN=ZDB-GENE-131127-35|UniProtKB=X1WF30	ENSDARG00000097465	tRNA methyltransferase 61B;trmt61b;ortholog		1.668
DANRE|ZFIN=ZDB-GENE-040801-137|UniProtKB=Q6DBY4	ENSDARG00000093007	M-phase phosphoprotein 6;mphosph6;ortholog		1.3332
DANRE|ZFIN=ZDB-GENE-030131-3831|UniProtKB=Q7ZW33	ENSDARG00000002720	U3 small nucleolar RNA-associated protein 15 homolog;utp15;ortholog		1.3667
DANRE|ZFIN=ZDB-GENE-060421-2909|UniProtKB=F1QQ17	ENSDARG00000056914	EMG1 N1-specific pseudouridine methyltransferase;emg1;ortholog	ribosomal protein(PC00202)	1.9115
DANRE|ZFIN=ZDB-GENE-040905-4|UniProtKB=Q68EI0	ENSDARG00000041113	WD repeat-containing protein 18;wdr18;ortholog		1.2699
DANRE|ZFIN=ZDB-GENE-030327-5|UniProtKB=Q66I14	NM_001004295	Selenophosphate synthetase 2;sephs2;ortholog	transferase(PC00220)	1.3363
DANRE|ZFIN=ZDB-GENE-040718-63|UniProtKB=F1QYS3	ENSDARG00000038567	Probable ribosome biogenesis protein tsr3;tsr3;ortholog		1.2119
DANRE|ZFIN=ZDB-GENE-040426-769|UniProtKB=A0A0R4IGM5	ENSDARG00000098433	UTP6, small subunit (SSU) processome component, homolog (yeast);utp6;ortholog	damaged DNA-binding protein(PC00086);ribosomal protein(PC00202);transcription factor(PC00218)	1.3572
DANRE|ZFIN=ZDB-GENE-060503-297|UniProtKB=F1Q4Z4	ENSDARG00000032876	tRNA dimethylallyltransferase;trit1;ortholog	nucleotidyltransferase(PC00174)	1.2627
DANRE|ZFIN=ZDB-GENE-030131-9433|UniProtKB=F1QBS4	ENSDARG00000028976	tRNA pseudouridine synthase;pus3;ortholog	lyase(PC00144)	1.989
DANRE|ZFIN=ZDB-GENE-040426-2501|UniProtKB=Q6P0C5	ENSDARG00000043960	Brix domain containing 1;rpf2;ortholog	nuclease(PC00170)	1.7474
DANRE|ZFIN=ZDB-GENE-120215-81|UniProtKB=E7F2X3	ENSDARG00000102953	Integrator complex subunit 4;ints4;ortholog		1.2957
DANRE|ZFIN=ZDB-GENE-050522-545|UniProtKB=Q502H4	ENSDARG00000043360	Diphthamide biosynthesis 3;dph3;ortholog		1.4149
DANRE|ZFIN=ZDB-GENE-070209-253|UniProtKB=A0A0R4IC61	ENSDARG00000055679	Mitochondrial tRNA translation optimization 1;mto1;ortholog		1.6437
DANRE|ZFIN=ZDB-GENE-040426-2854|UniProtKB=F1QD61	ENSDARG00000013457	Superkiller viralicidic activity 2-like 2;mtrex;ortholog		1.3661
DANRE|ZFIN=ZDB-GENE-020419-13|UniProtKB=Q66I22	ENSDARG00000017762	Serrate RNA effector molecule homolog;srrt;ortholog		1.1591
DANRE|ZFIN=ZDB-GENE-130603-67|UniProtKB=F1R8M8	ENSDARG00000055868	Ribosomal L1 domain-containing 1;rsl1d1;ortholog	ribosomal protein(PC00202)	1.3574
DANRE|ZFIN=ZDB-GENE-990415-206|UniProtKB=P79741	ENSDARG00000018902	Pescadillo;pes;ortholog	ribosomal protein(PC00202)	1.4006
DANRE|ZFIN=ZDB-GENE-030131-5804|UniProtKB=Q1LWK5	ENSDARG00000041429	von Willebrand factor A domain containing 9;ints14;ortholog		1
DANRE|ZFIN=ZDB-GENE-030131-9745|UniProtKB=F1QMS0	ENSDARG00000059634	THUMP domain-containing 3;thumpd3;ortholog		1.3675
DANRE|ZFIN=ZDB-GENE-050417-114|UniProtKB=Q566Y1	ENSDARG00000008852	Elongator complex protein 4;elp4;ortholog		1.8577
DANRE|ZFIN=ZDB-GENE-030131-9498|UniProtKB=F1R777	ENSDARG00000012827	N6-adenosine-methyltransferase subunit METTL3;mettl3;ortholog	RNA methyltransferase(PC00033)	1.3679
DANRE|ZFIN=ZDB-GENE-050227-16|UniProtKB=Q5EAR5	ENSDARG00000037628	tRNA 2'-phosphotransferase 1;trpt1;ortholog	transferase(PC00220)	1
DANRE|ZFIN=ZDB-GENE-040718-5|UniProtKB=F1QTY5	ENSDARG00000008480	tRNA (adenine(58)-N(1))-methyltransferase catalytic subunit TRMT61A;trmt61a;ortholog	methyltransferase(PC00155)	1.4791
DANRE|ZFIN=ZDB-GENE-050913-59|UniProtKB=F1RB48	ENSDARG00000094277	Mitochondrial ribosomal protein L44;mrpl44;ortholog	endoribonuclease(PC00094)	1.5712
DANRE|ZFIN=ZDB-GENE-040801-238|UniProtKB=Q6DBR0	ENSDARG00000012674	Mitochondrial RNA pseudouridine synthase rpusd4;rpusd4;ortholog		1.5881
DANRE|ZFIN=ZDB-GENE-020419-2|UniProtKB=Q8JHJ1	ENSDARG00000018334	60S ribosomal protein L35;rpl35;ortholog	ribosomal protein(PC00202)	1.2014
DANRE|ZFIN=ZDB-GENE-041001-138|UniProtKB=F1QMM1	ENSDARG00000008976	Midasin;mdn1;ortholog		1.3815
DANRE|ZFIN=ZDB-GENE-030131-2022|UniProtKB=Q6PBK3	ENSDARG00000035860	40S ribosomal protein S28;rps28;ortholog	ribosomal protein(PC00202)	1
DANRE|ZFIN=ZDB-GENE-040801-246|UniProtKB=A5WWD2	ENSDARG00000045095	ElaC ribonuclease Z 1;elac1;ortholog		1
DANRE|ZFIN=ZDB-GENE-050309-7|UniProtKB=F1QWP7	ENSDARG00000043304	NOP2 nucleolar protein homolog (yeast);nop2;ortholog		1.6811
DANRE|ZFIN=ZDB-GENE-030131-4505|UniProtKB=F6NQ66	ENSDARG00000062612	DEAH (Asp-Glu-Ala-His) box polypeptide 37;dhx37;ortholog	RNA helicase(PC00032)	1.351
DANRE|ZFIN=ZDB-GENE-041114-170|UniProtKB=F1R9P0	ENSDARG00000038360	tRNA(His) guanylyltransferase;thg1l;ortholog		1.6413
DANRE|ZFIN=ZDB-GENE-040426-1936|UniProtKB=Q7ZTZ4	ENSDARG00000053912	Fibrillarin;fbl;ortholog		1.5372
DANRE|ZFIN=ZDB-GENE-040724-84|UniProtKB=F1QDM5	ENSDARG00000075129	Mitochondrial ribosomal protein S11;mrps11;ortholog	ribosomal protein(PC00202)	1.2532
DANRE|ZFIN=ZDB-GENE-060825-174|UniProtKB=Q0P457	ENSDARG00000054301	Protein KTI12 homolog;kti12;ortholog		1.8935
DANRE|ZFIN=ZDB-GENE-070410-83|UniProtKB=F1QXS7	ENSDARG00000073705	Ribosome-binding factor A;rbfa;ortholog		1.2748
DANRE|ZFIN=ZDB-GENE-050320-123|UniProtKB=Q5BJI6	ENSDARG00000053452	Ribonuclease P/MRP protein subunit POP5;pop5;ortholog		1
DANRE|ZFIN=ZDB-GENE-050417-176|UniProtKB=Q566V0	ENSDARG00000016368	Protein archease;zbtb8os;ortholog		1
DANRE|ZFIN=ZDB-GENE-030131-6523|UniProtKB=A0A0R4IJ75	ENSDARG00000100419	Integrator complex subunit 1;ints1;ortholog		1
DANRE|ZFIN=ZDB-GENE-070424-90|UniProtKB=F1QMW8	ENSDARG00000044925	CDK5 regulatory subunit-associated protein 1;cdk5rap1;ortholog		1.185
DANRE|ZFIN=ZDB-GENE-030131-1736|UniProtKB=Q4VBT6	ENSDARG00000068755	Exosome component 8;exosc8;ortholog	exoribonuclease(PC00099);hydrolase(PC00121)	1.9338
DANRE|ZFIN=ZDB-GENE-041212-77|UniProtKB=B8JM23	ENSDARG00000021324	NOL1/NOP2/Sun domain family, member 4;nsun4;ortholog	methyltransferase(PC00155);nucleic acid binding(PC00171)	1
DANRE|ZFIN=ZDB-GENE-070912-533|UniProtKB=B8A5U4	ENSDARG00000077544	Target of EGR1, exonuclease;toe1;ortholog	mRNA polyadenylation factor(PC00146)	1.3672
DANRE|ZFIN=ZDB-GENE-090313-347|UniProtKB=F1R356	ENSDARG00000079055	Si:dkey-85a20.4;si:dkey-85a20.4;ortholog		1.2895
DANRE|Ensembl=ENSDARG00000060071|UniProtKB=A0A1D6UPT1	ENSDARG00000060071	PAP-associated domain-containing 5;papd5;ortholog	DNA methyltransferase(PC00013);DNA-directed DNA polymerase(PC00018)	0.746
DANRE|Ensembl=ENSDARG00000063663|UniProtKB=E7F3I6	ENSDARG00000063663	Polyribonucleotide 5'-hydroxyl-kinase Clp1;clp1;ortholog	mRNA polyadenylation factor(PC00146)	1.3606
DANRE|ZFIN=ZDB-GENE-060929-1010|UniProtKB=A0A0R4IU10	ENSDARG00000040727	rRNA adenine N(6)-methyltransferase;tfb1m;ortholog	RNA methyltransferase(PC00033)	1
DANRE|ZFIN=ZDB-GENE-060526-311|UniProtKB=F1QMG1	ENSDARG00000054606	Mitochondrial ribosomal protein L1 (Fragment);mrpl1;ortholog	ribosomal protein(PC00202)	1.1483
DANRE|ZFIN=ZDB-GENE-060427-1|UniProtKB=F1R3Q7	ENSDARG00000041991	Ribosomal RNA-processing 9, small subunit (SSU) processome component, homolog (yeast);rrp9;ortholog		2.0135
DANRE|ZFIN=ZDB-GENE-050522-182|UniProtKB=Q502A2	ENSDARG00000011152	Ribonuclease P 14 subunit;rpp14;ortholog		1.4624
DANRE|ZFIN=ZDB-GENE-040426-2466|UniProtKB=A0A0R4IJ17	ENSDARG00000017675	Cirrhosis, autosomal recessive 1A (cirhin);utp4;ortholog		2.1608
DANRE|ZFIN=ZDB-GENE-041010-189|UniProtKB=F1Q9V0	ENSDARG00000033957	tRNA methyltransferase 44 homolog;trmt44;ortholog		1.3277
DANRE|ZFIN=ZDB-GENE-021217-2|UniProtKB=Q6PEH4	ENSDARG00000017696	Digestive organ expansion factor;diexf;ortholog	RNA binding protein(PC00031)	1.4905
DANRE|ZFIN=ZDB-GENE-040426-1543|UniProtKB=A5WVQ0	ENSDARG00000054259	RNA cytidine acetyltransferase;nat10;ortholog		1.8851
DANRE|ZFIN=ZDB-GENE-030131-371|UniProtKB=Q6NX08	ENSDARG00000003287	Ribosome biogenesis protein wdr12;wdr12;ortholog		1.511
DANRE|ZFIN=ZDB-GENE-041114-12|UniProtKB=B8JM40	ENSDARG00000041575	tRNA methyltransferase 10C, mitochondrial RNase P subunit;trmt10c;ortholog	DNA methyltransferase(PC00013)	1.5465
DANRE|ZFIN=ZDB-GENE-060623-10|UniProtKB=F1R1V6	ENSDARG00000011246	KRR1, small subunit (SSU) processome component, homolog (yeast) (Fragment);krr1;ortholog	RNA binding protein(PC00031)	1.5113
DANRE|ZFIN=ZDB-GENE-050320-49|UniProtKB=F1QTW7	ENSDARG00000053082	Thyroid adenoma-associated;thada;ortholog	receptor(PC00197)	1.2013
DANRE|ZFIN=ZDB-GENE-040426-747|UniProtKB=Q803L0	ENSDARG00000016999	Protein lin-28 homolog A;lin28a;ortholog	DNA binding protein(PC00009)	1
GO:0034660 ncRNA metabolic process
Gene ID	Mapped Ids	Gene Name/ Symbol	Panther Protein Class	Fold Change
DANRE|ZFIN=ZDB-GENE-030131-3670|UniProtKB=Q7ZW38	ENSDARG00000058292	Selenide, water dikinase 1;sephs1;ortholog	transferase(PC00220)	1.3705
DANRE|ZFIN=ZDB-GENE-050522-202|UniProtKB=B5DDE8	ENSDARG00000057368	40S ribosomal protein S8;rps8b;ortholog		1
DANRE|ZFIN=ZDB-GENE-030131-8093|UniProtKB=A2BGW6	ENSDARG00000039958	U3 small nucleolar RNA-associated protein 11;utp11l;ortholog	nuclease(PC00170)	1.7065
DANRE|ZFIN=ZDB-GENE-030131-9751|UniProtKB=Q1L876	ENSDARG00000032516	Ribosomal RNA-processing 36;rrp36;ortholog		1.3891
DANRE|ZFIN=ZDB-GENE-040426-1991|UniProtKB=Q6DI30	ENSDARG00000075323	Serum response factor-binding protein 1;srfbp1;ortholog		1.3531
DANRE|ZFIN=ZDB-GENE-030131-533|UniProtKB=Q6PBV6	ENSDARG00000069422	H/ACA ribonucleoprotein complex subunit 2-like protein;nhp2;ortholog	ribosomal protein(PC00202)	1.5777
DANRE|ZFIN=ZDB-GENE-051120-21|UniProtKB=A0A0R4IEI5	ENSDARG00000100452	NOP53 ribosome biogenesis factor;nop53;ortholog		1
DANRE|ZFIN=ZDB-GENE-030131-4851|UniProtKB=A0A0R4IST8	ENSDARG00000102636	Zgc:73340;trmt9b;ortholog		0.4519
DANRE|ZFIN=ZDB-GENE-040426-811|UniProtKB=Q803F6	ENSDARG00000019181	40S ribosomal protein SA;rpsa;ortholog		1
DANRE|ZFIN=ZDB-GENE-030131-3825|UniProtKB=A3KNW0	ENSDARG00000059951	Mitochondrial cardiolipin hydrolase;pld6;ortholog	endoribonuclease(PC00094);phospholipase(PC00186)	1
DANRE|ZFIN=ZDB-GENE-030219-83|UniProtKB=F1QFL1	ENSDARG00000034396	Methionyl-tRNA synthetase;mars;ortholog		1.5758
DANRE|ZFIN=ZDB-GENE-030131-7880|UniProtKB=Q5RHZ6	ENSDARG00000045846	Probable tRNA N6-adenosine threonylcarbamoyltransferase;osgep;ortholog	hydrolase(PC00121)	1.626
DANRE|ZFIN=ZDB-GENE-060720-2|UniProtKB=E7F349	ENSDARG00000054154	BMS1 ribosome biogenesis factor;bms1;ortholog		1.5895
DANRE|ZFIN=ZDB-GENE-050417-142|UniProtKB=F1QTS9	ENSDARG00000007130	Ribosome assembly factor mrt4;mrto4;ortholog		1.8358
DANRE|ZFIN=ZDB-GENE-050417-47|UniProtKB=A0A0R4ITZ7	ENSDARG00000100060	Exosome component 7;exosc7;ortholog	exoribonuclease(PC00099);hydrolase(PC00121)	2.0268
DANRE|ZFIN=ZDB-GENE-030131-3946|UniProtKB=Q6PEG4	ENSDARG00000000568	Elongation factor RNA polymerase II;ell;ortholog	tight junction(PC00214);transcription cofactor(PC00217)	1
DANRE|ZFIN=ZDB-GENE-030131-9837|UniProtKB=A0A140LG68	ENSDARG00000103337	Ribosomal RNA-processing 1;rrp1;ortholog		1.6764
DANRE|ZFIN=ZDB-GENE-060503-575|UniProtKB=F1QSW0	ENSDARG00000056717	Valyl-tRNA synthetase 2, mitochondrial (putative);vars2;ortholog		1.32
DANRE|ZFIN=ZDB-GENE-100922-233|UniProtKB=E7F220	ENSDARG00000077607	Dihydrouridine synthase 2;dus2;ortholog		1.6788
DANRE|ZFIN=ZDB-GENE-040426-2903|UniProtKB=F6PB05	ENSDARG00000017230	F-box and WD repeat domain-containing 11b;fbxw11b;ortholog	G-protein coupled receptor(PC00021)	1
DANRE|ZFIN=ZDB-GENE-050320-45|UniProtKB=Q5BJK2	ENSDARG00000027428	Ribonuclease P/MRP 30 subunit;rpp30;ortholog	endoribonuclease(PC00094);hydrolase(PC00121)	1
DANRE|ZFIN=ZDB-GENE-040718-355|UniProtKB=Q6DHJ1	ENSDARG00000038222	tRNA wybutosine-synthesizing protein 3 homolog;tyw3;ortholog	methyltransferase(PC00155)	1.6276
DANRE|ZFIN=ZDB-GENE-110411-38|UniProtKB=F8W272	ENSDARG00000095817	Zinc finger HIT-type-containing 6;znhit6;ortholog		1.6103
DANRE|ZFIN=ZDB-GENE-050512-2|UniProtKB=Q1JPX3	ENSDARG00000098825	Phenylalanine--tRNA ligase alpha subunit;farsa;ortholog		1.7114
DANRE|ZFIN=ZDB-GENE-030131-994|UniProtKB=Q6TEL1	ENSDARG00000006092	RAD21 cohesin complex component a;rad21a;ortholog		1
DANRE|ZFIN=ZDB-GENE-040801-133|UniProtKB=F1QCP9	ENSDARG00000042751	Serine/threonine-protein kinase RIO3;riok3;ortholog		1
DANRE|ZFIN=ZDB-GENE-021115-8|UniProtKB=Q6DHE6	ENSDARG00000103799	Lysine--tRNA ligase;kars;ortholog	RNA binding protein(PC00031);aminoacyl-tRNA synthetase(PC00047)	1.7563
DANRE|ZFIN=ZDB-GENE-070521-3|UniProtKB=B7ZVD7	ENSDARG00000074756	rRNA adenine N(6)-methyltransferase;tfb2m;ortholog	RNA methyltransferase(PC00033)	1
DANRE|ZFIN=ZDB-GENE-040801-37|UniProtKB=Q1L878	ENSDARG00000043404	Ribonuclease P 21 subunit;rpp21;ortholog	hydrolase(PC00121);nuclease(PC00170)	1.302
DANRE|ZFIN=ZDB-GENE-030131-8626|UniProtKB=P62247	ENSDARG00000055996	40S ribosomal protein S8;rps8;ortholog		1
DANRE|ZFIN=ZDB-GENE-030131-8631|UniProtKB=Q6PBW3	ENSDARG00000036629	Ribosomal protein S14;rps14;ortholog	ribosomal protein(PC00202)	1
DANRE|ZFIN=ZDB-GENE-090428-2|UniProtKB=X1WET5	ENSDARG00000093070	THUMP domain-containing 2;thumpd2;ortholog		1
DANRE|ZFIN=ZDB-GENE-040426-1718|UniProtKB=P62084	ENSDARG00000042566	40S ribosomal protein S7;rps7;ortholog	ribosomal protein(PC00202)	1
DANRE|ZFIN=ZDB-GENE-041008-211|UniProtKB=A5WV68	ENSDARG00000069280	Similar to chromosome 1 open reading frame 19;tsen15;ortholog		1.5334
DANRE|ZFIN=ZDB-GENE-030131-6989|UniProtKB=Q6DRD0	ENSDARG00000054980	EBNA1 binding protein 2-like;ebna1bp2;ortholog		1.6582
DANRE|Ensembl=ENSDARG00000038397|UniProtKB=B0UYH6	ENSDARG00000038397	Putative RNA polymerase II subunit B1 CTD phosphatase rpap2;rpap2;ortholog		1.6412
DANRE|ZFIN=ZDB-GENE-030114-7|UniProtKB=F1QFN3	ENSDARG00000019280	Leucyl-tRNA synthetase b;larsb;ortholog		1.4175
DANRE|ZFIN=ZDB-GENE-091204-300|UniProtKB=F2Z4T6	ENSDARG00000091198	Ubiquitin-related modifier 1;urm1;ortholog		1.4116
DANRE|ZFIN=ZDB-GENE-040426-1035|UniProtKB=Q7ZWE7	ENSDARG00000038027	Nucleolar protein 12;nol12;ortholog		1
DANRE|ZFIN=ZDB-GENE-030131-2513|UniProtKB=B8XY56	ENSDARG00000036282	Ribonuclease T2;rnaset2;ortholog		1
DANRE|ZFIN=ZDB-GENE-040718-474|UniProtKB=Q6DI25	ENSDARG00000054540	IMP4, U3 small Nucleolar ribonucleoprotein, homolog (Yeast);imp4;ortholog	ribonucleoprotein(PC00201)	1.7814
DANRE|ZFIN=ZDB-GENE-030131-9828|UniProtKB=A0A0R4IQB8	ENSDARG00000104938	pre-rRNA processing protein FTSJ3;ftsj3;ortholog		1.4984
DANRE|ZFIN=ZDB-GENE-030131-9174|UniProtKB=F1QUV7	ENSDARG00000059070	Glycyl-tRNA synthetase;gars;ortholog	aminoacyl-tRNA synthetase(PC00047)	1
DANRE|ZFIN=ZDB-GENE-070906-1|UniProtKB=B0UYL7	ENSDARG00000013025	Integrator complex subunit 6;ints6;ortholog	RNA helicase(PC00032)	1.1887
DANRE|ZFIN=ZDB-GENE-070410-3|UniProtKB=A4FUL9	ENSDARG00000041372	Queuosine salvage protein;zgc:136564;ortholog		1
DANRE|ZFIN=ZDB-GENE-050809-101|UniProtKB=A4QP75	ENSDARG00000033967	tRNA (uracil(54)-C(5))-methyltransferase homolog-B;trmt2b;ortholog	RNA methyltransferase(PC00033)	1.363
DANRE|ZFIN=ZDB-GENE-040426-1264|UniProtKB=F1QRH4	ENSDARG00000095879	WD repeat domain 46;wdr46;ortholog		1.6923
DANRE|ZFIN=ZDB-GENE-061013-129|UniProtKB=Q08BB6	ENSDARG00000067913	Integrator complex subunit 9;ints9;ortholog		1.3668
DANRE|ZFIN=ZDB-GENE-040426-1287|UniProtKB=F1R7L3	ENSDARG00000001057	Bystin-like (Fragment);bysl;ortholog		1.3804
DANRE|ZFIN=ZDB-GENE-040426-1927|UniProtKB=A0A0R4IKY5	ENSDARG00000016399	Serine/threonine-protein kinase RIO1;riok1;ortholog		1
DANRE|ZFIN=ZDB-GENE-131127-417|UniProtKB=E7FA20	ENSDARG00000055172	Si:ch211-256m1.8;si:ch211-256m1.8;ortholog	protease(PC00190)	0.5299
DANRE|ZFIN=ZDB-GENE-030131-8654|UniProtKB=Q6Q417	ENSDARG00000007320	Ribosomal protein L7;rpl7;ortholog	ribosomal protein(PC00202)	1
DANRE|ZFIN=ZDB-GENE-030131-3421|UniProtKB=A2BEG3	ENSDARG00000035564	DGCR8 microprocessor complex subunit;dgcr8;ortholog		1.1963
DANRE|ZFIN=ZDB-GENE-050419-115|UniProtKB=A2BIL9	ENSDARG00000061370	tRNA-splicing endonuclease subunit Sen34;tsen34;ortholog	endoribonuclease(PC00094)	1.3585
DANRE|ZFIN=ZDB-GENE-060929-596|UniProtKB=A0A0R4ID47	ENSDARG00000098441	Asparaginyl-tRNA synthetase 2, mitochondrial;nars2;ortholog	RNA binding protein(PC00031);aminoacyl-tRNA synthetase(PC00047)	1.3627
DANRE|Ensembl=ENSDARG00000102091|UniProtKB=A0A0G2KNQ0	ENSDARG00000102091	Uncharacterized protein;unassigned;ortholog		1.4159
DANRE|ZFIN=ZDB-GENE-040912-163|UniProtKB=Q66I02	ENSDARG00000056720	UTP3, small subunit (SSU) processome component, homolog (S. cerevisiae);utp3;ortholog	RNA binding protein(PC00031)	1.7819
DANRE|ZFIN=ZDB-GENE-041114-83|UniProtKB=F1QDU3	ENSDARG00000057089	Putative tRNA (cytidine(32)/guanosine(34)-2'-O)-methyltransferase;ftsj1;ortholog		1.4422
DANRE|ZFIN=ZDB-GENE-030131-4917|UniProtKB=B8JKQ1	ENSDARG00000008740	ESF1, nucleolar pre-rRNA-processing protein, homolog (S. cerevisiae);esf1;ortholog		1.7758
DANRE|ZFIN=ZDB-GENE-070912-179|UniProtKB=F1QGL1	ENSDARG00000075211	Chromodomain helicase DNA-binding protein 7;chd7;ortholog		1.3926
DANRE|ZFIN=ZDB-GENE-041014-360|UniProtKB=Q5RIV4	ENSDARG00000041944	tRNA-specific adenosine deaminase 2;adat2;ortholog		1.749
DANRE|ZFIN=ZDB-GENE-050417-38|UniProtKB=A0A0R4IGH7	ENSDARG00000098934	Ribosomal RNA-processing 7 homolog A;rrp7a;ortholog	ribosomal protein(PC00202)	1
DANRE|ZFIN=ZDB-GENE-040426-2476|UniProtKB=E7F5A3	ENSDARG00000043209	NOP2/Sun domain family, member 5;nsun5;ortholog		1.3952
DANRE|ZFIN=ZDB-GENE-040724-131|UniProtKB=Q7T010	ENSDARG00000037309	Glutamyl-tRNA(Gln) amidotransferase subunit B, mitochondrial;gatb;ortholog	ligase(PC00142)	1.3069
DANRE|ZFIN=ZDB-GENE-030131-970|UniProtKB=Q6PFJ0	ENSDARG00000042864	Ribosomal protein L7-like 1;rpl7l1;ortholog	ribosomal protein(PC00202)	1.5847
DANRE|ZFIN=ZDB-GENE-031001-9|UniProtKB=Q6PBZ1	ENSDARG00000019230	Ribosomal protein L7a;rpl7a;ortholog	ribosomal protein(PC00202)	1
DANRE|ZFIN=ZDB-GENE-080723-73|UniProtKB=B3DHG0	ENSDARG00000053805	TruB pseudouridine (psi) synthase family member 1;trub1;ortholog	isomerase(PC00135);lyase(PC00144);nucleic acid binding(PC00171)	2.0044
DANRE|ZFIN=ZDB-GENE-050522-556|UniProtKB=A3KQN9	ENSDARG00000057986	Integrator complex subunit 8;ints8;ortholog		1.4747
DANRE|ZFIN=ZDB-GENE-040426-1114|UniProtKB=Q7ZUF9	ENSDARG00000023950	Zgc:56688;znhit3;ortholog		1.3708
DANRE|ZFIN=ZDB-GENE-030131-6986|UniProtKB=F1R6L6	ENSDARG00000002710	Nucleolin;ncl;ortholog	ribonucleoprotein(PC00201)	1.4185
DANRE|ZFIN=ZDB-GENE-030328-29|UniProtKB=E7FDV9	ENSDARG00000036164	Cysteinyl-tRNA synthetase;cars;ortholog	RNA binding protein(PC00031);aminoacyl-tRNA synthetase(PC00047)	1
DANRE|ZFIN=ZDB-GENE-040801-197|UniProtKB=Q6DEF6	ENSDARG00000003841	U6 snRNA phosphodiesterase;usb1;ortholog		1.2736
DANRE|ZFIN=ZDB-GENE-050306-26|UniProtKB=B0S5M9	ENSDARG00000011801	Tryptophanyl tRNA synthetase 2, mitochondrial;wars2;ortholog		1.2524
DANRE|ZFIN=ZDB-GENE-050706-140|UniProtKB=A0A0R4IRK6	ENSDARG00000098334	Exosome component 3;exosc3;ortholog	esterase(PC00097);exoribonuclease(PC00099)	1.9605
DANRE|ZFIN=ZDB-GENE-060929-918|UniProtKB=F1QLQ4	ENSDARG00000091851	TSEN2 tRNA-splicing endonuclease subunit (Fragment);tsen2;ortholog	endodeoxyribonuclease(PC00093);hydrolase(PC00121)	1.4349
DANRE|ZFIN=ZDB-GENE-041010-24|UniProtKB=Q5XJ57	ENSDARG00000076518	tRNA (guanine-N(7)-)-methyltransferase;mettl1;ortholog	methyltransferase(PC00155)	1
DANRE|ZFIN=ZDB-GENE-030131-8403|UniProtKB=A5PMV5	ENSDARG00000095750	Ferredoxin-fold anticodon-binding domain-containing 1;fdxacb1;ortholog	aminoacyl-tRNA synthetase(PC00047)	1.4207
DANRE|ZFIN=ZDB-GENE-030131-9014|UniProtKB=F1QLT9	ENSDARG00000054530	Arginyl-tRNA synthetase;rars;ortholog		2.316
DANRE|ZFIN=ZDB-GENE-040426-1805|UniProtKB=A0A0R4IIV9	ENSDARG00000100264	THUMP domain-containing 1;thumpd1;ortholog		1.8626
DANRE|ZFIN=ZDB-GENE-060929-120|UniProtKB=F1QJ58	ENSDARG00000005448	Mitochondrial methionyl-tRNA formyltransferase;mtfmt;ortholog	methyltransferase(PC00155)	1.1987
DANRE|ZFIN=ZDB-GENE-021206-2|UniProtKB=F1Q820	ENSDARG00000016864	Phenylalanyl-tRNA synthetase, beta subunit;farsb;ortholog	aminoacyl-tRNA synthetase(PC00047);nucleic acid binding(PC00171)	1.4302
DANRE|ZFIN=ZDB-GENE-050522-188|UniProtKB=F1R759	ENSDARG00000041252	Gem (nuclear organelle)-associated protein 4;gemin4;ortholog		1.401
DANRE|ZFIN=ZDB-GENE-040426-1102|UniProtKB=Q7ZUG5	ENSDARG00000025850	40S ribosomal protein S21;rps21;ortholog	ribosomal protein(PC00202)	1
DANRE|ZFIN=ZDB-GENE-040426-1011|UniProtKB=B0UYD6	ENSDARG00000010316	Glutaminyl-tRNA synthetase;qars;ortholog	ligase(PC00142)	2.073
DANRE|Ensembl=ENSDARG00000056855|UniProtKB=A2BHB7	ENSDARG00000056855	Glutamyl-tRNA(Gln) amidotransferase subunit C, mitochondrial;gatc;ortholog		1
DANRE|ZFIN=ZDB-GENE-040801-75|UniProtKB=B0S688	ENSDARG00000005057	rRNA adenine N(6)-methyltransferase;dimt1l;ortholog	RNA methyltransferase(PC00033)	1.797
DANRE|ZFIN=ZDB-GENE-040426-716|UniProtKB=Q7ZUP7	ENSDARG00000003827	Small nuclear RNA-activating complex, polypeptide 1b;snapc1b;ortholog		1.4174
DANRE|ZFIN=ZDB-GENE-040723-1|UniProtKB=Q7SZX9	ENSDARG00000020595	FLJ10613-like;gnl3l;ortholog		1.7154
DANRE|ZFIN=ZDB-GENE-040426-1062|UniProtKB=A5WV64	ENSDARG00000069287	IMP3, U3 small nucleolar ribonucleoprotein, homolog (yeast);imp3;ortholog	ribonucleoprotein(PC00201);ribosomal protein(PC00202)	1.3625
DANRE|ZFIN=ZDB-GENE-030131-464|UniProtKB=A3KPR1	ENSDARG00000004774	WD repeat domain 36;wdr36;ortholog		1.6941
DANRE|ZFIN=ZDB-GENE-041114-191|UniProtKB=F1R345	ENSDARG00000011072	ATP-dependent DNA helicase DDX11;ddx11;ortholog	DNA helicase(PC00011)	1.441
DANRE|ZFIN=ZDB-GENE-040625-50|UniProtKB=Q6IMW9	ENSDARG00000036995	LSM6 homolog, U6 small nuclear RNA and mRNA degradation-associated;lsm6;ortholog	mRNA splicing factor(PC00148)	1.3333
DANRE|ZFIN=ZDB-GENE-050522-39|UniProtKB=A0A0R4IW33	ENSDARG00000044692	Exoribonuclease 1;eri1;ortholog	esterase(PC00097);exoribonuclease(PC00099)	1.3518
DANRE|ZFIN=ZDB-GENE-070209-23|UniProtKB=F1QKS5	ENSDARG00000055563	Ribonuclease type III, nuclear;rnasen;ortholog	endoribonuclease(PC00094)	1
DANRE|ZFIN=ZDB-GENE-030131-9670|UniProtKB=Q7ZV23	ENSDARG00000023299	NHP2 non-histone chromosome protein 2-like 1 (S. cerevisiae);snu13b;ortholog	ribosomal protein(PC00202)	1.9639
DANRE|ZFIN=ZDB-GENE-040625-176|UniProtKB=F6NXI9	ENSDARG00000075297	tRNA nucleotidyl transferase, CCA-adding, 1;trnt1;ortholog		1.4011
DANRE|ZFIN=ZDB-GENE-051120-141|UniProtKB=F1QFE5	ENSDARG00000042344	tRNA (adenine(58)-N(1))-methyltransferase non-catalytic subunit TRM6;trmt6;ortholog	translation initiation factor(PC00224)	2.05
DANRE|ZFIN=ZDB-GENE-030131-3445|UniProtKB=Q6TV19	ENSDARG00000001129	Endoribonuclease Dicer;dicer1;ortholog	endodeoxyribonuclease(PC00093)	1.2661
DANRE|ZFIN=ZDB-GENE-021220-6|UniProtKB=Q8JGR7	ENSDARG00000019300	Integrator complex subunit 7;ints7;ortholog		1.3577
DANRE|ZFIN=ZDB-GENE-041111-227|UniProtKB=F1QHE2	ENSDARG00000034060	ElaC ribonuclease Z 2;elac2;ortholog		1.609
DANRE|ZFIN=ZDB-GENE-040801-233|UniProtKB=Q5RIX6	ENSDARG00000006567	tRNA-dihydrouridine synthase;dus4l;ortholog		1.6745
DANRE|ZFIN=ZDB-GENE-070705-171|UniProtKB=E7F350	ENSDARG00000033259	DIS3-like exonuclease 2;dis3l2;ortholog		1.2566
DANRE|ZFIN=ZDB-GENE-031118-120|UniProtKB=F1Q749	ENSDARG00000016484	Dyskeratosis congenita 1, dyskerin;dkc1;ortholog	centromere DNA-binding protein(PC00071)	1.7544
DANRE|ZFIN=ZDB-GENE-030131-3663|UniProtKB=Q1LVL3	ENSDARG00000069142	Alanyl-tRNA synthetase;aars;ortholog	RNA binding protein(PC00031)	1.8688
DANRE|ZFIN=ZDB-GENE-050417-27|UniProtKB=F8W3K6	ENSDARG00000028688	Exosome component 2;exosc2;ortholog	esterase(PC00097);exoribonuclease(PC00099)	2.1871
DANRE|ZFIN=ZDB-GENE-050506-107|UniProtKB=Q1LWH1	ENSDARG00000045487	Ribosomal protein S16;rps16;ortholog		1
DANRE|ZFIN=ZDB-GENE-041212-26|UniProtKB=F1QWW1	ENSDARG00000045562	tRNA pseudouridine synthase;pus1;ortholog	lyase(PC00144)	1.5574
DANRE|ZFIN=ZDB-GENE-050411-124|UniProtKB=F1QJP9	ENSDARG00000088619	REX4 homolog, 3'-5' exonuclease;rexo4;ortholog		1.4031
DANRE|ZFIN=ZDB-GENE-030131-6294|UniProtKB=F1Q4S6	ENSDARG00000059711	Nucleolar protein 6;nol6;ortholog	RNA binding protein(PC00031)	1.5781
DANRE|ZFIN=ZDB-GENE-040718-422|UniProtKB=Q6DG11	ENSDARG00000005945	SART1, U4/U6.U5 tri-snRNP-associated protein 1;sart1;ortholog	extracellular matrix protein(PC00102)	1.2025
DANRE|ZFIN=ZDB-GENE-070928-3|UniProtKB=F1R7M6	ENSDARG00000075337	Leucyl-tRNA synthetase 2, mitochondrial;lars2;ortholog	aminoacyl-tRNA synthetase(PC00047)	1.6496
DANRE|ZFIN=ZDB-GENE-030616-608|UniProtKB=F1QUQ0	ENSDARG00000044134	Isoleucyl-tRNA synthetase 2, mitochondrial;iars2;ortholog	aminoacyl-tRNA synthetase(PC00047)	1.155
DANRE|ZFIN=ZDB-GENE-040831-1|UniProtKB=Q6DRC0	ENSDARG00000008237	Serine--tRNA ligase, cytoplasmic;sars;ortholog	RNA binding protein(PC00031);aminoacyl-tRNA synthetase(PC00047)	1.1398
DANRE|ZFIN=ZDB-GENE-070410-68|UniProtKB=A3KNP4	ENSDARG00000063596	BUD23, rRNA methyltransferase and ribosome maturation factor;bud23;ortholog	methyltransferase(PC00155)	1.3231
DANRE|ZFIN=ZDB-GENE-040426-1031|UniProtKB=Q5TZD7	ENSDARG00000029569	Small nuclear RNA-activating complex, polypeptide 1a;snapc1a;ortholog		1
DANRE|ZFIN=ZDB-GENE-030131-1016|UniProtKB=B8A5D3	ENSDARG00000061100	Asparaginyl-tRNA synthetase;nars;ortholog	RNA binding protein(PC00031);aminoacyl-tRNA synthetase(PC00047)	1.2754
DANRE|ZFIN=ZDB-GENE-040426-1616|UniProtKB=A0A0R4IF58	ENSDARG00000102736	Seryl-tRNA synthetase 2, mitochondrial;sars2;ortholog	RNA binding protein(PC00031);aminoacyl-tRNA synthetase(PC00047)	1.4124
DANRE|ZFIN=ZDB-GENE-041008-213|UniProtKB=F1RAH7	ENSDARG00000071240	Alanyl-tRNA synthetase 2, mitochondrial (putative) (Fragment);aars2;ortholog	RNA binding protein(PC00031)	1.2471
DANRE|ZFIN=ZDB-GENE-110714-2|UniProtKB=A8WHX0	ENSDARG00000000747	Leucine carboxyl methyltransferase 2;lcmt2;ortholog		1.3608
DANRE|ZFIN=ZDB-GENE-100618-4|UniProtKB=X1WBZ5	ENSDARG00000075057	Si:dkeyp-33b5.4;si:dkeyp-33b5.4;ortholog		1.3615
DANRE|ZFIN=ZDB-GENE-070928-38|UniProtKB=E7FBG2	ENSDARG00000091247	Phenylalanyl-tRNA synthetase 2, mitochondrial;fars2;ortholog	aminoacyl-tRNA synthetase(PC00047)	1.5607
DANRE|ZFIN=ZDB-GENE-050327-35|UniProtKB=Q5RIC0	ENSDARG00000042005	Elongator complex protein 3;elp3;ortholog	acetyltransferase(PC00038)	1
DANRE|ZFIN=ZDB-GENE-040426-1702|UniProtKB=Q6PBZ8	ENSDARG00000103432	Exosc4 protein;exosc4;ortholog	exoribonuclease(PC00099);hydrolase(PC00121);nucleotidyltransferase(PC00174)	1.8184
DANRE|ZFIN=ZDB-GENE-041010-218|UniProtKB=A0A0R4I9Z1	ENSDARG00000013250	Threonyl-tRNA synthetase;tars;ortholog	ligase(PC00142)	1.3786
DANRE|ZFIN=ZDB-GENE-070629-1|UniProtKB=E7F654	ENSDARG00000077751	Nucleolar protein 9;nol9;ortholog		1
DANRE|ZFIN=ZDB-GENE-080204-5|UniProtKB=F1QV54	ENSDARG00000079973	Pseudouridylate synthase 10;pus10;ortholog		1.5228
DANRE|Ensembl=ENSDARG00000075385|UniProtKB=F1Q6U0	ENSDARG00000075385	Uncharacterized protein;unassigned;ortholog	ligase(PC00142)	1
DANRE|ZFIN=ZDB-GENE-050522-515|UniProtKB=A0A0R4IL77	ENSDARG00000089033	Ribosomal RNA adenine dimethylase domain-containing 1;rrnad1;ortholog	RNA methyltransferase(PC00033)	1
DANRE|ZFIN=ZDB-GENE-030131-4017|UniProtKB=A5PMI3	ENSDARG00000056665	NOP2/Sun RNA methyltransferase family, member 2;nsun2;ortholog	methyltransferase(PC00155);nucleic acid binding(PC00171)	1
DANRE|ZFIN=ZDB-GENE-030131-3936|UniProtKB=A0A0A0MPU6	ENSDARG00000059461	7SK snRNA methylphosphate-capping enzyme;mepce;ortholog		1.3771
DANRE|ZFIN=ZDB-GENE-030131-9345|UniProtKB=Q7SX91	ENSDARG00000003941	Ribosome biogenesis regulatory protein;rrs1;ortholog	ribosomal protein(PC00202)	1.5622
DANRE|Ensembl=ENSDARG00000009218|UniProtKB=E7F5M3	ENSDARG00000009218	Methionyl-tRNA synthetase 2, mitochondrial;mars2;ortholog	aminoacyl-tRNA synthetase(PC00047)	1.4018
DANRE|ZFIN=ZDB-GENE-030813-2|UniProtKB=Q8UVX0	ENSDARG00000041699	Piwi-like protein 1;piwil1;ortholog		1
DANRE|ZFIN=ZDB-GENE-090313-193|UniProtKB=B8A4F4	ENSDARG00000013453	ATP-dependent RNA helicase TDRD9;tdrd9;ortholog	RNA helicase(PC00032)	1.328
DANRE|ZFIN=ZDB-GENE-050522-30|UniProtKB=Q503F3	ENSDARG00000071878	Zgc:110652;trmt112;ortholog		1.3098
DANRE|ZFIN=ZDB-GENE-040801-175|UniProtKB=F1QGC8	ENSDARG00000044628	D-aminoacyl-tRNA deacylase 1;dtd1;ortholog	esterase(PC00097)	1.3608
DANRE|ZFIN=ZDB-GENE-060810-40|UniProtKB=F1QGD9	ENSDARG00000010978	tRNA methyltransferase 1;trmt1;ortholog		1.6702
DANRE|ZFIN=ZDB-GENE-060825-257|UniProtKB=F1QP17	ENSDARG00000061505	Mitochondrial ribosomal protein S9;mrps9;ortholog		1.3629
DANRE|ZFIN=ZDB-GENE-030131-3112|UniProtKB=F1R4C1	ENSDARG00000016080	NIN1/RPN12-binding protein 1 homolog (S. cerevisiae);nob1;ortholog		1.3963
DANRE|ZFIN=ZDB-GENE-030131-5794|UniProtKB=A0A0R4IFN5	ENSDARG00000067673	Small nuclear RNA-activating complex, polypeptide 4;snapc4;ortholog		1
DANRE|ZFIN=ZDB-GENE-060503-675|UniProtKB=Q1LVM3	ENSDARG00000040557	Exosome component 5;exosc5;ortholog	exoribonuclease(PC00099);hydrolase(PC00121);nucleotidyltransferase(PC00174)	1.5775
DANRE|ZFIN=ZDB-GENE-050327-19|UniProtKB=A0A0R4ID18	ENSDARG00000102846	tRNA methyltransferase 13 homolog (S. cerevisiae) (Fragment);trmt13;ortholog		1.406
DANRE|ZFIN=ZDB-GENE-041014-189|UniProtKB=F1QK14	ENSDARG00000042057	tRNA methyltransferase 1-like (Fragment);trmt1l;ortholog		1.2892
DANRE|Ensembl=ENSDARG00000061268|UniProtKB=E7EXY4	ENSDARG00000061268	Protein argonaute-2;ago2;ortholog		1
DANRE|ZFIN=ZDB-GENE-041114-68|UniProtKB=F1QZ15	ENSDARG00000014941	EKC/KEOPS complex subunit TPRKB;tprkb;ortholog		1.2563
DANRE|ZFIN=ZDB-GENE-040718-291|UniProtKB=Q6DGU0	ENSDARG00000037835	DNA-directed RNA polymerase subunit;polr3k;ortholog		1.4457
DANRE|ZFIN=ZDB-GENE-030131-1435|UniProtKB=B0S7L0	ENSDARG00000089260	Dihydrouridine synthase 1-like (S. cerevisiae);dus1l;ortholog		1.2616
DANRE|ZFIN=ZDB-GENE-040426-2096|UniProtKB=Q6NZS4	ENSDARG00000101047	tRNA-splicing ligase RtcB homolog;rtcb;ortholog		1.9909
DANRE|ZFIN=ZDB-GENE-040625-178|UniProtKB=Q6IQU7	ENSDARG00000091678	Integrator complex subunit 12;ints12;ortholog		1.3512
DANRE|ZFIN=ZDB-GENE-040426-2913|UniProtKB=A5WUT7	ENSDARG00000035264	RIO kinase 2 (yeast);riok2;ortholog		1.6103
DANRE|ZFIN=ZDB-GENE-030131-3762|UniProtKB=E7FCX4	ENSDARG00000007744	TSR1, 20S rRNA accumulation, homolog (S. cerevisiae);tsr1;ortholog		1.383
DANRE|ZFIN=ZDB-GENE-060526-271|UniProtKB=A2CEY8	ENSDARG00000042520	Si:dkey-251i10.3;si:dkey-251i10.3;ortholog	nuclease(PC00170);ribosomal protein(PC00202)	1.8304
DANRE|Ensembl=ENSDARG00000089236|UniProtKB=E7F8M5	ENSDARG00000089236	Methyltransferase-like 15;mettl15;ortholog	methyltransferase(PC00155)	1.5536
DANRE|ZFIN=ZDB-GENE-080225-13|UniProtKB=F6P9Q3	ENSDARG00000046010	Lysine (K)-specific demethylase 2Bb;kdm2bb;ortholog		1
DANRE|ZFIN=ZDB-GENE-060526-114|UniProtKB=A0A0R4IJI1	ENSDARG00000093563	Si:ch211-225b11.4;si:ch211-225b11.4;ortholog	receptor(PC00197)	1.7033
DANRE|ZFIN=ZDB-GENE-050522-362|UniProtKB=Q6P0I8	ENSDARG00000036060	Exosome complex component MTR3;exosc6;ortholog	exoribonuclease(PC00099);hydrolase(PC00121);nucleotidyltransferase(PC00174)	1.9816
DANRE|ZFIN=ZDB-GENE-030131-5181|UniProtKB=A0A0R4ILM9	ENSDARG00000060308	URB1 ribosome biogenesis 1 homolog (S. cerevisiae);urb1;ortholog		1.5923
DANRE|ZFIN=ZDB-GENE-041212-13|UniProtKB=F8W4W5	ENSDARG00000036894	Zgc:101853;zgc:101853;ortholog	serine protease(PC00203)	1.1445
DANRE|ZFIN=ZDB-GENE-040426-1074|UniProtKB=Q7ZWC4	ENSDARG00000055477	Protein pelota homolog;pelo;ortholog	nuclease(PC00170);translation release factor(PC00225)	1.8325
DANRE|ZFIN=ZDB-GENE-040912-152|UniProtKB=F1Q5D5	ENSDARG00000003693	Histidyl-tRNA synthetase;hars;ortholog	RNA binding protein(PC00031);aminoacyl-tRNA synthetase(PC00047)	1.6148
DANRE|ZFIN=ZDB-GENE-041007-4|UniProtKB=Q6DRH5	ENSDARG00000104227	H/ACA ribonucleoprotein complex subunit 3;nop10;ortholog	ribosomal protein(PC00202)	1.3836
DANRE|ZFIN=ZDB-GENE-030131-2025|UniProtKB=Q6PC69	ENSDARG00000042905	60S ribosomal protein L10a;rpl10a;ortholog	ribosomal protein(PC00202)	1
DANRE|ZFIN=ZDB-GENE-040426-2317|UniProtKB=A0A0R4IXF1	ENSDARG00000098080	Nucleolar GTP-binding protein 2;gnl2;ortholog		1.5367
DANRE|ZFIN=ZDB-GENE-030616-5|UniProtKB=Q7ZVR1	ENSDARG00000040730	WD repeat-containing protein 75;wdr75;ortholog		1.6649
DANRE|Ensembl=ENSDARG00000069278|UniProtKB=B8A5G9	ENSDARG00000069278	tRNA (guanine(37)-N1)-methyltransferase;trmt5;ortholog	methyltransferase(PC00155)	1.4579
DANRE|ZFIN=ZDB-GENE-040825-1|UniProtKB=Q6DRF0	ENSDARG00000037930	Ring finger protein 113A;rnf113a;ortholog	nucleic acid binding(PC00171);ubiquitin-protein ligase(PC00234)	1.3766
DANRE|ZFIN=ZDB-GENE-030131-6268|UniProtKB=F1Q4R5	ENSDARG00000077299	Tyrosine--tRNA ligase;yars2;ortholog	aminoacyl-tRNA synthetase(PC00047);nucleic acid binding(PC00171)	1.8066
DANRE|ZFIN=ZDB-GENE-050522-505|UniProtKB=A0A0R4ITA6	ENSDARG00000101472	POP4 homolog, ribonuclease P/MRP subunit;pop4;ortholog		1
DANRE|ZFIN=ZDB-GENE-040426-1260|UniProtKB=A0A0R4IIP1	ENSDARG00000099528	tRNA-dihydrouridine(47) synthase [NAD(P)(+)];dus3l;ortholog		1.2016
DANRE|ZFIN=ZDB-GENE-040128-1|UniProtKB=E7FAM5	ENSDARG00000075593	E3 ubiquitin-protein ligase TRIM71;trim71;ortholog	ubiquitin-protein ligase(PC00234)	1.3431
DANRE|ZFIN=ZDB-GENE-030131-6146|UniProtKB=E7F3M0	ENSDARG00000076176	Pentatricopeptide repeat domain 1;ptcd1;ortholog	RNA binding protein(PC00031);serine/threonine protein kinase receptor(PC00205)	1.6389
DANRE|ZFIN=ZDB-GENE-070912-443|UniProtKB=E9QFP3	ENSDARG00000060861	Aspartyl-tRNA synthetase 2, mitochondrial;dars2;ortholog	RNA binding protein(PC00031);aminoacyl-tRNA synthetase(PC00047)	1.338
DANRE|ZFIN=ZDB-GENE-041010-88|UniProtKB=A0A0R4IFX7	ENSDARG00000036394	Ribonuclease P protein subunit p20;pop7;ortholog	endoribonuclease(PC00094);hydrolase(PC00121)	0.8303
DANRE|ZFIN=ZDB-GENE-050522-148|UniProtKB=E9QC62	ENSDARG00000069085	Integrator complex subunit 2;ints2;ortholog		1
DANRE|ZFIN=ZDB-GENE-030131-638|UniProtKB=F1QP23	ENSDARG00000060494	Glutamyl-prolyl-tRNA synthetase;eprs;ortholog	ligase(PC00142)	2.3033
DANRE|ZFIN=ZDB-GENE-060825-249|UniProtKB=Q0P424	ENSDARG00000060445	Elongator complex protein 6;elp6;ortholog		1.1832
DANRE|ZFIN=ZDB-GENE-021031-3|UniProtKB=A0A0R4IEY7	ENSDARG00000037109	PWP2 periodic tryptophan protein homolog (yeast);pwp2h;ortholog		1.3757
DANRE|ZFIN=ZDB-GENE-040426-704|UniProtKB=Q803X1	ENSDARG00000020986	Cytoplasmic tRNA 2-thiolation protein 1;ctu1;ortholog		1.4136
DANRE|ZFIN=ZDB-GENE-050522-127|UniProtKB=Q503Z6	ENSDARG00000043666	Activator of basal transcription 1;abt1;ortholog		2.5769
DANRE|ZFIN=ZDB-GENE-050417-387|UniProtKB=Q568P9	ENSDARG00000018871	Small RNA 2'-O-methyltransferase;henmt1;ortholog		1.6663
DANRE|ZFIN=ZDB-GENE-030131-5564|UniProtKB=F1QHL0	ENSDARG00000037099	Insulin receptor substrate 2a;cars2;ortholog	RNA binding protein(PC00031);aminoacyl-tRNA synthetase(PC00047)	1
DANRE|ZFIN=ZDB-GENE-041114-104|UniProtKB=A0A0R4IRJ1	ENSDARG00000052344	Transducin (beta)-like 3;tbl3;ortholog	G-protein coupled receptor(PC00021)	1.569
DANRE|ZFIN=ZDB-GENE-040426-879|UniProtKB=Q7ZU93	ENSDARG00000069878	SNU13 homolog, small nuclear ribonucleoprotein a (U4/U6.U5);snu13a;ortholog	ribosomal protein(PC00202)	1.4157
DANRE|ZFIN=ZDB-GENE-040801-79|UniProtKB=Q6DC53	ENSDARG00000051851	Cytoplasmic tRNA 2-thiolation protein 2;ctu2;ortholog		1.3758
DANRE|ZFIN=ZDB-GENE-030131-3625|UniProtKB=A2CF03	ENSDARG00000062457	LAS1-like, ribosome biogenesis factor;las1l;ortholog		1.6623
DANRE|ZFIN=ZDB-GENE-041010-180|UniProtKB=A0A0R4ITC4	ENSDARG00000006392	Exosome component 9;exosc9;ortholog	exoribonuclease(PC00099);hydrolase(PC00121)	1.7666
DANRE|ZFIN=ZDB-GENE-131127-35|UniProtKB=X1WF30	ENSDARG00000097465	tRNA methyltransferase 61B;trmt61b;ortholog		1.668
DANRE|ZFIN=ZDB-GENE-040801-137|UniProtKB=Q6DBY4	ENSDARG00000093007	M-phase phosphoprotein 6;mphosph6;ortholog		1.3332
DANRE|ZFIN=ZDB-GENE-030131-3831|UniProtKB=Q7ZW33	ENSDARG00000002720	U3 small nucleolar RNA-associated protein 15 homolog;utp15;ortholog		1.3667
DANRE|ZFIN=ZDB-GENE-060421-2909|UniProtKB=F1QQ17	ENSDARG00000056914	EMG1 N1-specific pseudouridine methyltransferase;emg1;ortholog	ribosomal protein(PC00202)	1.9115
DANRE|ZFIN=ZDB-GENE-040905-4|UniProtKB=Q68EI0	ENSDARG00000041113	WD repeat-containing protein 18;wdr18;ortholog		1.2699
DANRE|ZFIN=ZDB-GENE-081104-490|UniProtKB=A0A0R4ISX2	ENSDARG00000092774	Threonyl-tRNA synthetase-like 2;tarsl2;ortholog	ligase(PC00142)	1.2764
DANRE|ZFIN=ZDB-GENE-030327-5|UniProtKB=Q66I14	NM_001004295	Selenophosphate synthetase 2;sephs2;ortholog	transferase(PC00220)	1.3363
DANRE|ZFIN=ZDB-GENE-040718-63|UniProtKB=F1QYS3	ENSDARG00000038567	Probable ribosome biogenesis protein tsr3;tsr3;ortholog		1.2119
DANRE|ZFIN=ZDB-GENE-040426-769|UniProtKB=A0A0R4IGM5	ENSDARG00000098433	UTP6, small subunit (SSU) processome component, homolog (yeast);utp6;ortholog	damaged DNA-binding protein(PC00086);ribosomal protein(PC00202);transcription factor(PC00218)	1.3572
DANRE|ZFIN=ZDB-GENE-060503-297|UniProtKB=F1Q4Z4	ENSDARG00000032876	tRNA dimethylallyltransferase;trit1;ortholog	nucleotidyltransferase(PC00174)	1.2627
DANRE|ZFIN=ZDB-GENE-030131-9433|UniProtKB=F1QBS4	ENSDARG00000028976	tRNA pseudouridine synthase;pus3;ortholog	lyase(PC00144)	1.989
DANRE|ZFIN=ZDB-GENE-040426-2501|UniProtKB=Q6P0C5	ENSDARG00000043960	Brix domain containing 1;rpf2;ortholog	nuclease(PC00170)	1.7474
DANRE|ZFIN=ZDB-GENE-120215-81|UniProtKB=E7F2X3	ENSDARG00000102953	Integrator complex subunit 4;ints4;ortholog		1.2957
DANRE|ZFIN=ZDB-GENE-010601-1|UniProtKB=F1Q740	ENSDARG00000044575	Valyl-tRNA synthetase;vars;ortholog		1.428
DANRE|ZFIN=ZDB-GENE-050522-545|UniProtKB=Q502H4	ENSDARG00000043360	Diphthamide biosynthesis 3;dph3;ortholog		1.4149
DANRE|ZFIN=ZDB-GENE-070209-253|UniProtKB=A0A0R4IC61	ENSDARG00000055679	Mitochondrial tRNA translation optimization 1;mto1;ortholog		1.6437
DANRE|ZFIN=ZDB-GENE-040426-2854|UniProtKB=F1QD61	ENSDARG00000013457	Superkiller viralicidic activity 2-like 2;mtrex;ortholog		1.3661
DANRE|ZFIN=ZDB-GENE-020419-13|UniProtKB=Q66I22	ENSDARG00000017762	Serrate RNA effector molecule homolog;srrt;ortholog		1.1591
DANRE|ZFIN=ZDB-GENE-130603-67|UniProtKB=F1R8M8	ENSDARG00000055868	Ribosomal L1 domain-containing 1;rsl1d1;ortholog	ribosomal protein(PC00202)	1.3574
DANRE|ZFIN=ZDB-GENE-990415-206|UniProtKB=P79741	ENSDARG00000018902	Pescadillo;pes;ortholog	ribosomal protein(PC00202)	1.4006
DANRE|ZFIN=ZDB-GENE-030131-5804|UniProtKB=Q1LWK5	ENSDARG00000041429	von Willebrand factor A domain containing 9;ints14;ortholog		1
DANRE|ZFIN=ZDB-GENE-030131-9745|UniProtKB=F1QMS0	ENSDARG00000059634	THUMP domain-containing 3;thumpd3;ortholog		1.3675
DANRE|ZFIN=ZDB-GENE-030131-2887|UniProtKB=F1QQA2	ENSDARG00000062915	DNA-directed RNA polymerase subunit beta;polr3b;ortholog	DNA-directed RNA polymerase(PC00019);nucleotidyltransferase(PC00174)	1.4363
DANRE|ZFIN=ZDB-GENE-050417-114|UniProtKB=Q566Y1	ENSDARG00000008852	Elongator complex protein 4;elp4;ortholog		1.8577
DANRE|ZFIN=ZDB-GENE-030131-9498|UniProtKB=F1R777	ENSDARG00000012827	N6-adenosine-methyltransferase subunit METTL3;mettl3;ortholog	RNA methyltransferase(PC00033)	1.3679
DANRE|ZFIN=ZDB-GENE-050227-16|UniProtKB=Q5EAR5	ENSDARG00000037628	tRNA 2'-phosphotransferase 1;trpt1;ortholog	transferase(PC00220)	1
DANRE|ZFIN=ZDB-GENE-040718-5|UniProtKB=F1QTY5	ENSDARG00000008480	tRNA (adenine(58)-N(1))-methyltransferase catalytic subunit TRMT61A;trmt61a;ortholog	methyltransferase(PC00155)	1.4791
DANRE|ZFIN=ZDB-GENE-061110-135|UniProtKB=F1R246	ENSDARG00000070043	Aspartyl-tRNA synthetase;dars;ortholog	RNA binding protein(PC00031);aminoacyl-tRNA synthetase(PC00047)	1
DANRE|ZFIN=ZDB-GENE-050913-59|UniProtKB=F1RB48	ENSDARG00000094277	Mitochondrial ribosomal protein L44;mrpl44;ortholog	endoribonuclease(PC00094)	1.5712
DANRE|ZFIN=ZDB-GENE-040801-238|UniProtKB=Q6DBR0	ENSDARG00000012674	Mitochondrial RNA pseudouridine synthase rpusd4;rpusd4;ortholog		1.5881
DANRE|ZFIN=ZDB-GENE-040426-988|UniProtKB=Q1LX77	ENSDARG00000004823	Ankyrin repeat, SAM and basic leucine zipper domain-containing 1;asz1;ortholog		1.8696
DANRE|ZFIN=ZDB-GENE-020419-2|UniProtKB=Q8JHJ1	ENSDARG00000018334	60S ribosomal protein L35;rpl35;ortholog	ribosomal protein(PC00202)	1.2014
DANRE|ZFIN=ZDB-GENE-041001-138|UniProtKB=F1QMM1	ENSDARG00000008976	Midasin;mdn1;ortholog		1.3815
DANRE|ZFIN=ZDB-GENE-030131-2022|UniProtKB=Q6PBK3	ENSDARG00000035860	40S ribosomal protein S28;rps28;ortholog	ribosomal protein(PC00202)	1
DANRE|ZFIN=ZDB-GENE-060526-345|UniProtKB=A2CEI6	ENSDARG00000062601	Piwi-like protein 2;piwil2;ortholog		1.2826
DANRE|ZFIN=ZDB-GENE-040801-246|UniProtKB=A5WWD2	ENSDARG00000045095	ElaC ribonuclease Z 1;elac1;ortholog		1
DANRE|ZFIN=ZDB-GENE-050309-7|UniProtKB=F1QWP7	ENSDARG00000043304	NOP2 nucleolar protein homolog (yeast);nop2;ortholog		1.6811
DANRE|ZFIN=ZDB-GENE-030131-4505|UniProtKB=F6NQ66	ENSDARG00000062612	DEAH (Asp-Glu-Ala-His) box polypeptide 37;dhx37;ortholog	RNA helicase(PC00032)	1.351
DANRE|ZFIN=ZDB-GENE-030131-5540|UniProtKB=F1QAJ4	ENSDARG00000032704	Glutamyl-tRNA(Gln) amidotransferase subunit A, mitochondrial;qrsl1;ortholog		1.1767
DANRE|ZFIN=ZDB-GENE-041114-170|UniProtKB=F1R9P0	ENSDARG00000038360	tRNA(His) guanylyltransferase;thg1l;ortholog		1.6413
DANRE|ZFIN=ZDB-GENE-040426-1936|UniProtKB=Q7ZTZ4	ENSDARG00000053912	Fibrillarin;fbl;ortholog		1.5372
DANRE|ZFIN=ZDB-GENE-040724-84|UniProtKB=F1QDM5	ENSDARG00000075129	Mitochondrial ribosomal protein S11;mrps11;ortholog	ribosomal protein(PC00202)	1.2532
DANRE|ZFIN=ZDB-GENE-060825-174|UniProtKB=Q0P457	ENSDARG00000054301	Protein KTI12 homolog;kti12;ortholog		1.8935
DANRE|ZFIN=ZDB-GENE-070410-83|UniProtKB=F1QXS7	ENSDARG00000073705	Ribosome-binding factor A;rbfa;ortholog		1.2748
DANRE|ZFIN=ZDB-GENE-030131-4219|UniProtKB=F1QHZ4	ENSDARG00000044404	Prolyl-tRNA synthetase 2, mitochondrial;pars2;ortholog	ligase(PC00142)	1.3075
DANRE|ZFIN=ZDB-GENE-050320-123|UniProtKB=Q5BJI6	ENSDARG00000053452	Ribonuclease P/MRP protein subunit POP5;pop5;ortholog		1
DANRE|ZFIN=ZDB-GENE-050417-176|UniProtKB=Q566V0	ENSDARG00000016368	Protein archease;zbtb8os;ortholog		1
DANRE|ZFIN=ZDB-GENE-041008-2|UniProtKB=F1R3W0	ENSDARG00000028937	TATA box-binding protein-associated factor RNA polymerase I subunit B;taf1b;ortholog		1.5687
DANRE|ZFIN=ZDB-GENE-030131-6523|UniProtKB=A0A0R4IJ75	ENSDARG00000100419	Integrator complex subunit 1;ints1;ortholog		1
DANRE|ZFIN=ZDB-GENE-030131-6325|UniProtKB=A0A0H2UKP5	ENSDARG00000007955	Isoleucyl-tRNA synthetase;iars;ortholog	aminoacyl-tRNA synthetase(PC00047)	2.0705
DANRE|ZFIN=ZDB-GENE-070424-90|UniProtKB=F1QMW8	ENSDARG00000044925	CDK5 regulatory subunit-associated protein 1;cdk5rap1;ortholog		1.185
DANRE|ZFIN=ZDB-GENE-030131-1736|UniProtKB=Q4VBT6	ENSDARG00000068755	Exosome component 8;exosc8;ortholog	exoribonuclease(PC00099);hydrolase(PC00121)	1.9338
DANRE|ZFIN=ZDB-GENE-041212-77|UniProtKB=B8JM23	ENSDARG00000021324	NOL1/NOP2/Sun domain family, member 4;nsun4;ortholog	methyltransferase(PC00155);nucleic acid binding(PC00171)	1
DANRE|ZFIN=ZDB-GENE-070912-533|UniProtKB=B8A5U4	ENSDARG00000077544	Target of EGR1, exonuclease;toe1;ortholog	mRNA polyadenylation factor(PC00146)	1.3672
DANRE|ZFIN=ZDB-GENE-090313-347|UniProtKB=F1R356	ENSDARG00000079055	Si:dkey-85a20.4;si:dkey-85a20.4;ortholog		1.2895
DANRE|Ensembl=ENSDARG00000060071|UniProtKB=A0A1D6UPT1	ENSDARG00000060071	PAP-associated domain-containing 5;papd5;ortholog	DNA methyltransferase(PC00013);DNA-directed DNA polymerase(PC00018)	0.746
DANRE|Ensembl=ENSDARG00000063663|UniProtKB=E7F3I6	ENSDARG00000063663	Polyribonucleotide 5'-hydroxyl-kinase Clp1;clp1;ortholog	mRNA polyadenylation factor(PC00146)	1.3606
DANRE|ZFIN=ZDB-GENE-110411-13|UniProtKB=F1R5Z5	ENSDARG00000035771	Si:ch1073-157b13.1;si:ch1073-157b13.1;ortholog		1.1757
DANRE|ZFIN=ZDB-GENE-060929-1010|UniProtKB=A0A0R4IU10	ENSDARG00000040727	rRNA adenine N(6)-methyltransferase;tfb1m;ortholog	RNA methyltransferase(PC00033)	1
DANRE|ZFIN=ZDB-GENE-060526-311|UniProtKB=F1QMG1	ENSDARG00000054606	Mitochondrial ribosomal protein L1 (Fragment);mrpl1;ortholog	ribosomal protein(PC00202)	1.1483
DANRE|ZFIN=ZDB-GENE-060427-1|UniProtKB=F1R3Q7	ENSDARG00000041991	Ribosomal RNA-processing 9, small subunit (SSU) processome component, homolog (yeast);rrp9;ortholog		2.0135
DANRE|ZFIN=ZDB-GENE-050522-182|UniProtKB=Q502A2	ENSDARG00000011152	Ribonuclease P 14 subunit;rpp14;ortholog		1.4624
DANRE|ZFIN=ZDB-GENE-040426-2466|UniProtKB=A0A0R4IJ17	ENSDARG00000017675	Cirrhosis, autosomal recessive 1A (cirhin);utp4;ortholog		2.1608
DANRE|ZFIN=ZDB-GENE-041010-189|UniProtKB=F1Q9V0	ENSDARG00000033957	tRNA methyltransferase 44 homolog;trmt44;ortholog		1.3277
DANRE|ZFIN=ZDB-GENE-030131-6070|UniProtKB=F1QBY1	ENSDARG00000061052	Nipped-B-like protein B;nipblb;ortholog	chromatin/chromatin-binding protein(PC00077)	1.411
DANRE|ZFIN=ZDB-GENE-040426-1244|UniProtKB=A5WVY0	ENSDARG00000032277	Arginyl-tRNA synthetase 2, mitochondrial (putative);rars2;ortholog		1.3614
DANRE|ZFIN=ZDB-GENE-021217-2|UniProtKB=Q6PEH4	ENSDARG00000017696	Digestive organ expansion factor;diexf;ortholog	RNA binding protein(PC00031)	1.4905
DANRE|ZFIN=ZDB-GENE-060825-144|UniProtKB=B0V1K1	ENSDARG00000060036	Aminoacyl tRNA synthetase complex-interacting multifunctional protein 1;aimp1;ortholog	serine protease(PC00203)	1.3892
DANRE|ZFIN=ZDB-GENE-040426-1543|UniProtKB=A5WVQ0	ENSDARG00000054259	RNA cytidine acetyltransferase;nat10;ortholog		1.8851
DANRE|ZFIN=ZDB-GENE-030131-371|UniProtKB=Q6NX08	ENSDARG00000003287	Ribosome biogenesis protein wdr12;wdr12;ortholog		1.511
DANRE|ZFIN=ZDB-GENE-041114-12|UniProtKB=B8JM40	ENSDARG00000041575	tRNA methyltransferase 10C, mitochondrial RNase P subunit;trmt10c;ortholog	DNA methyltransferase(PC00013)	1.5465
DANRE|ZFIN=ZDB-GENE-060623-10|UniProtKB=F1R1V6	ENSDARG00000011246	KRR1, small subunit (SSU) processome component, homolog (yeast) (Fragment);krr1;ortholog	RNA binding protein(PC00031)	1.5113
DANRE|ZFIN=ZDB-GENE-050320-49|UniProtKB=F1QTW7	ENSDARG00000053082	Thyroid adenoma-associated;thada;ortholog	receptor(PC00197)	1.2013
DANRE|ZFIN=ZDB-GENE-040426-747|UniProtKB=Q803L0	ENSDARG00000016999	Protein lin-28 homolog A;lin28a;ortholog	DNA binding protein(PC00009)	1
GO:0006396 RNA processing
Gene ID	Mapped Ids	Gene Name/ Symbol	Panther Protein Class	Fold Change
DANRE|ZFIN=ZDB-GENE-030131-3670|UniProtKB=Q7ZW38	ENSDARG00000058292	Selenide, water dikinase 1;sephs1;ortholog	transferase(PC00220)	1.3705
DANRE|ZFIN=ZDB-GENE-050522-202|UniProtKB=B5DDE8	ENSDARG00000057368	40S ribosomal protein S8;rps8b;ortholog		1
DANRE|ZFIN=ZDB-GENE-040426-1189|UniProtKB=F1QQV6	ENSDARG00000016775	Aquarius intron-binding spliceosomal factor;aqr;ortholog	DNA helicase(PC00011);RNA helicase(PC00032);endoribonuclease(PC00094);hydrolase(PC00121)	1.536
DANRE|ZFIN=ZDB-GENE-040426-2874|UniProtKB=A0A0R4ISJ3	ENSDARG00000101900	5'-3' exoribonuclease;xrn2;ortholog	exoribonuclease(PC00099)	1.4559
DANRE|ZFIN=ZDB-GENE-040426-741|UniProtKB=Q7ZUL7	ENSDARG00000079578	RNA binding protein;rbpms2b;ortholog	mRNA splicing factor(PC00148)	0.6763
DANRE|ZFIN=ZDB-GENE-041114-107|UniProtKB=F1QN27	ENSDARG00000054096	RNA-binding motif protein 41;rbm41;ortholog		1
DANRE|ZFIN=ZDB-GENE-990415-259|UniProtKB=A0A0R4IJ12	ENSDARG00000103027	Chloride channel, nucleotide-sensitive, 1A;clns1a;ortholog	transporter(PC00227)	1.2887
DANRE|ZFIN=ZDB-GENE-031118-2|UniProtKB=A0A0R4I9I2	ENSDARG00000090788	Cleavage stimulation factor, 3' pre-RNA, subunit 2;cstf2;ortholog		1.2433
DANRE|ZFIN=ZDB-GENE-061013-497|UniProtKB=Q08BJ2	ENSDARG00000069469	KH domain-containing, RNA-binding, signal transduction-associated protein 2;khdrbs2;ortholog	mRNA splicing factor(PC00148);transcription cofactor(PC00217)	1
DANRE|ZFIN=ZDB-GENE-040426-2328|UniProtKB=Q6NZ22	ENSDARG00000070278	N6-adenosine-methyltransferase non-catalytic subunit;mettl14;ortholog	transcription factor(PC00218)	1.5748
DANRE|ZFIN=ZDB-GENE-030131-8093|UniProtKB=A2BGW6	ENSDARG00000039958	U3 small nucleolar RNA-associated protein 11;utp11l;ortholog	nuclease(PC00170)	1.7065
DANRE|ZFIN=ZDB-GENE-050116-3|UniProtKB=A5WUR0	ENSDARG00000041226	Cell division cycle 40 homolog (S. cerevisiae);cdc40;ortholog	mRNA splicing factor(PC00148)	1.5233
DANRE|ZFIN=ZDB-GENE-030616-156|UniProtKB=Q90X41	ENSDARG00000041887	Novel protein similar to human splicing factor 3a, subunit 1, 120kD (SF3A1);sf3a1;ortholog	mRNA splicing factor(PC00148)	1
DANRE|ZFIN=ZDB-GENE-030131-9751|UniProtKB=Q1L876	ENSDARG00000032516	Ribosomal RNA-processing 36;rrp36;ortholog		1.3891
DANRE|ZFIN=ZDB-GENE-041216-1|UniProtKB=Q566Y8	ENSDARG00000038635	Protein mago nashi homolog;magoh;ortholog		1.5614
DANRE|ZFIN=ZDB-GENE-040426-1991|UniProtKB=Q6DI30	ENSDARG00000075323	Serum response factor-binding protein 1;srfbp1;ortholog		1.3531
DANRE|ZFIN=ZDB-GENE-030219-15|UniProtKB=E9QJK5	ENSDARG00000003544	Adenosine deaminase, RNA-specific, B1b;adarb1b;ortholog	DNA binding protein(PC00009);RNA binding protein(PC00031);deaminase(PC00088);defense/immunity protein(PC00090);kinase activator(PC00138)	1.3978
DANRE|ZFIN=ZDB-GENE-061207-28|UniProtKB=A2BID0	ENSDARG00000092240	Si:ch211-243a20.3;si:ch211-243a20.3;ortholog		0.8323
DANRE|ZFIN=ZDB-GENE-030131-2420|UniProtKB=Q6NZT9	ENSDARG00000103893	Serine/arginine-rich-splicing factor 2b;srsf2b;ortholog	mRNA splicing factor(PC00148)	1.267
DANRE|ZFIN=ZDB-GENE-040426-2432|UniProtKB=Q1L9A1	ENSDARG00000040564	Heterogeneous nuclear ribonucleoprotein U-like 1;hnrnpul1;ortholog		1
DANRE|ZFIN=ZDB-GENE-030131-533|UniProtKB=Q6PBV6	ENSDARG00000069422	H/ACA ribonucleoprotein complex subunit 2-like protein;nhp2;ortholog	ribosomal protein(PC00202)	1.5777
DANRE|ZFIN=ZDB-GENE-040426-1652|UniProtKB=Q6P6E4	ENSDARG00000023852	LSM4 homolog, U6 small nuclear RNA and mRNA degradation-associated;lsm4;ortholog	mRNA splicing factor(PC00148);ribonucleoprotein(PC00201)	1
DANRE|ZFIN=ZDB-GENE-041114-42|UniProtKB=A0A0R4IJK4	ENSDARG00000098942	RP9, pre-mRNA-splicing factor;rp9;ortholog		1.2994
DANRE|ZFIN=ZDB-GENE-051120-21|UniProtKB=A0A0R4IEI5	ENSDARG00000100452	NOP53 ribosome biogenesis factor;nop53;ortholog		1
DANRE|ZFIN=ZDB-GENE-041026-3|UniProtKB=Q4V8W8	ENSDARG00000087528	Smad nuclear-interacting protein;snip1;ortholog		1
DANRE|ZFIN=ZDB-GENE-030131-4851|UniProtKB=A0A0R4IST8	ENSDARG00000102636	Zgc:73340;trmt9b;ortholog		0.4519
DANRE|ZFIN=ZDB-GENE-040426-811|UniProtKB=Q803F6	ENSDARG00000019181	40S ribosomal protein SA;rpsa;ortholog		1
DANRE|ZFIN=ZDB-GENE-030131-5990|UniProtKB=Q7SXL7	ENSDARG00000042642	Pre-mRNA-splicing regulator WTAP;wtap;ortholog		1
DANRE|ZFIN=ZDB-GENE-030131-7880|UniProtKB=Q5RHZ6	ENSDARG00000045846	Probable tRNA N6-adenosine threonylcarbamoyltransferase;osgep;ortholog	hydrolase(PC00121)	1.626
DANRE|ZFIN=ZDB-GENE-060810-49|UniProtKB=A5PM68	ENSDARG00000015901	Polypyrimidine tract-binding protein 2b;ptbp2b;ortholog		1
DANRE|ZFIN=ZDB-GENE-030131-6403|UniProtKB=Q6PHD4	ENSDARG00000005355	La ribonucleoprotein domain family, member 6;larp6a;ortholog	ribonucleoprotein(PC00201)	1.3533
DANRE|ZFIN=ZDB-GENE-040426-710|UniProtKB=Q7ZW09	ENSDARG00000035324	Heterogeneous nuclear ribonucleoprotein L;hnrnpl;ortholog		1.2416
DANRE|ZFIN=ZDB-GENE-080211-1|UniProtKB=A0A0R4ILY0	ENSDARG00000017673	Neuro-oncological ventral antigen 2;nova2;ortholog	enzyme modulator(PC00095);mRNA splicing factor(PC00148);ribonucleoprotein(PC00201);serine protease(PC00203)	1
DANRE|ZFIN=ZDB-GENE-060720-2|UniProtKB=E7F349	ENSDARG00000054154	BMS1 ribosome biogenesis factor;bms1;ortholog		1.5895
DANRE|ZFIN=ZDB-GENE-050417-142|UniProtKB=F1QTS9	ENSDARG00000007130	Ribosome assembly factor mrt4;mrto4;ortholog		1.8358
DANRE|ZFIN=ZDB-GENE-050417-47|UniProtKB=A0A0R4ITZ7	ENSDARG00000100060	Exosome component 7;exosc7;ortholog	exoribonuclease(PC00099);hydrolase(PC00121)	2.0268
DANRE|ZFIN=ZDB-GENE-030131-9837|UniProtKB=A0A140LG68	ENSDARG00000103337	Ribosomal RNA-processing 1;rrp1;ortholog		1.6764
DANRE|ZFIN=ZDB-GENE-100922-233|UniProtKB=E7F220	ENSDARG00000077607	Dihydrouridine synthase 2;dus2;ortholog		1.6788
DANRE|ZFIN=ZDB-GENE-040923-2|UniProtKB=Q7ZT82	ENSDARG00000021184	RNA binding protein fox-1 homolog 1-like;rbfox1l;ortholog	RNA binding protein(PC00031)	1.2369
DANRE|ZFIN=ZDB-GENE-040426-708|UniProtKB=Q7ZW13	ENSDARG00000045680	Transportin 3;tnpo3;ortholog	transporter(PC00227)	1.8002
DANRE|ZFIN=ZDB-GENE-040426-2903|UniProtKB=F6PB05	ENSDARG00000017230	F-box and WD repeat domain-containing 11b;fbxw11b;ortholog	G-protein coupled receptor(PC00021)	1
DANRE|ZFIN=ZDB-GENE-050320-45|UniProtKB=Q5BJK2	ENSDARG00000027428	Ribonuclease P/MRP 30 subunit;rpp30;ortholog	endoribonuclease(PC00094);hydrolase(PC00121)	1
DANRE|ZFIN=ZDB-GENE-000330-8|UniProtKB=B0S7K8	ENSDARG00000040070	Coilin p80;coil;ortholog	DNA binding protein(PC00009)	1.3706
DANRE|ZFIN=ZDB-GENE-040718-355|UniProtKB=Q6DHJ1	ENSDARG00000038222	tRNA wybutosine-synthesizing protein 3 homolog;tyw3;ortholog	methyltransferase(PC00155)	1.6276
DANRE|ZFIN=ZDB-GENE-110411-38|UniProtKB=F8W272	ENSDARG00000095817	Zinc finger HIT-type-containing 6;znhit6;ortholog		1.6103
DANRE|ZFIN=ZDB-GENE-050320-141|UniProtKB=A0A0R4IZG6	ENSDARG00000101947	Polypyrimidine tract-binding protein 2a;ptbp2a;ortholog		1.2398
DANRE|Ensembl=ENSDARG00000089181|UniProtKB=F1RC56	ENSDARG00000089181	Adenosine deaminase domain-containing 1 (testis-specific);adad1;ortholog	DNA binding protein(PC00009);RNA binding protein(PC00031);deaminase(PC00088);defense/immunity protein(PC00090);kinase activator(PC00138)	1.4233
DANRE|ZFIN=ZDB-GENE-040801-133|UniProtKB=F1QCP9	ENSDARG00000042751	Serine/threonine-protein kinase RIO3;riok3;ortholog		1
DANRE|ZFIN=ZDB-GENE-070521-3|UniProtKB=B7ZVD7	ENSDARG00000074756	rRNA adenine N(6)-methyltransferase;tfb2m;ortholog	RNA methyltransferase(PC00033)	1
DANRE|ZFIN=ZDB-GENE-040801-37|UniProtKB=Q1L878	ENSDARG00000043404	Ribonuclease P 21 subunit;rpp21;ortholog	hydrolase(PC00121);nuclease(PC00170)	1.302
DANRE|ZFIN=ZDB-GENE-030131-8626|UniProtKB=P62247	ENSDARG00000055996	40S ribosomal protein S8;rps8;ortholog		1
DANRE|ZFIN=ZDB-GENE-060312-43|UniProtKB=E9QCG4	ENSDARG00000031809	RNA-binding motif protein 24b;rbm24b;ortholog		1
DANRE|ZFIN=ZDB-GENE-000501-1|UniProtKB=Q9IBD0	ENSDARG00000005315	CUGBP Elav-like family member 1;celf1;ortholog		1
DANRE|ZFIN=ZDB-GENE-030131-8631|UniProtKB=Q6PBW3	ENSDARG00000036629	Ribosomal protein S14;rps14;ortholog	ribosomal protein(PC00202)	1
DANRE|ZFIN=ZDB-GENE-090428-2|UniProtKB=X1WET5	ENSDARG00000093070	THUMP domain-containing 2;thumpd2;ortholog		1
DANRE|ZFIN=ZDB-GENE-030131-5143|UniProtKB=Q6PH45	ENSDARG00000067639	PRP4 pre-mRNA-processing factor 4 homolog (yeast);prpf4;ortholog	mRNA splicing factor(PC00148)	1.4303
DANRE|ZFIN=ZDB-GENE-040426-1718|UniProtKB=P62084	ENSDARG00000042566	40S ribosomal protein S7;rps7;ortholog	ribosomal protein(PC00202)	1
DANRE|ZFIN=ZDB-GENE-041008-211|UniProtKB=A5WV68	ENSDARG00000069280	Similar to chromosome 1 open reading frame 19;tsen15;ortholog		1.5334
DANRE|ZFIN=ZDB-GENE-030131-6989|UniProtKB=Q6DRD0	ENSDARG00000054980	EBNA1 binding protein 2-like;ebna1bp2;ortholog		1.6582
DANRE|ZFIN=ZDB-GENE-030131-3756|UniProtKB=F8W384	ENSDARG00000015638	Gem (nuclear organelle)-associated protein 2;gemin2;ortholog	mRNA splicing factor(PC00148)	1.6794
DANRE|ZFIN=ZDB-GENE-050522-302|UniProtKB=A2BHJ4	ENSDARG00000054597	CCR4-NOT transcription complex subunit 6-like;cnot6l;ortholog	exoribonuclease(PC00099)	1.1974
DANRE|ZFIN=ZDB-GENE-091204-300|UniProtKB=F2Z4T6	ENSDARG00000091198	Ubiquitin-related modifier 1;urm1;ortholog		1.4116
DANRE|ZFIN=ZDB-GENE-030131-355|UniProtKB=Q7ZUK9	ENSDARG00000038113	Regulation of nuclear pre-mRNA domain-containing 1B;rprd1b;ortholog	kinase inhibitor(PC00139)	1
DANRE|ZFIN=ZDB-GENE-040426-1467|UniProtKB=Q6NYA0	ENSDARG00000017843	Serine/arginine-rich splicing factor 1B;srsf1b;ortholog	mRNA splicing factor(PC00148)	1
DANRE|ZFIN=ZDB-GENE-040426-1035|UniProtKB=Q7ZWE7	ENSDARG00000038027	Nucleolar protein 12;nol12;ortholog		1
DANRE|ZFIN=ZDB-GENE-040718-474|UniProtKB=Q6DI25	ENSDARG00000054540	IMP4, U3 small Nucleolar ribonucleoprotein, homolog (Yeast);imp4;ortholog	ribonucleoprotein(PC00201)	1.7814
DANRE|ZFIN=ZDB-GENE-030131-9828|UniProtKB=A0A0R4IQB8	ENSDARG00000104938	pre-rRNA processing protein FTSJ3;ftsj3;ortholog		1.4984
DANRE|ZFIN=ZDB-GENE-030131-577|UniProtKB=F1R7K1	ENSDARG00000026180	Pre-mRNA-processing factor 8;prpf8;ortholog	mRNA splicing factor(PC00148)	1.3379
DANRE|ZFIN=ZDB-GENE-070906-1|UniProtKB=B0UYL7	ENSDARG00000013025	Integrator complex subunit 6;ints6;ortholog	RNA helicase(PC00032)	1.1887
DANRE|ZFIN=ZDB-GENE-070410-3|UniProtKB=A4FUL9	ENSDARG00000041372	Queuosine salvage protein;zgc:136564;ortholog		1
DANRE|ZFIN=ZDB-GENE-050809-101|UniProtKB=A4QP75	ENSDARG00000033967	tRNA (uracil(54)-C(5))-methyltransferase homolog-B;trmt2b;ortholog	RNA methyltransferase(PC00033)	1.363
DANRE|ZFIN=ZDB-GENE-040426-1264|UniProtKB=F1QRH4	ENSDARG00000095879	WD repeat domain 46;wdr46;ortholog		1.6923
DANRE|ZFIN=ZDB-GENE-061013-129|UniProtKB=Q08BB6	ENSDARG00000067913	Integrator complex subunit 9;ints9;ortholog		1.3668
DANRE|ZFIN=ZDB-GENE-040426-897|UniProtKB=Q7ZVD4	ENSDARG00000021107	Sf3a2 protein;sf3a2;ortholog	mRNA splicing factor(PC00148)	1.3697
DANRE|ZFIN=ZDB-GENE-040426-1287|UniProtKB=F1R7L3	ENSDARG00000001057	Bystin-like (Fragment);bysl;ortholog		1.3804
DANRE|ZFIN=ZDB-GENE-040426-1927|UniProtKB=A0A0R4IKY5	ENSDARG00000016399	Serine/threonine-protein kinase RIO1;riok1;ortholog		1
DANRE|ZFIN=ZDB-GENE-050327-97|UniProtKB=Q58ER0	ENSDARG00000041853	RNA-binding motif protein 39b;rbm39b;ortholog		1
DANRE|ZFIN=ZDB-GENE-020419-26|UniProtKB=Q8JGS0	ENSDARG00000009871	U1 small nuclear ribonucleoprotein C;snrpc;ortholog		1.4863
DANRE|ZFIN=ZDB-GENE-040426-1923|UniProtKB=B8JLJ8	ENSDARG00000007034	Heterogeneous nuclear ribonucleoprotein K,-like;hnrpkl;ortholog	enzyme modulator(PC00095);mRNA splicing factor(PC00148);ribonucleoprotein(PC00201);serine protease(PC00203)	1
DANRE|ZFIN=ZDB-GENE-041014-8|UniProtKB=A0A0R4J741	ENSDARG00000043328	FIP1-like 1a (S. cerevisiae);fip1l1a;ortholog		1.6958
DANRE|ZFIN=ZDB-GENE-030131-8654|UniProtKB=Q6Q417	ENSDARG00000007320	Ribosomal protein L7;rpl7;ortholog	ribosomal protein(PC00202)	1
DANRE|ZFIN=ZDB-GENE-030131-3421|UniProtKB=A2BEG3	ENSDARG00000035564	DGCR8 microprocessor complex subunit;dgcr8;ortholog		1.1963
DANRE|ZFIN=ZDB-GENE-050419-115|UniProtKB=A2BIL9	ENSDARG00000061370	tRNA-splicing endonuclease subunit Sen34;tsen34;ortholog	endoribonuclease(PC00094)	1.3585
DANRE|ZFIN=ZDB-GENE-141216-265|UniProtKB=A0A0R4IZ89	ENSDARG00000104169	Si:ch211-212k18.4;si:ch211-212k18.4;ortholog		1.3958
DANRE|ZFIN=ZDB-GENE-050522-502|UniProtKB=Q503H1	ENSDARG00000101323	tRNA selenocysteine 1-associated protein 1;trnau1ap;ortholog		1.4315
DANRE|ZFIN=ZDB-GENE-040426-1811|UniProtKB=Q6P0G2	ENSDARG00000044545	Zgc:77262;zgc:77262;ortholog	mRNA splicing factor(PC00148)	1.294
DANRE|ZFIN=ZDB-GENE-050809-39|UniProtKB=E7F7E3	ENSDARG00000054707	DEAH (Asp-Glu-Ala-His) box polypeptide 8;dhx8;ortholog	RNA helicase(PC00032)	1
DANRE|ZFIN=ZDB-GENE-041219-1|UniProtKB=A8DZG2	ENSDARG00000016783	Serine/arginine-rich-splicing factor 6b;srsf6b;ortholog	mRNA splicing factor(PC00148)	1
DANRE|ZFIN=ZDB-GENE-070424-15|UniProtKB=A3KMT0	ENSDARG00000019765	Zgc:158803;zgc:158803;ortholog		1.6498
DANRE|ZFIN=ZDB-GENE-030131-6876|UniProtKB=A2BEG2	ENSDARG00000002830	tRNA methyltransferase 2 homolog A;trmt2a;ortholog		1.5812
DANRE|ZFIN=ZDB-GENE-041008-244|UniProtKB=A8B8W4	ENSDARG00000003968	Zgc:162969;larp6b;ortholog	ribonucleoprotein(PC00201)	1.2528
DANRE|ZFIN=ZDB-GENE-040912-163|UniProtKB=Q66I02	ENSDARG00000056720	UTP3, small subunit (SSU) processome component, homolog (S. cerevisiae);utp3;ortholog	RNA binding protein(PC00031)	1.7819
DANRE|ZFIN=ZDB-GENE-041114-83|UniProtKB=F1QDU3	ENSDARG00000057089	Putative tRNA (cytidine(32)/guanosine(34)-2'-O)-methyltransferase;ftsj1;ortholog		1.4422
DANRE|ZFIN=ZDB-GENE-030131-4917|UniProtKB=B8JKQ1	ENSDARG00000008740	ESF1, nucleolar pre-rRNA-processing protein, homolog (S. cerevisiae);esf1;ortholog		1.7758
DANRE|ZFIN=ZDB-GENE-060503-160|UniProtKB=X2BQ53	ENSDARG00000071823	Adenosine deaminase, RNA-specific, B2 (non-functional) (Fragment);adarb2;ortholog	DNA binding protein(PC00009);RNA binding protein(PC00031);deaminase(PC00088);defense/immunity protein(PC00090);kinase activator(PC00138)	1.3458
DANRE|ZFIN=ZDB-GENE-040914-65|UniProtKB=G1K2G6	ENSDARG00000033418	G patch domain-containing 1;gpatch1;ortholog		1
DANRE|ZFIN=ZDB-GENE-020419-14|UniProtKB=Q8JHH1	ENSDARG00000011648	Small nuclear ribonucleoprotein D1;snrpd1;ortholog	mRNA splicing factor(PC00148);ribonucleoprotein(PC00201)	1.5679
DANRE|ZFIN=ZDB-GENE-030131-2492|UniProtKB=A0A0R4IBT0	ENSDARG00000008188	Splicing factor 1;sf1;ortholog	mRNA splicing factor(PC00148);transcription cofactor(PC00217)	1
DANRE|ZFIN=ZDB-GENE-040426-2707|UniProtKB=A8KC22	ENSDARG00000059303	Heterogeneous nuclear ribonucleoprotein L2;hnrnpl2;ortholog		1
DANRE|ZFIN=ZDB-GENE-040718-106|UniProtKB=Q6DH13	ENSDARG00000045930	RNA-binding protein, mRNA-processing factor 2a;rbpms2a;ortholog	mRNA splicing factor(PC00148)	0.6106
DANRE|ZFIN=ZDB-GENE-041014-360|UniProtKB=Q5RIV4	ENSDARG00000041944	tRNA-specific adenosine deaminase 2;adat2;ortholog		1.749
DANRE|ZFIN=ZDB-GENE-030131-5277|UniProtKB=Q6NWC6	ENSDARG00000018618	Cleavage and polyadenylation specificity factor subunit 6;cpsf6;ortholog		1.3949
DANRE|ZFIN=ZDB-GENE-131121-145|UniProtKB=X1WH00	ENSDARG00000022415	Serine/arginine-rich-splicing factor 10a;srsf10a;ortholog	mRNA splicing factor(PC00148)	1.9668
DANRE|ZFIN=ZDB-GENE-050417-38|UniProtKB=A0A0R4IGH7	ENSDARG00000098934	Ribosomal RNA-processing 7 homolog A;rrp7a;ortholog	ribosomal protein(PC00202)	1
DANRE|ZFIN=ZDB-GENE-050522-405|UniProtKB=Q502P0	ENSDARG00000105036	ADP-ribosylation factor-like protein 6-interacting protein 4;arl6ip4;ortholog		1.3383
DANRE|ZFIN=ZDB-GENE-040426-2476|UniProtKB=E7F5A3	ENSDARG00000043209	NOP2/Sun domain family, member 5;nsun5;ortholog		1.3952
DANRE|ZFIN=ZDB-GENE-040426-1256|UniProtKB=A2BGL0	ENSDARG00000012141	Poly(A) polymerase gamma;papolg;ortholog	mRNA polyadenylation factor(PC00146)	1
DANRE|ZFIN=ZDB-GENE-030131-970|UniProtKB=Q6PFJ0	ENSDARG00000042864	Ribosomal protein L7-like 1;rpl7l1;ortholog	ribosomal protein(PC00202)	1.5847
DANRE|ZFIN=ZDB-GENE-040426-1144|UniProtKB=F1QND0	ENSDARG00000100013	DEAH (Asp-Glu-Ala-His) box polypeptide 38;dhx38;ortholog	RNA helicase(PC00032)	1.1322
DANRE|ZFIN=ZDB-GENE-031001-9|UniProtKB=Q6PBZ1	ENSDARG00000019230	Ribosomal protein L7a;rpl7a;ortholog	ribosomal protein(PC00202)	1
DANRE|ZFIN=ZDB-GENE-080723-73|UniProtKB=B3DHG0	ENSDARG00000053805	TruB pseudouridine (psi) synthase family member 1;trub1;ortholog	isomerase(PC00135);lyase(PC00144);nucleic acid binding(PC00171)	2.0044
DANRE|ZFIN=ZDB-GENE-050522-556|UniProtKB=A3KQN9	ENSDARG00000057986	Integrator complex subunit 8;ints8;ortholog		1.4747
DANRE|ZFIN=ZDB-GENE-040426-1114|UniProtKB=Q7ZUF9	ENSDARG00000023950	Zgc:56688;znhit3;ortholog		1.3708
DANRE|ZFIN=ZDB-GENE-070410-141|UniProtKB=A5PN19	ENSDARG00000078911	Zgc:163098;zgc:163098;ortholog	mRNA processing factor(PC00147)	1
DANRE|ZFIN=ZDB-GENE-030616-420|UniProtKB=Q1JPZ7	ENSDARG00000100209	Pre-mRNA-processing factor 39;prpf39;ortholog	mRNA splicing factor(PC00148)	1
DANRE|ZFIN=ZDB-GENE-030131-6986|UniProtKB=F1R6L6	ENSDARG00000002710	Nucleolin;ncl;ortholog	ribonucleoprotein(PC00201)	1.4185
DANRE|ZFIN=ZDB-GENE-040426-1561|UniProtKB=Q7SXM7	ENSDARG00000095904	U4/U6 small nuclear ribonucleoprotein Prp31;prpf31;ortholog	mRNA splicing factor(PC00148)	1
DANRE|ZFIN=ZDB-GENE-030616-631|UniProtKB=Q801U3	ENSDARG00000100815	Serine/arginine-rich-splicing factor 3a;srsf3a;ortholog	mRNA splicing factor(PC00148)	1.3016
DANRE|ZFIN=ZDB-GENE-040801-197|UniProtKB=Q6DEF6	ENSDARG00000003841	U6 snRNA phosphodiesterase;usb1;ortholog		1.2736
DANRE|ZFIN=ZDB-GENE-050706-140|UniProtKB=A0A0R4IRK6	ENSDARG00000098334	Exosome component 3;exosc3;ortholog	esterase(PC00097);exoribonuclease(PC00099)	1.9605
DANRE|ZFIN=ZDB-GENE-030131-6333|UniProtKB=F1QH05	ENSDARG00000006666	Si:dkeyp-69c1.6;si:dkeyp-69c1.6;ortholog		1.4091
DANRE|ZFIN=ZDB-GENE-060929-918|UniProtKB=F1QLQ4	ENSDARG00000091851	TSEN2 tRNA-splicing endonuclease subunit (Fragment);tsen2;ortholog	endodeoxyribonuclease(PC00093);hydrolase(PC00121)	1.4349
DANRE|ZFIN=ZDB-GENE-040426-2087|UniProtKB=Q6NY98	ENSDARG00000032261	mRNA-capping enzyme;rngtt;ortholog	nucleotidyltransferase(PC00174);phosphatase(PC00181)	1.2521
DANRE|ZFIN=ZDB-GENE-041010-24|UniProtKB=Q5XJ57	ENSDARG00000076518	tRNA (guanine-N(7)-)-methyltransferase;mettl1;ortholog	methyltransferase(PC00155)	1
DANRE|ZFIN=ZDB-GENE-041114-175|UniProtKB=F1QGD0	ENSDARG00000044625	PCF11 cleavage and polyadenylation factor subunit;pcf11;ortholog	mRNA processing factor(PC00147)	0.7432
DANRE|ZFIN=ZDB-GENE-051030-63|UniProtKB=Q3B728	ENSDARG00000058962	Thioredoxin-like 4B;txnl4b;ortholog		1.2823
DANRE|ZFIN=ZDB-GENE-030131-5219|UniProtKB=Q7ZVB5	ENSDARG00000076283	Small nuclear ribonucleoprotein D3 polypeptide,-like;snrpd3l;ortholog	mRNA splicing factor(PC00148);ribonucleoprotein(PC00201)	1.3727
DANRE|ZFIN=ZDB-GENE-070112-1722|UniProtKB=A1L2F4	ENSDARG00000069428	Stem-loop-binding protein 2;slbp2;ortholog	RNA binding protein(PC00031)	1
DANRE|ZFIN=ZDB-GENE-040718-354|UniProtKB=Q6DHJ0	ENSDARG00000027734	Serine/arginine-rich-splicing factor 5b;srsf5b;ortholog	mRNA splicing factor(PC00148)	1
DANRE|ZFIN=ZDB-GENE-050706-131|UniProtKB=E7F8Y4	ENSDARG00000012505	U2 snRNP auxiliary factor large subunit;u2af2a;ortholog		1.5451
DANRE|ZFIN=ZDB-GENE-030131-8403|UniProtKB=A5PMV5	ENSDARG00000095750	Ferredoxin-fold anticodon-binding domain-containing 1;fdxacb1;ortholog	aminoacyl-tRNA synthetase(PC00047)	1.4207
DANRE|ZFIN=ZDB-GENE-030131-3275|UniProtKB=Q5U3T4	ENSDARG00000027649	Cleavage and polyadenylation-specific factor 3;cpsf3;ortholog	endoribonuclease(PC00094);mRNA polyadenylation factor(PC00146)	1.3915
DANRE|ZFIN=ZDB-GENE-000501-2|UniProtKB=Q9IBD1	ENSDARG00000034668	CUGBP Elav-like family member 3;celf3;ortholog		1
DANRE|ZFIN=ZDB-GENE-101025-2|UniProtKB=A0A0R4INZ7	ENSDARG00000005916	SRSF protein kinase 3;srpk3;ortholog	non-receptor serine/threonine protein kinase(PC00167)	1.2966
DANRE|ZFIN=ZDB-GENE-040801-225|UniProtKB=Q6DHU4	ENSDARG00000039213	Pre-mRNA-splicing factor 38A;prpf38a;ortholog		1.3449
DANRE|ZFIN=ZDB-GENE-040426-1819|UniProtKB=Q9I9E5	ENSDARG00000011125	Small nuclear ribonucleoprotein-associated protein;snrpb;ortholog	mRNA splicing factor(PC00148)	1.356
DANRE|ZFIN=ZDB-GENE-041010-25|UniProtKB=F1QTJ2	ENSDARG00000036190	Thioredoxin-like 4A;txnl4a;ortholog		1
DANRE|ZFIN=ZDB-GENE-040930-11|UniProtKB=F1RAI8	ENSDARG00000038312	RNA terminal phosphate cyclase-like 1;rcl1;ortholog	RNA binding protein(PC00031);cyclase(PC00079)	1.6091
DANRE|ZFIN=ZDB-GENE-040927-11|UniProtKB=Q642J5	ENSDARG00000014746	RNA binding protein fox-1 homolog 1;rbfox1;ortholog	RNA binding protein(PC00031)	0.8384
DANRE|ZFIN=ZDB-GENE-040628-1|UniProtKB=Q76LC6	ENSDARG00000102995	RNA-binding protein 24;rbm24;ortholog		1.2374
DANRE|ZFIN=ZDB-GENE-040426-1805|UniProtKB=A0A0R4IIV9	ENSDARG00000100264	THUMP domain-containing 1;thumpd1;ortholog		1.8626
DANRE|ZFIN=ZDB-GENE-070928-1|UniProtKB=F1QLC5	ENSDARG00000018049	Splicing factor 3b, subunit 2;sf3b2;ortholog		1.3183
DANRE|ZFIN=ZDB-GENE-040426-841|UniProtKB=A8WHR3	ENSDARG00000026185	Coiled-coil domain-containing 94;ccdc94;ortholog	mRNA splicing factor(PC00148)	1
DANRE|ZFIN=ZDB-GENE-040426-1462|UniProtKB=Q6P104	ENSDARG00000010018	Protein quaking-B;qkib;ortholog	mRNA splicing factor(PC00148);transcription cofactor(PC00217)	1.5583
DANRE|ZFIN=ZDB-GENE-030219-79|UniProtKB=A0A0R4IWK3	ENSDARG00000101989	Thyroid hormone receptor-associated protein 3a;thrap3a;ortholog	transcription factor(PC00218)	1
DANRE|ZFIN=ZDB-GENE-031125-3|UniProtKB=F1QF98	ENSDARG00000042590	RNA-binding motif protein 19;rbm19;ortholog	mRNA splicing factor(PC00148)	1.8001
DANRE|ZFIN=ZDB-GENE-060929-120|UniProtKB=F1QJ58	ENSDARG00000005448	Mitochondrial methionyl-tRNA formyltransferase;mtfmt;ortholog	methyltransferase(PC00155)	1.1987
DANRE|ZFIN=ZDB-GENE-050522-188|UniProtKB=F1R759	ENSDARG00000041252	Gem (nuclear organelle)-associated protein 4;gemin4;ortholog		1.401
DANRE|ZFIN=ZDB-GENE-040426-1102|UniProtKB=Q7ZUG5	ENSDARG00000025850	40S ribosomal protein S21;rps21;ortholog	ribosomal protein(PC00202)	1
DANRE|ZFIN=ZDB-GENE-040801-68|UniProtKB=Q6DBW5	ENSDARG00000043177	LSM1, U6 small nuclear RNA-associated;lsm1;ortholog	mRNA splicing factor(PC00148);nuclease(PC00170)	1.3448
DANRE|ZFIN=ZDB-GENE-030131-591|UniProtKB=Q802Y1	ENSDARG00000105293	Serine/arginine-rich-splicing factor 4;srsf4;ortholog	mRNA splicing factor(PC00148)	1
DANRE|ZFIN=ZDB-GENE-040801-75|UniProtKB=B0S688	ENSDARG00000005057	rRNA adenine N(6)-methyltransferase;dimt1l;ortholog	RNA methyltransferase(PC00033)	1.797
DANRE|ZFIN=ZDB-GENE-040723-1|UniProtKB=Q7SZX9	ENSDARG00000020595	FLJ10613-like;gnl3l;ortholog		1.7154
DANRE|ZFIN=ZDB-GENE-050706-77|UniProtKB=Q4KMD3	ENSDARG00000099913	U11/U12 small nuclear ribonucleoprotein 35 kDa protein;snrnp35;ortholog	mRNA splicing factor(PC00148)	1.1872
DANRE|ZFIN=ZDB-GENE-040426-2374|UniProtKB=E9QJH4	ENSDARG00000033987	Arginine/serine-rich coiled-coil 1;rsrc1;ortholog		1.3584
DANRE|ZFIN=ZDB-GENE-030131-3507|UniProtKB=A0A0R4IAC7	ENSDARG00000009585	Poly(A) polymerase alpha;papola;ortholog	mRNA polyadenylation factor(PC00146)	1
DANRE|ZFIN=ZDB-GENE-040426-1062|UniProtKB=A5WV64	ENSDARG00000069287	IMP3, U3 small nucleolar ribonucleoprotein, homolog (yeast);imp3;ortholog	ribonucleoprotein(PC00201);ribosomal protein(PC00202)	1.3625
DANRE|ZFIN=ZDB-GENE-030131-464|UniProtKB=A3KPR1	ENSDARG00000004774	WD repeat domain 36;wdr36;ortholog		1.6941
DANRE|ZFIN=ZDB-GENE-081105-64|UniProtKB=B0S754	ENSDARG00000077536	Small nuclear ribonucleoprotein 200 (U5);snrnp200;ortholog		1.2286
DANRE|ZFIN=ZDB-GENE-040426-1415|UniProtKB=Q7SZS0	ENSDARG00000086411	Serine/arginine-rich-splicing factor 10b;srsf10b;ortholog	mRNA splicing factor(PC00148)	1.8682
DANRE|ZFIN=ZDB-GENE-040801-17|UniProtKB=Q6DGZ3	ENSDARG00000015394	THO complex subunit 7 homolog;thoc7;ortholog		1.2849
DANRE|ZFIN=ZDB-GENE-040625-50|UniProtKB=Q6IMW9	ENSDARG00000036995	LSM6 homolog, U6 small nuclear RNA and mRNA degradation-associated;lsm6;ortholog	mRNA splicing factor(PC00148)	1.3333
DANRE|ZFIN=ZDB-GENE-050522-39|UniProtKB=A0A0R4IW33	ENSDARG00000044692	Exoribonuclease 1;eri1;ortholog	esterase(PC00097);exoribonuclease(PC00099)	1.3518
DANRE|ZFIN=ZDB-GENE-040625-55|UniProtKB=B0V1I0	ENSDARG00000013800	Small nuclear ribonucleoprotein D3 polypeptide;snrpd3;ortholog	mRNA splicing factor(PC00148);ribonucleoprotein(PC00201)	1.304
DANRE|ZFIN=ZDB-GENE-030131-605|UniProtKB=A0A0R4IUB5	ENSDARG00000098574	Serine/arginine-rich-splicing factor 11;srsf11;ortholog	RNA binding protein(PC00031)	1
DANRE|ZFIN=ZDB-GENE-070209-23|UniProtKB=F1QKS5	ENSDARG00000055563	Ribonuclease type III, nuclear;rnasen;ortholog	endoribonuclease(PC00094)	1
DANRE|ZFIN=ZDB-GENE-030131-9670|UniProtKB=Q7ZV23	ENSDARG00000023299	NHP2 non-histone chromosome protein 2-like 1 (S. cerevisiae);snu13b;ortholog	ribosomal protein(PC00202)	1.9639
DANRE|ZFIN=ZDB-GENE-040426-2706|UniProtKB=Q7ZV13	ENSDARG00000057484	Serine/arginine-rich-splicing factor 2a;srsf2a;ortholog	mRNA splicing factor(PC00148)	1
DANRE|ZFIN=ZDB-GENE-040801-170|UniProtKB=Q6DGP2	ENSDARG00000004706	Pre-mRNA-splicing factor syf2;syf2;ortholog		1
DANRE|ZFIN=ZDB-GENE-040625-176|UniProtKB=F6NXI9	ENSDARG00000075297	tRNA nucleotidyl transferase, CCA-adding, 1;trnt1;ortholog		1.4011
DANRE|ZFIN=ZDB-GENE-051120-141|UniProtKB=F1QFE5	ENSDARG00000042344	tRNA (adenine(58)-N(1))-methyltransferase non-catalytic subunit TRM6;trmt6;ortholog	translation initiation factor(PC00224)	2.05
DANRE|ZFIN=ZDB-GENE-040426-781|UniProtKB=F1Q5Q7	ENSDARG00000037708	Exosome component 10;exosc10;ortholog		1.3662
DANRE|ZFIN=ZDB-GENE-030131-3445|UniProtKB=Q6TV19	ENSDARG00000001129	Endoribonuclease Dicer;dicer1;ortholog	endodeoxyribonuclease(PC00093)	1.2661
DANRE|ZFIN=ZDB-GENE-030131-274|UniProtKB=Q7ZUE4	ENSDARG00000058467	PRP40 pre-mRNA processing factor 40 homolog A (Yeast);prpf40a;ortholog		1.5616
DANRE|ZFIN=ZDB-GENE-021220-6|UniProtKB=Q8JGR7	ENSDARG00000019300	Integrator complex subunit 7;ints7;ortholog		1.3577
DANRE|ZFIN=ZDB-GENE-041111-227|UniProtKB=F1QHE2	ENSDARG00000034060	ElaC ribonuclease Z 2;elac2;ortholog		1.609
DANRE|ZFIN=ZDB-GENE-070424-227|UniProtKB=A2CEZ5	ENSDARG00000098348	DBIRD complex subunit ZNF326;znf326;ortholog		1.358
DANRE|ZFIN=ZDB-GENE-040801-233|UniProtKB=Q5RIX6	ENSDARG00000006567	tRNA-dihydrouridine synthase;dus4l;ortholog		1.6745
DANRE|ZFIN=ZDB-GENE-021219-3|UniProtKB=Q6YMR2	ENSDARG00000045155	MCG1346-like protein;phf5a;ortholog		1.5524
DANRE|ZFIN=ZDB-GENE-070705-171|UniProtKB=E7F350	ENSDARG00000033259	DIS3-like exonuclease 2;dis3l2;ortholog		1.2566
DANRE|ZFIN=ZDB-GENE-031118-120|UniProtKB=F1Q749	ENSDARG00000016484	Dyskeratosis congenita 1, dyskerin;dkc1;ortholog	centromere DNA-binding protein(PC00071)	1.7544
DANRE|ZFIN=ZDB-GENE-040426-1560|UniProtKB=A2AV36	ENSDARG00000051902	Protein arginine N-methyltransferase 7;prmt7;ortholog		1.4608
DANRE|ZFIN=ZDB-GENE-030131-3663|UniProtKB=Q1LVL3	ENSDARG00000069142	Alanyl-tRNA synthetase;aars;ortholog	RNA binding protein(PC00031)	1.8688
DANRE|ZFIN=ZDB-GENE-030131-9796|UniProtKB=F1QKG2	ENSDARG00000031907	Polypyrimidine tract-binding protein 1b;ptbp1b;ortholog		1
DANRE|ZFIN=ZDB-GENE-050309-124|UniProtKB=E9QIK5	ENSDARG00000090854	LSM11, U7 small nuclear RNA-associated;lsm11;ortholog		1.3669
DANRE|ZFIN=ZDB-GENE-040625-111|UniProtKB=A0A0R4IR61	ENSDARG00000055903	LUC7-like (S. cerevisiae);luc7l;ortholog		1
DANRE|ZFIN=ZDB-GENE-050417-27|UniProtKB=F8W3K6	ENSDARG00000028688	Exosome component 2;exosc2;ortholog	esterase(PC00097);exoribonuclease(PC00099)	2.1871
DANRE|ZFIN=ZDB-GENE-090313-134|UniProtKB=F6NS95	ENSDARG00000093237	Si:ch211-89o9.4;si:ch211-89o9.4;ortholog		0.7853
DANRE|ZFIN=ZDB-GENE-030131-1495|UniProtKB=E7F2A1	ENSDARG00000058448	Zinc finger (CCCH type), RNA-binding motif and serine/arginine-rich 2;zrsr2;ortholog	ribonucleoprotein(PC00201)	1.4082
DANRE|ZFIN=ZDB-GENE-030131-3197|UniProtKB=Q6TLH9	ENSDARG00000004956	Z2610510D14Rik;zmat2;ortholog		1
DANRE|ZFIN=ZDB-GENE-050506-107|UniProtKB=Q1LWH1	ENSDARG00000045487	Ribosomal protein S16;rps16;ortholog		1
DANRE|ZFIN=ZDB-GENE-041212-26|UniProtKB=F1QWW1	ENSDARG00000045562	tRNA pseudouridine synthase;pus1;ortholog	lyase(PC00144)	1.5574
DANRE|ZFIN=ZDB-GENE-050411-124|UniProtKB=F1QJP9	ENSDARG00000088619	REX4 homolog, 3'-5' exonuclease;rexo4;ortholog		1.4031
DANRE|ZFIN=ZDB-GENE-030131-6294|UniProtKB=F1Q4S6	ENSDARG00000059711	Nucleolar protein 6;nol6;ortholog	RNA binding protein(PC00031)	1.5781
DANRE|ZFIN=ZDB-GENE-041114-189|UniProtKB=F1QAZ5	ENSDARG00000053496	Gem (nuclear organelle)-associated protein 8;gemin8;ortholog		1.3464
DANRE|ZFIN=ZDB-GENE-040718-422|UniProtKB=Q6DG11	ENSDARG00000005945	SART1, U4/U6.U5 tri-snRNP-associated protein 1;sart1;ortholog	extracellular matrix protein(PC00102)	1.2025
DANRE|ZFIN=ZDB-GENE-040426-1798|UniProtKB=A0A0R4ID65	ENSDARG00000035325	Serine/arginine-rich-splicing factor 7a;srsf7a;ortholog	mRNA splicing factor(PC00148)	1.2458
DANRE|ZFIN=ZDB-GENE-030131-5923|UniProtKB=F1Q758	ENSDARG00000058818	RNA-binding motif protein 38;rbm38;ortholog		1
DANRE|ZFIN=ZDB-GENE-070410-68|UniProtKB=A3KNP4	ENSDARG00000063596	BUD23, rRNA methyltransferase and ribosome maturation factor;bud23;ortholog	methyltransferase(PC00155)	1.3231
DANRE|ZFIN=ZDB-GENE-050208-746|UniProtKB=A0A288CFT5	ENSDARG00000071375	Cugbp, Elav-like family member 5a;celf5a;ortholog		1
DANRE|ZFIN=ZDB-GENE-040426-1309|UniProtKB=X1WHN7	ENSDARG00000020201	Cell division cycle 73, Paf1/RNA polymerase II complex component, homolog (S. cerevisiae);cdc73;ortholog		1.5101
DANRE|ZFIN=ZDB-GENE-030131-5864|UniProtKB=A4FUN5	ENSDARG00000063466	ISY1-splicing factor homolog;isy1;ortholog		1.6901
DANRE|ZFIN=ZDB-GENE-040709-2|UniProtKB=F6NXE7	ENSDARG00000034178	Cleavage and polyadenylation-specific factor 1;cpsf1;ortholog	damaged DNA-binding protein(PC00086);mRNA polyadenylation factor(PC00146)	1.6994
DANRE|ZFIN=ZDB-GENE-041008-213|UniProtKB=F1RAH7	ENSDARG00000071240	Alanyl-tRNA synthetase 2, mitochondrial (putative) (Fragment);aars2;ortholog	RNA binding protein(PC00031)	1.2471
DANRE|ZFIN=ZDB-GENE-990415-180|UniProtKB=F1Q949	ENSDARG00000020217	Cleavage and polyadenylation-specific factor 4;cpsf4;ortholog		1.2498
DANRE|ZFIN=ZDB-GENE-110714-2|UniProtKB=A8WHX0	ENSDARG00000000747	Leucine carboxyl methyltransferase 2;lcmt2;ortholog		1.3608
DANRE|ZFIN=ZDB-GENE-100618-4|UniProtKB=X1WBZ5	ENSDARG00000075057	Si:dkeyp-33b5.4;si:dkeyp-33b5.4;ortholog		1.3615
DANRE|ZFIN=ZDB-GENE-040908-1|UniProtKB=A0A0R4ILH7	ENSDARG00000100114	Splicing factor 3a, subunit 3;sf3a3;ortholog	mRNA splicing factor(PC00148)	1
DANRE|ZFIN=ZDB-GENE-080204-19|UniProtKB=E7FCK8	ENSDARG00000079020	GC-rich sequence DNA-binding factor 2;gcfc2;ortholog	nucleic acid binding(PC00171);transcription factor(PC00218)	1.3024
DANRE|ZFIN=ZDB-GENE-040718-79|UniProtKB=F1QVV4	ENSDARG00000028971	Cleavage and polyadenylation specificity factor subunit 2;cpsf2;ortholog		1.5019
DANRE|ZFIN=ZDB-GENE-040914-10|UniProtKB=Q567V5	ENSDARG00000040440	Novel protein similar to vertebrate small nuclear ribonucleoprotein D2 polypeptide 16.5kDa (SNRPD2);snrpd2;ortholog	mRNA processing factor(PC00147)	1.3594
DANRE|ZFIN=ZDB-GENE-070629-3|UniProtKB=E7EZ02	ENSDARG00000091656	LSM8 homolog, U6 small nuclear RNA-associated;lsm8;ortholog	mRNA splicing factor(PC00148);nuclease(PC00170)	1
DANRE|ZFIN=ZDB-GENE-040426-1881|UniProtKB=A0A0R4IMP0	ENSDARG00000011740	U2 snRNP auxiliary factor large subunit;u2af2b;ortholog		1
DANRE|ZFIN=ZDB-GENE-110719-1|UniProtKB=F1Q4R4	ENSDARG00000074676	Regulation of nuclear pre-mRNA domain-containing 2b;rprd2b;ortholog	kinase inhibitor(PC00139)	1.4448
DANRE|ZFIN=ZDB-GENE-050327-35|UniProtKB=Q5RIC0	ENSDARG00000042005	Elongator complex protein 3;elp3;ortholog	acetyltransferase(PC00038)	1
DANRE|ZFIN=ZDB-GENE-040827-3|UniProtKB=F1QQZ1	ENSDARG00000056138	Splicing factor 3b, subunit 1;sf3b1;ortholog	mRNA splicing factor(PC00148)	1
DANRE|ZFIN=ZDB-GENE-040426-1702|UniProtKB=Q6PBZ8	ENSDARG00000103432	Exosc4 protein;exosc4;ortholog	exoribonuclease(PC00099);hydrolase(PC00121);nucleotidyltransferase(PC00174)	1.8184
DANRE|ZFIN=ZDB-GENE-090312-15|UniProtKB=F1Q6G0	ENSDARG00000058475	Endoplasmic reticulum to nucleus-signaling 2 (Fragment);ern2;ortholog	protein kinase(PC00193)	1.5609
DANRE|ZFIN=ZDB-GENE-070912-400|UniProtKB=E9QCG7	ENSDARG00000061490	U2 snRNP-associated SURP domain-containing;u2surp;ortholog	mRNA processing factor(PC00147)	1
DANRE|ZFIN=ZDB-GENE-070629-1|UniProtKB=E7F654	ENSDARG00000077751	Nucleolar protein 9;nol9;ortholog		1
DANRE|ZFIN=ZDB-GENE-080204-5|UniProtKB=F1QV54	ENSDARG00000079973	Pseudouridylate synthase 10;pus10;ortholog		1.5228
DANRE|ZFIN=ZDB-GENE-030131-5547|UniProtKB=A8DZA0	ENSDARG00000006395	RNA-binding motif protein 25b;rbm25b;ortholog		1
DANRE|ZFIN=ZDB-GENE-020419-31|UniProtKB=Q8JGR6	ENSDARG00000014898	Nuclear cap-binding protein subunit 2;ncbp2;ortholog	RNA binding protein(PC00031)	1
DANRE|ZFIN=ZDB-GENE-050522-515|UniProtKB=A0A0R4IL77	ENSDARG00000089033	Ribosomal RNA adenine dimethylase domain-containing 1;rrnad1;ortholog	RNA methyltransferase(PC00033)	1
DANRE|ZFIN=ZDB-GENE-030131-4017|UniProtKB=A5PMI3	ENSDARG00000056665	NOP2/Sun RNA methyltransferase family, member 2;nsun2;ortholog	methyltransferase(PC00155);nucleic acid binding(PC00171)	1
DANRE|ZFIN=ZDB-GENE-030131-9345|UniProtKB=Q7SX91	ENSDARG00000003941	Ribosome biogenesis regulatory protein;rrs1;ortholog	ribosomal protein(PC00202)	1.5622
DANRE|ZFIN=ZDB-GENE-030131-966|UniProtKB=A3KQ59	ENSDARG00000041908	Ubiquitin-specific peptidase 39;usp39;ortholog	cysteine protease(PC00081)	1.1474
DANRE|ZFIN=ZDB-GENE-040718-457|UniProtKB=Q6DH74	ENSDARG00000035625	U4/U6.U5 small nuclear ribonucleoprotein 27 kDa protein;snrnp27;ortholog		1
DANRE|ZFIN=ZDB-GENE-050522-30|UniProtKB=Q503F3	ENSDARG00000071878	Zgc:110652;trmt112;ortholog		1.3098
DANRE|ZFIN=ZDB-GENE-071005-2|UniProtKB=A5WWG4	ENSDARG00000059360	Serine/arginine-rich-splicing factor 3b;srsf3b;ortholog	mRNA splicing factor(PC00148)	1
DANRE|ZFIN=ZDB-GENE-091204-207|UniProtKB=E7FGT1	ENSDARG00000038302	Cell cycle and apoptosis regulator 2;ccar2;ortholog	calmodulin(PC00061)	1.1657
DANRE|ZFIN=ZDB-GENE-030131-2575|UniProtKB=F1QY65	ENSDARG00000091367	PRP6 pre-mRNA-processing factor 6 homolog (S. cerevisiae);prpf6;ortholog	mRNA splicing factor(PC00148)	1.4647
DANRE|ZFIN=ZDB-GENE-060810-40|UniProtKB=F1QGD9	ENSDARG00000010978	tRNA methyltransferase 1;trmt1;ortholog		1.6702
DANRE|ZFIN=ZDB-GENE-090218-1|UniProtKB=A0A140LG88	ENSDARG00000105394	Gem (nuclear organelle)-associated protein 6 (Fragment);gemin6;ortholog		1.4439
DANRE|ZFIN=ZDB-GENE-060825-257|UniProtKB=F1QP17	ENSDARG00000061505	Mitochondrial ribosomal protein S9;mrps9;ortholog		1.3629
DANRE|ZFIN=ZDB-GENE-030131-3112|UniProtKB=F1R4C1	ENSDARG00000016080	NIN1/RPN12-binding protein 1 homolog (S. cerevisiae);nob1;ortholog		1.3963
DANRE|ZFIN=ZDB-GENE-030408-5|UniProtKB=Q5RKQ0	ENSDARG00000043631	Pre-mRNA-splicing factor SPF27;bcas2;ortholog	mRNA splicing factor(PC00148)	2.1523
DANRE|ZFIN=ZDB-GENE-111213-1|UniProtKB=A0A286YA75	ENSDARG00000010083	RNA binding protein fox-1 homolog;rbfox3a;ortholog	RNA binding protein(PC00031)	1
DANRE|ZFIN=ZDB-GENE-990927-1|UniProtKB=Q9YGX5	ENSDARG00000008454	Cytoplasmic polyadenylation element-binding protein 1;cpeb1;ortholog	mRNA polyadenylation factor(PC00146)	1.3617
DANRE|ZFIN=ZDB-GENE-060503-675|UniProtKB=Q1LVM3	ENSDARG00000040557	Exosome component 5;exosc5;ortholog	exoribonuclease(PC00099);hydrolase(PC00121);nucleotidyltransferase(PC00174)	1.5775
DANRE|ZFIN=ZDB-GENE-040426-1997|UniProtKB=F6P2P0	ENSDARG00000018904	Cleavage stimulation factor, 3' pre-RNA, subunit 3;cstf3;ortholog	mRNA polyadenylation factor(PC00146)	1.3687
DANRE|ZFIN=ZDB-GENE-040426-1112|UniProtKB=Q7ZUG0	ENSDARG00000033175	Small nuclear ribonucleoprotein E;snrpe;ortholog	mRNA splicing factor(PC00148)	1.4339
DANRE|ZFIN=ZDB-GENE-040426-1926|UniProtKB=F1QWB4	ENSDARG00000018914	Heterogeneous nuclear ribonucleoprotein K;hnrnpk;ortholog	enzyme modulator(PC00095);mRNA splicing factor(PC00148);ribonucleoprotein(PC00201);serine protease(PC00203)	1
DANRE|ZFIN=ZDB-GENE-040704-68|UniProtKB=F1R8D9	ENSDARG00000018658	AAR2-splicing factor homolog (S. cerevisiae);aar2;ortholog		1.2558
DANRE|ZFIN=ZDB-GENE-050327-19|UniProtKB=A0A0R4ID18	ENSDARG00000102846	tRNA methyltransferase 13 homolog (S. cerevisiae) (Fragment);trmt13;ortholog		1.406
DANRE|ZFIN=ZDB-GENE-041014-189|UniProtKB=F1QK14	ENSDARG00000042057	tRNA methyltransferase 1-like (Fragment);trmt1l;ortholog		1.2892
DANRE|ZFIN=ZDB-GENE-060526-113|UniProtKB=Q1LYC7	ENSDARG00000020178	Neuro-oncological ventral antigen 1;nova1;ortholog	enzyme modulator(PC00095);mRNA splicing factor(PC00148);ribonucleoprotein(PC00201);serine protease(PC00203)	1.6117
DANRE|Ensembl=ENSDARG00000061268|UniProtKB=E7EXY4	ENSDARG00000061268	Protein argonaute-2;ago2;ortholog		1
DANRE|ZFIN=ZDB-GENE-041114-68|UniProtKB=F1QZ15	ENSDARG00000014941	EKC/KEOPS complex subunit TPRKB;tprkb;ortholog		1.2563
DANRE|ZFIN=ZDB-GENE-070620-21|UniProtKB=A5PLG5	ENSDARG00000098702	Zgc:165603;zgc:165603;ortholog		0.7563
DANRE|ZFIN=ZDB-GENE-041114-82|UniProtKB=F1R300	ENSDARG00000024651	Small nuclear ribonucleoprotein polypeptide A';snrpa1;ortholog	mRNA splicing factor(PC00148)	1.9517
DANRE|ZFIN=ZDB-GENE-040718-291|UniProtKB=Q6DGU0	ENSDARG00000037835	DNA-directed RNA polymerase subunit;polr3k;ortholog		1.4457
DANRE|ZFIN=ZDB-GENE-030131-1435|UniProtKB=B0S7L0	ENSDARG00000089260	Dihydrouridine synthase 1-like (S. cerevisiae);dus1l;ortholog		1.2616
DANRE|ZFIN=ZDB-GENE-040426-2096|UniProtKB=Q6NZS4	ENSDARG00000101047	tRNA-splicing ligase RtcB homolog;rtcb;ortholog		1.9909
DANRE|ZFIN=ZDB-GENE-040625-178|UniProtKB=Q6IQU7	ENSDARG00000091678	Integrator complex subunit 12;ints12;ortholog		1.3512
DANRE|ZFIN=ZDB-GENE-040426-2913|UniProtKB=A5WUT7	ENSDARG00000035264	RIO kinase 2 (yeast);riok2;ortholog		1.6103
DANRE|ZFIN=ZDB-GENE-040308-2|UniProtKB=Q1ECZ4	ENSDARG00000029911	Protein CASC3;casc3;ortholog		1.1326
DANRE|ZFIN=ZDB-GENE-040426-1938|UniProtKB=Q6NXC1	ENSDARG00000022129	RNA-binding motif protein 4.3;rbm4.3;ortholog	mRNA splicing factor(PC00148)	1
DANRE|ZFIN=ZDB-GENE-060224-1|UniProtKB=A0A0R4IDF0	ENSDARG00000059351	Heterogeneous nuclear ribonucleoprotein A3;hnrnpa3;ortholog		1.1538
DANRE|ZFIN=ZDB-GENE-000616-5|UniProtKB=E9QIW2	ENSDARG00000012389	Adenosine deaminase, RNA-specific;adar;ortholog	DNA binding protein(PC00009);RNA binding protein(PC00031);deaminase(PC00088);defense/immunity protein(PC00090);kinase activator(PC00138)	1.4958
DANRE|ZFIN=ZDB-GENE-030131-3762|UniProtKB=E7FCX4	ENSDARG00000007744	TSR1, 20S rRNA accumulation, homolog (S. cerevisiae);tsr1;ortholog		1.383
DANRE|ZFIN=ZDB-GENE-060526-271|UniProtKB=A2CEY8	ENSDARG00000042520	Si:dkey-251i10.3;si:dkey-251i10.3;ortholog	nuclease(PC00170);ribosomal protein(PC00202)	1.8304
DANRE|Ensembl=ENSDARG00000089236|UniProtKB=E7F8M5	ENSDARG00000089236	Methyltransferase-like 15;mettl15;ortholog	methyltransferase(PC00155)	1.5536
DANRE|ZFIN=ZDB-GENE-060526-114|UniProtKB=A0A0R4IJI1	ENSDARG00000093563	Si:ch211-225b11.4;si:ch211-225b11.4;ortholog	receptor(PC00197)	1.7033
DANRE|ZFIN=ZDB-GENE-040825-2|UniProtKB=Q6DRE8	ENSDARG00000077126	Small nuclear ribonucleoprotein 70 (U1);snrnp70;ortholog	mRNA splicing factor(PC00148)	1
DANRE|ZFIN=ZDB-GENE-060616-2|UniProtKB=R4GDR2	ENSDARG00000039424	Small nuclear ribonucleoprotein polypeptide B2;snrpb2;ortholog	mRNA splicing factor(PC00148)	1.3853
DANRE|ZFIN=ZDB-GENE-050522-362|UniProtKB=Q6P0I8	ENSDARG00000036060	Exosome complex component MTR3;exosc6;ortholog	exoribonuclease(PC00099);hydrolase(PC00121);nucleotidyltransferase(PC00174)	1.9816
DANRE|ZFIN=ZDB-GENE-030131-5181|UniProtKB=A0A0R4ILM9	ENSDARG00000060308	URB1 ribosome biogenesis 1 homolog (S. cerevisiae);urb1;ortholog		1.5923
DANRE|ZFIN=ZDB-GENE-040912-105|UniProtKB=F1QPY7	ENSDARG00000099667	Small nuclear ribonucleoprotein polypeptide G;snrpg;ortholog	mRNA splicing factor(PC00148)	1.3244
DANRE|ZFIN=ZDB-GENE-041007-4|UniProtKB=Q6DRH5	ENSDARG00000104227	H/ACA ribonucleoprotein complex subunit 3;nop10;ortholog	ribosomal protein(PC00202)	1.3836
DANRE|ZFIN=ZDB-GENE-030131-2025|UniProtKB=Q6PC69	ENSDARG00000042905	60S ribosomal protein L10a;rpl10a;ortholog	ribosomal protein(PC00202)	1
DANRE|ZFIN=ZDB-GENE-040426-2317|UniProtKB=A0A0R4IXF1	ENSDARG00000098080	Nucleolar GTP-binding protein 2;gnl2;ortholog		1.5367
DANRE|ZFIN=ZDB-GENE-030616-5|UniProtKB=Q7ZVR1	ENSDARG00000040730	WD repeat-containing protein 75;wdr75;ortholog		1.6649
DANRE|ZFIN=ZDB-GENE-040407-1|UniProtKB=F1RC75	ENSDARG00000021812	Calcium homeostasis endoplasmic reticulum protein;cherp;ortholog	RNA binding protein(PC00031)	1
DANRE|ZFIN=ZDB-GENE-040625-116|UniProtKB=Q6IQE0	ENSDARG00000001241	Poly(U)-binding-splicing factor PUF60-B;puf60b;ortholog		1
DANRE|Ensembl=ENSDARG00000069278|UniProtKB=B8A5G9	ENSDARG00000069278	tRNA (guanine(37)-N1)-methyltransferase;trmt5;ortholog	methyltransferase(PC00155)	1.4579
DANRE|ZFIN=ZDB-GENE-030131-2399|UniProtKB=A8Y5S5	ENSDARG00000073997	SRSF protein kinase 1a;srpk1a;ortholog	non-receptor serine/threonine protein kinase(PC00167)	0.8321
DANRE|ZFIN=ZDB-GENE-060616-375|UniProtKB=F1Q9F6	ENSDARG00000014366	LUC7-like 3 pre-mRNA-splicing factor;luc7l3;ortholog		1.3858
DANRE|ZFIN=ZDB-GENE-040426-2789|UniProtKB=A0A0R4IAI8	ENSDARG00000001244	Serine/arginine repetitive matrix 1;srrm1;ortholog	mRNA processing factor(PC00147)	1
DANRE|ZFIN=ZDB-GENE-041008-25|UniProtKB=Q1MTD3	ENSDARG00000070553	mRNA cap guanine-N7 methyltransferase;rnmt;ortholog	RNA methyltransferase(PC00033)	1.5064
DANRE|ZFIN=ZDB-GENE-040825-1|UniProtKB=Q6DRF0	ENSDARG00000037930	Ring finger protein 113A;rnf113a;ortholog	nucleic acid binding(PC00171);ubiquitin-protein ligase(PC00234)	1.3766
DANRE|ZFIN=ZDB-GENE-030131-223|UniProtKB=F6NWT8	ENSDARG00000029252	Sjogren syndrome antigen B (autoantigen La);ssb;ortholog	ribonucleoprotein(PC00201)	1.7768
DANRE|ZFIN=ZDB-GENE-990715-16|UniProtKB=Q9W6S8	ENSDARG00000018494	Survival motor neuron protein 1;smn1;ortholog		1.3617
DANRE|ZFIN=ZDB-GENE-050522-505|UniProtKB=A0A0R4ITA6	ENSDARG00000101472	POP4 homolog, ribonuclease P/MRP subunit;pop4;ortholog		1
DANRE|ZFIN=ZDB-GENE-040426-1260|UniProtKB=A0A0R4IIP1	ENSDARG00000099528	tRNA-dihydrouridine(47) synthase [NAD(P)(+)];dus3l;ortholog		1.2016
DANRE|ZFIN=ZDB-GENE-040714-2|UniProtKB=Q6DRG4	ENSDARG00000076509	Polr2d protein;polr2d;ortholog	transcription factor(PC00218)	1.3622
DANRE|ZFIN=ZDB-GENE-030131-6146|UniProtKB=E7F3M0	ENSDARG00000076176	Pentatricopeptide repeat domain 1;ptcd1;ortholog	RNA binding protein(PC00031);serine/threonine protein kinase receptor(PC00205)	1.6389
DANRE|ZFIN=ZDB-GENE-041010-88|UniProtKB=A0A0R4IFX7	ENSDARG00000036394	Ribonuclease P protein subunit p20;pop7;ortholog	endoribonuclease(PC00094);hydrolase(PC00121)	0.8303
DANRE|ZFIN=ZDB-GENE-040426-2852|UniProtKB=Q803H1	ENSDARG00000011613	RNA-binding motif protein 39a;rbm39a;ortholog		1
DANRE|ZFIN=ZDB-GENE-070112-2292|UniProtKB=F1REN8	ENSDARG00000031560	SRSF protein kinase 1b;srpk1b;ortholog	non-receptor serine/threonine protein kinase(PC00167)	1.4826
DANRE|ZFIN=ZDB-GENE-050522-148|UniProtKB=E9QC62	ENSDARG00000069085	Integrator complex subunit 2;ints2;ortholog		1
DANRE|ZFIN=ZDB-GENE-060825-249|UniProtKB=Q0P424	ENSDARG00000060445	Elongator complex protein 6;elp6;ortholog		1.1832
DANRE|ZFIN=ZDB-GENE-040426-704|UniProtKB=Q803X1	ENSDARG00000020986	Cytoplasmic tRNA 2-thiolation protein 1;ctu1;ortholog		1.4136
DANRE|ZFIN=ZDB-GENE-021031-3|UniProtKB=A0A0R4IEY7	ENSDARG00000037109	PWP2 periodic tryptophan protein homolog (yeast);pwp2h;ortholog		1.3757
DANRE|ZFIN=ZDB-GENE-050522-127|UniProtKB=Q503Z6	ENSDARG00000043666	Activator of basal transcription 1;abt1;ortholog		2.5769
DANRE|ZFIN=ZDB-GENE-050417-387|UniProtKB=Q568P9	ENSDARG00000018871	Small RNA 2'-O-methyltransferase;henmt1;ortholog		1.6663
DANRE|ZFIN=ZDB-GENE-041114-104|UniProtKB=A0A0R4IRJ1	ENSDARG00000052344	Transducin (beta)-like 3;tbl3;ortholog	G-protein coupled receptor(PC00021)	1.569
DANRE|ZFIN=ZDB-GENE-040426-879|UniProtKB=Q7ZU93	ENSDARG00000069878	SNU13 homolog, small nuclear ribonucleoprotein a (U4/U6.U5);snu13a;ortholog	ribosomal protein(PC00202)	1.4157
DANRE|ZFIN=ZDB-GENE-050419-206|UniProtKB=A2BID3	ENSDARG00000055124	Cyclin L1a;ccnl1a;ortholog	kinase activator(PC00138);mRNA processing factor(PC00147);transcription cofactor(PC00217)	1.219
DANRE|ZFIN=ZDB-GENE-000616-10|UniProtKB=Q5RKP8	ENSDARG00000070867	U6 snRNA-associated Sm-like protein LSm2;smx5;ortholog	ribonucleoprotein(PC00201)	1
DANRE|ZFIN=ZDB-GENE-040801-79|UniProtKB=Q6DC53	ENSDARG00000051851	Cytoplasmic tRNA 2-thiolation protein 2;ctu2;ortholog		1.3758
DANRE|ZFIN=ZDB-GENE-041210-114|UniProtKB=Q5SP50	ENSDARG00000045691	Zinc finger CCHC-type and RNA-binding motif-containing protein 1;zcrb1;ortholog		1.2482
DANRE|ZFIN=ZDB-GENE-030131-3625|UniProtKB=A2CF03	ENSDARG00000062457	LAS1-like, ribosome biogenesis factor;las1l;ortholog		1.6623
DANRE|ZFIN=ZDB-GENE-060312-35|UniProtKB=F1Q8J0	ENSDARG00000011247	RNA-binding protein 40;rnpc3;ortholog		1
DANRE|ZFIN=ZDB-GENE-041010-180|UniProtKB=A0A0R4ITC4	ENSDARG00000006392	Exosome component 9;exosc9;ortholog	exoribonuclease(PC00099);hydrolase(PC00121)	1.7666
DANRE|ZFIN=ZDB-GENE-040704-41|UniProtKB=F6P6I4	ENSDARG00000028379	TruB pseudouridine (psi) synthase family member 2;trub2;ortholog	lyase(PC00144)	1.3326
DANRE|ZFIN=ZDB-GENE-070928-24|UniProtKB=A0A0R4IXR8	ENSDARG00000074985	Aurora kinase A-interacting protein 1;aurkaip1;ortholog		1.4359
DANRE|ZFIN=ZDB-GENE-110411-31|UniProtKB=F8W2E8	ENSDARG00000060521	RNA-binding motif protein 27;rbm27;ortholog	RNA binding protein(PC00031)	1.6942
DANRE|ZFIN=ZDB-GENE-131127-35|UniProtKB=X1WF30	ENSDARG00000097465	tRNA methyltransferase 61B;trmt61b;ortholog		1.668
DANRE|ZFIN=ZDB-GENE-040426-931|UniProtKB=F1Q5L3	ENSDARG00000005980	Splicing factor SWAP;sfswap;ortholog	mRNA splicing factor(PC00148)	1
DANRE|ZFIN=ZDB-GENE-030131-2841|UniProtKB=Q6P2T1	ENSDARG00000018890	Small nuclear ribonucleoprotein polypeptide A;snrpa;ortholog	mRNA splicing factor(PC00148)	1.389
DANRE|ZFIN=ZDB-GENE-040801-137|UniProtKB=Q6DBY4	ENSDARG00000093007	M-phase phosphoprotein 6;mphosph6;ortholog		1.3332
DANRE|ZFIN=ZDB-GENE-040426-1578|UniProtKB=F1QUB8	ENSDARG00000056649	HIV-1 Tat-specific factor 1;htatsf1;ortholog	mRNA splicing factor(PC00148)	1.2958
DANRE|ZFIN=ZDB-GENE-030131-3831|UniProtKB=Q7ZW33	ENSDARG00000002720	U3 small nucleolar RNA-associated protein 15 homolog;utp15;ortholog		1.3667
DANRE|ZFIN=ZDB-GENE-060421-2909|UniProtKB=F1QQ17	ENSDARG00000056914	EMG1 N1-specific pseudouridine methyltransferase;emg1;ortholog	ribosomal protein(PC00202)	1.9115
DANRE|ZFIN=ZDB-GENE-040905-4|UniProtKB=Q68EI0	ENSDARG00000041113	WD repeat-containing protein 18;wdr18;ortholog		1.2699
DANRE|ZFIN=ZDB-GENE-030327-5|UniProtKB=Q66I14	NM_001004295	Selenophosphate synthetase 2;sephs2;ortholog	transferase(PC00220)	1.3363
DANRE|ZFIN=ZDB-GENE-030131-415|UniProtKB=Q2YDS5	ENSDARG00000003027	Sodium channel modifier 1;scnm1;ortholog		1
DANRE|ZFIN=ZDB-GENE-070112-1732|UniProtKB=A1L1G1	ENSDARG00000011245	Epithelial splicing regulatory protein 1;esrp1;ortholog	ribosomal protein(PC00202)	1
DANRE|ZFIN=ZDB-GENE-030131-263|UniProtKB=Q7ZV92	ENSDARG00000015239	PRP19/PSO4 homolog (S. cerevisiae);prpf19;ortholog		1.3054
DANRE|ZFIN=ZDB-GENE-040718-63|UniProtKB=F1QYS3	ENSDARG00000038567	Probable ribosome biogenesis protein tsr3;tsr3;ortholog		1.2119
DANRE|ZFIN=ZDB-GENE-040426-769|UniProtKB=A0A0R4IGM5	ENSDARG00000098433	UTP6, small subunit (SSU) processome component, homolog (yeast);utp6;ortholog	damaged DNA-binding protein(PC00086);ribosomal protein(PC00202);transcription factor(PC00218)	1.3572
DANRE|ZFIN=ZDB-GENE-060503-297|UniProtKB=F1Q4Z4	ENSDARG00000032876	tRNA dimethylallyltransferase;trit1;ortholog	nucleotidyltransferase(PC00174)	1.2627
DANRE|ZFIN=ZDB-GENE-030131-9433|UniProtKB=F1QBS4	ENSDARG00000028976	tRNA pseudouridine synthase;pus3;ortholog	lyase(PC00144)	1.989
DANRE|ZFIN=ZDB-GENE-030131-9686|UniProtKB=A0A0R4IVR7	ENSDARG00000100558	Stem-loop-binding protein;slbp;ortholog	RNA binding protein(PC00031)	1.2371
DANRE|ZFIN=ZDB-GENE-080507-1|UniProtKB=E7F7R7	ENSDARG00000041586	DEAH (Asp-Glu-Ala-His) box polypeptide 40;dhx40;ortholog	RNA helicase(PC00032)	1.3638
DANRE|ZFIN=ZDB-GENE-040930-5|UniProtKB=I3IS00	ENSDARG00000037919	Retinoblastoma-binding protein 6;rbbp6;ortholog	nuclease(PC00170)	0.7473
DANRE|ZFIN=ZDB-GENE-040426-2501|UniProtKB=Q6P0C5	ENSDARG00000043960	Brix domain containing 1;rpf2;ortholog	nuclease(PC00170)	1.7474
DANRE|ZFIN=ZDB-GENE-030131-6641|UniProtKB=Q1LXW2	ENSDARG00000058089	Regulation of nuclear pre-mRNA domain-containing 2a;rprd2a;ortholog	kinase inhibitor(PC00139)	1.1187
DANRE|ZFIN=ZDB-GENE-120215-81|UniProtKB=E7F2X3	ENSDARG00000102953	Integrator complex subunit 4;ints4;ortholog		1.2957
DANRE|ZFIN=ZDB-GENE-061013-602|UniProtKB=Q08BA6	ENSDARG00000063003	RNA demethylase ALKBH5;alkbh5;ortholog		1.3535
DANRE|ZFIN=ZDB-GENE-040426-1271|UniProtKB=F1RDJ3	ENSDARG00000022430	Protein phosphatase 1, regulatory subunit 8b;ppp1r8b;ortholog		1.6387
DANRE|ZFIN=ZDB-GENE-040426-685|UniProtKB=Q1LY92	ENSDARG00000007092	Similar to Xab2 protein;xab2;ortholog	damaged DNA-binding protein(PC00086);mRNA splicing factor(PC00148);transcription factor(PC00218)	1.2211
DANRE|ZFIN=ZDB-GENE-030131-5228|UniProtKB=Q6PG31	ENSDARG00000015853	RNA-binding protein with serine-rich domain 1;rnps1;ortholog	mRNA splicing factor(PC00148)	1.2498
DANRE|ZFIN=ZDB-GENE-070209-253|UniProtKB=A0A0R4IC61	ENSDARG00000055679	Mitochondrial tRNA translation optimization 1;mto1;ortholog		1.6437
DANRE|ZFIN=ZDB-GENE-050522-545|UniProtKB=Q502H4	ENSDARG00000043360	Diphthamide biosynthesis 3;dph3;ortholog		1.4149
DANRE|ZFIN=ZDB-GENE-030131-614|UniProtKB=Q7ZV80	ENSDARG00000056235	Survival of motor neuron-related-splicing factor 30;smndc1;ortholog		1
DANRE|ZFIN=ZDB-GENE-050306-51|UniProtKB=Q5D018	ENSDARG00000016516	RNA-binding protein 8A;rbm8a;ortholog		1
DANRE|ZFIN=ZDB-GENE-030131-4076|UniProtKB=B8JIP9	ENSDARG00000052480	Programmed cell death 11;pdcd11;ortholog	nucleic acid binding(PC00171)	1.9846
DANRE|ZFIN=ZDB-GENE-040426-2854|UniProtKB=F1QD61	ENSDARG00000013457	Superkiller viralicidic activity 2-like 2;mtrex;ortholog		1.3661
DANRE|ZFIN=ZDB-GENE-110408-50|UniProtKB=E7F293	ENSDARG00000006983	Cugbp, Elav-like family member 3b;celf3b;ortholog		1
DANRE|ZFIN=ZDB-GENE-020419-13|UniProtKB=Q66I22	ENSDARG00000017762	Serrate RNA effector molecule homolog;srrt;ortholog		1.1591
DANRE|ZFIN=ZDB-GENE-040718-181|UniProtKB=Q6ZM78	ENSDARG00000016855	Splicing factor 3B subunit 10;sf3b5;ortholog		1
DANRE|ZFIN=ZDB-GENE-130603-67|UniProtKB=F1R8M8	ENSDARG00000055868	Ribosomal L1 domain-containing 1;rsl1d1;ortholog	ribosomal protein(PC00202)	1.3574
DANRE|ZFIN=ZDB-GENE-040426-17|UniProtKB=Q6PFM0	ENSDARG00000102896	Bifunctional arginine demethylase and lysyl-hydroxylase JMJD6;jmjd6;ortholog	receptor(PC00197)	1.3509
DANRE|ZFIN=ZDB-GENE-990415-206|UniProtKB=P79741	ENSDARG00000018902	Pescadillo;pes;ortholog	ribosomal protein(PC00202)	1.4006
DANRE|ZFIN=ZDB-GENE-030131-5804|UniProtKB=Q1LWK5	ENSDARG00000041429	von Willebrand factor A domain containing 9;ints14;ortholog		1
DANRE|ZFIN=ZDB-GENE-030131-9745|UniProtKB=F1QMS0	ENSDARG00000059634	THUMP domain-containing 3;thumpd3;ortholog		1.3675
DANRE|ZFIN=ZDB-GENE-040924-3|UniProtKB=B8JMA9	ENSDARG00000018272	WD repeat domain 33;wdr33;ortholog	mRNA processing factor(PC00147)	1.2974
DANRE|ZFIN=ZDB-GENE-111117-3|UniProtKB=E7F365	ENSDARG00000074726	NRDE-2, necessary for RNA interference, domain-containing;nrde2;ortholog		1.3175
DANRE|ZFIN=ZDB-GENE-050417-114|UniProtKB=Q566Y1	ENSDARG00000008852	Elongator complex protein 4;elp4;ortholog		1.8577
DANRE|ZFIN=ZDB-GENE-030131-9498|UniProtKB=F1R777	ENSDARG00000012827	N6-adenosine-methyltransferase subunit METTL3;mettl3;ortholog	RNA methyltransferase(PC00033)	1.3679
DANRE|ZFIN=ZDB-GENE-050227-16|UniProtKB=Q5EAR5	ENSDARG00000037628	tRNA 2'-phosphotransferase 1;trpt1;ortholog	transferase(PC00220)	1
DANRE|ZFIN=ZDB-GENE-050309-206|UniProtKB=B0V3F8	ENSDARG00000076718	Interferon-inducible double-stranded RNA-dependent protein kinase activator A homolog;prkra;ortholog		1.3383
DANRE|ZFIN=ZDB-GENE-040718-5|UniProtKB=F1QTY5	ENSDARG00000008480	tRNA (adenine(58)-N(1))-methyltransferase catalytic subunit TRMT61A;trmt61a;ortholog	methyltransferase(PC00155)	1.4791
DANRE|ZFIN=ZDB-GENE-030131-571|UniProtKB=A3KMS7	ENSDARG00000091563	SNW domain-containing 1;snw1;ortholog	transcription factor(PC00218)	1.4625
DANRE|ZFIN=ZDB-GENE-050913-59|UniProtKB=F1RB48	ENSDARG00000094277	Mitochondrial ribosomal protein L44;mrpl44;ortholog	endoribonuclease(PC00094)	1.5712
DANRE|ZFIN=ZDB-GENE-070928-13|UniProtKB=E7EXP6	ENSDARG00000031637	PAN2-PAN3 deadenylation complex subunit PAN3;pan3;ortholog		1
DANRE|ZFIN=ZDB-GENE-040801-238|UniProtKB=Q6DBR0	ENSDARG00000012674	Mitochondrial RNA pseudouridine synthase rpusd4;rpusd4;ortholog		1.5881
DANRE|ZFIN=ZDB-GENE-040426-1950|UniProtKB=Q7SXP4	ENSDARG00000057691	Serine/arginine-rich splicing factor 1A;srsf1a;ortholog	mRNA splicing factor(PC00148)	1
DANRE|ZFIN=ZDB-GENE-030131-8284|UniProtKB=A4FVI7	ENSDARG00000058328	LSM7 homolog, U6 small nuclear RNA and mRNA degradation-associated;lsm7;ortholog	mRNA splicing factor(PC00148)	1
DANRE|ZFIN=ZDB-GENE-020419-2|UniProtKB=Q8JHJ1	ENSDARG00000018334	60S ribosomal protein L35;rpl35;ortholog	ribosomal protein(PC00202)	1.2014
DANRE|ZFIN=ZDB-GENE-041001-138|UniProtKB=F1QMM1	ENSDARG00000008976	Midasin;mdn1;ortholog		1.3815
DANRE|ZFIN=ZDB-GENE-030131-2022|UniProtKB=Q6PBK3	ENSDARG00000035860	40S ribosomal protein S28;rps28;ortholog	ribosomal protein(PC00202)	1
DANRE|ZFIN=ZDB-GENE-030131-3902|UniProtKB=Q6IQ97	ENSDARG00000036386	RNA-binding protein 4.1;rbm4.1;ortholog	mRNA splicing factor(PC00148)	1
DANRE|ZFIN=ZDB-GENE-030131-6898|UniProtKB=F1R2E0	ENSDARG00000061735	Heterogeneous nuclear ribonucleoprotein M;hnrnpm;ortholog	ribonucleoprotein(PC00201)	1.2608
DANRE|ZFIN=ZDB-GENE-040426-971|UniProtKB=F1QWM0	ENSDARG00000101474	Small nuclear RNA-activating complex, polypeptide 3;snapc3;ortholog		1.3276
DANRE|ZFIN=ZDB-GENE-091116-1|UniProtKB=E7FB37	ENSDARG00000043757	Polypyrimidine tract-binding protein 3;ptbp3;ortholog		1
DANRE|ZFIN=ZDB-GENE-060526-345|UniProtKB=A2CEI6	ENSDARG00000062601	Piwi-like protein 2;piwil2;ortholog		1.2826
DANRE|ZFIN=ZDB-GENE-040801-246|UniProtKB=A5WWD2	ENSDARG00000045095	ElaC ribonuclease Z 1;elac1;ortholog		1
DANRE|ZFIN=ZDB-GENE-050522-492|UniProtKB=Q503D3	ENSDARG00000019362	Polypyrimidine tract-binding protein 1a;ptbp1a;ortholog		1
DANRE|ZFIN=ZDB-GENE-050309-7|UniProtKB=F1QWP7	ENSDARG00000043304	NOP2 nucleolar protein homolog (yeast);nop2;ortholog		1.6811
DANRE|Ensembl=ENSDARG00000099396|UniProtKB=E7F9Q3	ENSDARG00000099396	RNA-binding protein, mRNA-processing factor (Fragment);rbpms;ortholog	mRNA splicing factor(PC00148)	1.3906
DANRE|ZFIN=ZDB-GENE-030131-4505|UniProtKB=F6NQ66	ENSDARG00000062612	DEAH (Asp-Glu-Ala-His) box polypeptide 37;dhx37;ortholog	RNA helicase(PC00032)	1.351
DANRE|ZFIN=ZDB-GENE-040930-9|UniProtKB=A0A0R4IHJ1	ENSDARG00000105037	Small nuclear ribonucleoprotein polypeptide F;snrpf;ortholog	mRNA splicing factor(PC00148)	1.2736
DANRE|ZFIN=ZDB-GENE-040426-2787|UniProtKB=Q5U3B5	ENSDARG00000037283	Pleiotropic regulator 1;plrg1;ortholog		1.4564
DANRE|ZFIN=ZDB-GENE-050913-95|UniProtKB=A0A0R4IA96	ENSDARG00000101057	Serine/arginine-rich-splicing factor 7b;srsf7b;ortholog	mRNA splicing factor(PC00148)	1
DANRE|ZFIN=ZDB-GENE-041114-170|UniProtKB=F1R9P0	ENSDARG00000038360	tRNA(His) guanylyltransferase;thg1l;ortholog		1.6413
DANRE|ZFIN=ZDB-GENE-040426-1936|UniProtKB=Q7ZTZ4	ENSDARG00000053912	Fibrillarin;fbl;ortholog		1.5372
DANRE|ZFIN=ZDB-GENE-040724-84|UniProtKB=F1QDM5	ENSDARG00000075129	Mitochondrial ribosomal protein S11;mrps11;ortholog	ribosomal protein(PC00202)	1.2532
DANRE|ZFIN=ZDB-GENE-060825-196|UniProtKB=F8W4V6	ENSDARG00000053021	G-rich RNA sequence-binding factor 1;grsf1;ortholog	ribosomal protein(PC00202)	1.3153
DANRE|ZFIN=ZDB-GENE-060825-174|UniProtKB=Q0P457	ENSDARG00000054301	Protein KTI12 homolog;kti12;ortholog		1.8935
DANRE|ZFIN=ZDB-GENE-070410-83|UniProtKB=F1QXS7	ENSDARG00000073705	Ribosome-binding factor A;rbfa;ortholog		1.2748
DANRE|ZFIN=ZDB-GENE-050417-176|UniProtKB=Q566V0	ENSDARG00000016368	Protein archease;zbtb8os;ortholog		1
DANRE|ZFIN=ZDB-GENE-050320-123|UniProtKB=Q5BJI6	ENSDARG00000053452	Ribonuclease P/MRP protein subunit POP5;pop5;ortholog		1
DANRE|ZFIN=ZDB-GENE-040426-1569|UniProtKB=F1Q6N0	ENSDARG00000012261	Elongation factor Tu GTP-binding domain-containing 2;eftud2;ortholog	G-protein(PC00020);hydrolase(PC00121);ribonucleoprotein(PC00201);translation elongation factor(PC00222);translation initiation factor(PC00224)	1.4392
DANRE|ZFIN=ZDB-GENE-030131-6523|UniProtKB=A0A0R4IJ75	ENSDARG00000100419	Integrator complex subunit 1;ints1;ortholog		1
DANRE|ZFIN=ZDB-GENE-030131-3019|UniProtKB=F1Q7F8	ENSDARG00000055080	RNA-binding motif protein 4.2;rbm4.2;ortholog	mRNA splicing factor(PC00148)	1
DANRE|ZFIN=ZDB-GENE-070424-90|UniProtKB=F1QMW8	ENSDARG00000044925	CDK5 regulatory subunit-associated protein 1;cdk5rap1;ortholog		1.185
DANRE|ZFIN=ZDB-GENE-050706-50|UniProtKB=A0A0R4IYE4	ENSDARG00000104130	RNA-binding motif protein 26;rbm26;ortholog	RNA binding protein(PC00031)	1.4949
DANRE|ZFIN=ZDB-GENE-030131-1736|UniProtKB=Q4VBT6	ENSDARG00000068755	Exosome component 8;exosc8;ortholog	exoribonuclease(PC00099);hydrolase(PC00121)	1.9338
DANRE|ZFIN=ZDB-GENE-070410-64|UniProtKB=F1R076	ENSDARG00000061348	Adenosine deaminase, tRNA-specific 1;adat1;ortholog		1.8694
DANRE|ZFIN=ZDB-GENE-040426-694|UniProtKB=E7FGM7	ENSDARG00000007901	Crooked neck pre-mRNA-splicing factor 1;crnkl1;ortholog	mRNA splicing factor(PC00148)	1
DANRE|ZFIN=ZDB-GENE-041212-77|UniProtKB=B8JM23	ENSDARG00000021324	NOL1/NOP2/Sun domain family, member 4;nsun4;ortholog	methyltransferase(PC00155);nucleic acid binding(PC00171)	1
DANRE|ZFIN=ZDB-GENE-070912-533|UniProtKB=B8A5U4	ENSDARG00000077544	Target of EGR1, exonuclease;toe1;ortholog	mRNA polyadenylation factor(PC00146)	1.3672
DANRE|ZFIN=ZDB-GENE-090313-347|UniProtKB=F1R356	ENSDARG00000079055	Si:dkey-85a20.4;si:dkey-85a20.4;ortholog		1.2895
DANRE|Ensembl=ENSDARG00000060071|UniProtKB=A0A1D6UPT1	ENSDARG00000060071	PAP-associated domain-containing 5;papd5;ortholog	DNA methyltransferase(PC00013);DNA-directed DNA polymerase(PC00018)	0.746
DANRE|ZFIN=ZDB-GENE-051030-24|UniProtKB=Q3B7G7	ENSDARG00000043728	Protein SREK1IP1;srek1ip1;ortholog		1.1297
DANRE|Ensembl=ENSDARG00000063663|UniProtKB=E7F3I6	ENSDARG00000063663	Polyribonucleotide 5'-hydroxyl-kinase Clp1;clp1;ortholog	mRNA polyadenylation factor(PC00146)	1.3606
DANRE|ZFIN=ZDB-GENE-060929-1010|UniProtKB=A0A0R4IU10	ENSDARG00000040727	rRNA adenine N(6)-methyltransferase;tfb1m;ortholog	RNA methyltransferase(PC00033)	1
DANRE|ZFIN=ZDB-GENE-070822-23|UniProtKB=A7E2L8	ENSDARG00000071573	LSM5 homolog, U6 small nuclear RNA and mRNA degradation-associated;lsm5;ortholog	mRNA splicing factor(PC00148)	1.2456
DANRE|ZFIN=ZDB-GENE-060526-311|UniProtKB=F1QMG1	ENSDARG00000054606	Mitochondrial ribosomal protein L1 (Fragment);mrpl1;ortholog	ribosomal protein(PC00202)	1.1483
DANRE|ZFIN=ZDB-GENE-060427-1|UniProtKB=F1R3Q7	ENSDARG00000041991	Ribosomal RNA-processing 9, small subunit (SSU) processome component, homolog (yeast);rrp9;ortholog		2.0135
DANRE|ZFIN=ZDB-GENE-040426-2901|UniProtKB=Q1LVE8	ENSDARG00000103553	Splicing factor 3B subunit 3;sf3b3;ortholog	damaged DNA-binding protein(PC00086);mRNA polyadenylation factor(PC00146);mRNA splicing factor(PC00148)	1
DANRE|ZFIN=ZDB-GENE-030131-9687|UniProtKB=Q7ZUX5	ENSDARG00000002215	RNA 3'-terminal phosphate cyclase;rtca;ortholog	RNA binding protein(PC00031);cyclase(PC00079)	1.3565
DANRE|ZFIN=ZDB-GENE-000627-2|UniProtKB=A0A0R4IC15	ENSDARG00000041609	Adenosine deaminase, RNA-specific, B1a;adarb1a;ortholog	DNA binding protein(PC00009);RNA binding protein(PC00031);deaminase(PC00088);defense/immunity protein(PC00090);kinase activator(PC00138)	1
DANRE|ZFIN=ZDB-GENE-040426-1316|UniProtKB=Q7T3C6	ENSDARG00000003153	Cleavage and polyadenylation specificity factor subunit 5;nudt21;ortholog	mRNA splicing factor(PC00148)	1
DANRE|ZFIN=ZDB-GENE-050522-182|UniProtKB=Q502A2	ENSDARG00000011152	Ribonuclease P 14 subunit;rpp14;ortholog		1.4624
DANRE|ZFIN=ZDB-GENE-040426-817|UniProtKB=Q7ZVN6	ENSDARG00000031346	RNA-binding motif protein 17;rbm17;ortholog	mRNA processing factor(PC00147)	1
DANRE|ZFIN=ZDB-GENE-040426-2466|UniProtKB=A0A0R4IJ17	ENSDARG00000017675	Cirrhosis, autosomal recessive 1A (cirhin);utp4;ortholog		2.1608
DANRE|ZFIN=ZDB-GENE-041010-189|UniProtKB=F1Q9V0	ENSDARG00000033957	tRNA methyltransferase 44 homolog;trmt44;ortholog		1.3277
DANRE|ZFIN=ZDB-GENE-060503-681|UniProtKB=A5PF58	ENSDARG00000007186	Protein phosphatase 1, regulatory subunit 8a;ppp1r8a;ortholog		1.4308
DANRE|ZFIN=ZDB-GENE-021217-2|UniProtKB=Q6PEH4	ENSDARG00000017696	Digestive organ expansion factor;diexf;ortholog	RNA binding protein(PC00031)	1.4905
DANRE|ZFIN=ZDB-GENE-040426-1543|UniProtKB=A5WVQ0	ENSDARG00000054259	RNA cytidine acetyltransferase;nat10;ortholog		1.8851
DANRE|ZFIN=ZDB-GENE-030131-579|UniProtKB=Q7ZWA3	ENSDARG00000014244	RNA-binding motif protein, X chromosome;rbmx;ortholog	mRNA splicing factor(PC00148)	1.3
DANRE|ZFIN=ZDB-GENE-040426-2397|UniProtKB=F1QVC6	ENSDARG00000008097	Serine/arginine-rich-splicing factor 9;srsf9;ortholog	mRNA splicing factor(PC00148)	1.2632
DANRE|ZFIN=ZDB-GENE-020419-1|UniProtKB=F1RB94	ENSDARG00000015325	U2 small nuclear RNA auxiliary factor 1;u2af1;ortholog	ribonucleoprotein(PC00201)	1.354
DANRE|ZFIN=ZDB-GENE-040823-3|UniProtKB=A0A0R4IL44	ENSDARG00000086425	PRP3 pre-mRNA-processing factor 3 homolog (yeast);prpf3;ortholog	mRNA splicing factor(PC00148)	1.2589
DANRE|ZFIN=ZDB-GENE-030131-371|UniProtKB=Q6NX08	ENSDARG00000003287	Ribosome biogenesis protein wdr12;wdr12;ortholog		1.511
DANRE|ZFIN=ZDB-GENE-041114-12|UniProtKB=B8JM40	ENSDARG00000041575	tRNA methyltransferase 10C, mitochondrial RNase P subunit;trmt10c;ortholog	DNA methyltransferase(PC00013)	1.5465
DANRE|ZFIN=ZDB-GENE-060623-10|UniProtKB=F1R1V6	ENSDARG00000011246	KRR1, small subunit (SSU) processome component, homolog (yeast) (Fragment);krr1;ortholog	RNA binding protein(PC00031)	1.5113
DANRE|ZFIN=ZDB-GENE-050320-49|UniProtKB=F1QTW7	ENSDARG00000053082	Thyroid adenoma-associated;thada;ortholog	receptor(PC00197)	1.2013
DANRE|ZFIN=ZDB-GENE-040426-747|UniProtKB=Q803L0	ENSDARG00000016999	Protein lin-28 homolog A;lin28a;ortholog	DNA binding protein(PC00009)	1
DANRE|ZFIN=ZDB-GENE-040426-2298|UniProtKB=Q6NZZ9	ENSDARG00000010238	Pre-mRNA-splicing factor RBM22;rbm22;ortholog	nuclease(PC00170)	1.4035
DANRE|ZFIN=ZDB-GENE-040724-10|UniProtKB=B3DJT0	ENSDARG00000008032	Squamous cell carcinoma antigen recognized by T-cells 3;sart3;ortholog	mRNA splicing factor(PC00148)	1
DANRE|ZFIN=ZDB-GENE-040426-1689|UniProtKB=Q6PC19	ENSDARG00000031216	RNA polymerase II subunit A C-terminal domain phosphatase SSU72;ssu72;ortholog	protein phosphatase(PC00195)	1
GO:0016072 rRNA metabolic process
Gene ID	Mapped Ids	Gene Name/ Symbol	Panther Protein Class	Fold Change
DANRE|ZFIN=ZDB-GENE-050522-202|UniProtKB=B5DDE8	ENSDARG00000057368	40S ribosomal protein S8;rps8b;ortholog		1
DANRE|ZFIN=ZDB-GENE-030131-8093|UniProtKB=A2BGW6	ENSDARG00000039958	U3 small nucleolar RNA-associated protein 11;utp11l;ortholog	nuclease(PC00170)	1.7065
DANRE|ZFIN=ZDB-GENE-030131-9751|UniProtKB=Q1L876	ENSDARG00000032516	Ribosomal RNA-processing 36;rrp36;ortholog		1.3891
DANRE|ZFIN=ZDB-GENE-040426-1991|UniProtKB=Q6DI30	ENSDARG00000075323	Serum response factor-binding protein 1;srfbp1;ortholog		1.3531
DANRE|ZFIN=ZDB-GENE-030131-533|UniProtKB=Q6PBV6	ENSDARG00000069422	H/ACA ribonucleoprotein complex subunit 2-like protein;nhp2;ortholog	ribosomal protein(PC00202)	1.5777
DANRE|ZFIN=ZDB-GENE-051120-21|UniProtKB=A0A0R4IEI5	ENSDARG00000100452	NOP53 ribosome biogenesis factor;nop53;ortholog		1
DANRE|ZFIN=ZDB-GENE-040426-811|UniProtKB=Q803F6	ENSDARG00000019181	40S ribosomal protein SA;rpsa;ortholog		1
DANRE|ZFIN=ZDB-GENE-060720-2|UniProtKB=E7F349	ENSDARG00000054154	BMS1 ribosome biogenesis factor;bms1;ortholog		1.5895
DANRE|ZFIN=ZDB-GENE-050417-142|UniProtKB=F1QTS9	ENSDARG00000007130	Ribosome assembly factor mrt4;mrto4;ortholog		1.8358
DANRE|ZFIN=ZDB-GENE-050417-47|UniProtKB=A0A0R4ITZ7	ENSDARG00000100060	Exosome component 7;exosc7;ortholog	exoribonuclease(PC00099);hydrolase(PC00121)	2.0268
DANRE|ZFIN=ZDB-GENE-030131-9837|UniProtKB=A0A140LG68	ENSDARG00000103337	Ribosomal RNA-processing 1;rrp1;ortholog		1.6764
DANRE|ZFIN=ZDB-GENE-040426-2903|UniProtKB=F6PB05	ENSDARG00000017230	F-box and WD repeat domain-containing 11b;fbxw11b;ortholog	G-protein coupled receptor(PC00021)	1
DANRE|ZFIN=ZDB-GENE-110411-38|UniProtKB=F8W272	ENSDARG00000095817	Zinc finger HIT-type-containing 6;znhit6;ortholog		1.6103
DANRE|ZFIN=ZDB-GENE-030131-994|UniProtKB=Q6TEL1	ENSDARG00000006092	RAD21 cohesin complex component a;rad21a;ortholog		1
DANRE|ZFIN=ZDB-GENE-040801-133|UniProtKB=F1QCP9	ENSDARG00000042751	Serine/threonine-protein kinase RIO3;riok3;ortholog		1
DANRE|ZFIN=ZDB-GENE-070521-3|UniProtKB=B7ZVD7	ENSDARG00000074756	rRNA adenine N(6)-methyltransferase;tfb2m;ortholog	RNA methyltransferase(PC00033)	1
DANRE|ZFIN=ZDB-GENE-030131-8626|UniProtKB=P62247	ENSDARG00000055996	40S ribosomal protein S8;rps8;ortholog		1
DANRE|ZFIN=ZDB-GENE-030131-8631|UniProtKB=Q6PBW3	ENSDARG00000036629	Ribosomal protein S14;rps14;ortholog	ribosomal protein(PC00202)	1
DANRE|ZFIN=ZDB-GENE-040426-1718|UniProtKB=P62084	ENSDARG00000042566	40S ribosomal protein S7;rps7;ortholog	ribosomal protein(PC00202)	1
DANRE|ZFIN=ZDB-GENE-030131-6989|UniProtKB=Q6DRD0	ENSDARG00000054980	EBNA1 binding protein 2-like;ebna1bp2;ortholog		1.6582
DANRE|ZFIN=ZDB-GENE-040426-1035|UniProtKB=Q7ZWE7	ENSDARG00000038027	Nucleolar protein 12;nol12;ortholog		1
DANRE|ZFIN=ZDB-GENE-030131-2513|UniProtKB=B8XY56	ENSDARG00000036282	Ribonuclease T2;rnaset2;ortholog		1
DANRE|ZFIN=ZDB-GENE-040718-474|UniProtKB=Q6DI25	ENSDARG00000054540	IMP4, U3 small Nucleolar ribonucleoprotein, homolog (Yeast);imp4;ortholog	ribonucleoprotein(PC00201)	1.7814
DANRE|ZFIN=ZDB-GENE-030131-9828|UniProtKB=A0A0R4IQB8	ENSDARG00000104938	pre-rRNA processing protein FTSJ3;ftsj3;ortholog		1.4984
DANRE|ZFIN=ZDB-GENE-040426-1264|UniProtKB=F1QRH4	ENSDARG00000095879	WD repeat domain 46;wdr46;ortholog		1.6923
DANRE|ZFIN=ZDB-GENE-040426-1287|UniProtKB=F1R7L3	ENSDARG00000001057	Bystin-like (Fragment);bysl;ortholog		1.3804
DANRE|ZFIN=ZDB-GENE-040426-1927|UniProtKB=A0A0R4IKY5	ENSDARG00000016399	Serine/threonine-protein kinase RIO1;riok1;ortholog		1
DANRE|ZFIN=ZDB-GENE-030131-8654|UniProtKB=Q6Q417	ENSDARG00000007320	Ribosomal protein L7;rpl7;ortholog	ribosomal protein(PC00202)	1
DANRE|Ensembl=ENSDARG00000102091|UniProtKB=A0A0G2KNQ0	ENSDARG00000102091	Uncharacterized protein;unassigned;ortholog		1.4159
DANRE|ZFIN=ZDB-GENE-040912-163|UniProtKB=Q66I02	ENSDARG00000056720	UTP3, small subunit (SSU) processome component, homolog (S. cerevisiae);utp3;ortholog	RNA binding protein(PC00031)	1.7819
DANRE|ZFIN=ZDB-GENE-030131-4917|UniProtKB=B8JKQ1	ENSDARG00000008740	ESF1, nucleolar pre-rRNA-processing protein, homolog (S. cerevisiae);esf1;ortholog		1.7758
DANRE|ZFIN=ZDB-GENE-070912-179|UniProtKB=F1QGL1	ENSDARG00000075211	Chromodomain helicase DNA-binding protein 7;chd7;ortholog		1.3926
DANRE|ZFIN=ZDB-GENE-050417-38|UniProtKB=A0A0R4IGH7	ENSDARG00000098934	Ribosomal RNA-processing 7 homolog A;rrp7a;ortholog	ribosomal protein(PC00202)	1
DANRE|ZFIN=ZDB-GENE-040426-2476|UniProtKB=E7F5A3	ENSDARG00000043209	NOP2/Sun domain family, member 5;nsun5;ortholog		1.3952
DANRE|ZFIN=ZDB-GENE-030131-970|UniProtKB=Q6PFJ0	ENSDARG00000042864	Ribosomal protein L7-like 1;rpl7l1;ortholog	ribosomal protein(PC00202)	1.5847
DANRE|ZFIN=ZDB-GENE-031001-9|UniProtKB=Q6PBZ1	ENSDARG00000019230	Ribosomal protein L7a;rpl7a;ortholog	ribosomal protein(PC00202)	1
DANRE|ZFIN=ZDB-GENE-040426-1114|UniProtKB=Q7ZUF9	ENSDARG00000023950	Zgc:56688;znhit3;ortholog		1.3708
DANRE|ZFIN=ZDB-GENE-030131-6986|UniProtKB=F1R6L6	ENSDARG00000002710	Nucleolin;ncl;ortholog	ribonucleoprotein(PC00201)	1.4185
DANRE|ZFIN=ZDB-GENE-050706-140|UniProtKB=A0A0R4IRK6	ENSDARG00000098334	Exosome component 3;exosc3;ortholog	esterase(PC00097);exoribonuclease(PC00099)	1.9605
DANRE|ZFIN=ZDB-GENE-030131-8403|UniProtKB=A5PMV5	ENSDARG00000095750	Ferredoxin-fold anticodon-binding domain-containing 1;fdxacb1;ortholog	aminoacyl-tRNA synthetase(PC00047)	1.4207
DANRE|ZFIN=ZDB-GENE-050522-188|UniProtKB=F1R759	ENSDARG00000041252	Gem (nuclear organelle)-associated protein 4;gemin4;ortholog		1.401
DANRE|ZFIN=ZDB-GENE-040426-1102|UniProtKB=Q7ZUG5	ENSDARG00000025850	40S ribosomal protein S21;rps21;ortholog	ribosomal protein(PC00202)	1
DANRE|ZFIN=ZDB-GENE-040801-75|UniProtKB=B0S688	ENSDARG00000005057	rRNA adenine N(6)-methyltransferase;dimt1l;ortholog	RNA methyltransferase(PC00033)	1.797
DANRE|ZFIN=ZDB-GENE-040723-1|UniProtKB=Q7SZX9	ENSDARG00000020595	FLJ10613-like;gnl3l;ortholog		1.7154
DANRE|ZFIN=ZDB-GENE-040426-1062|UniProtKB=A5WV64	ENSDARG00000069287	IMP3, U3 small nucleolar ribonucleoprotein, homolog (yeast);imp3;ortholog	ribonucleoprotein(PC00201);ribosomal protein(PC00202)	1.3625
DANRE|ZFIN=ZDB-GENE-030131-464|UniProtKB=A3KPR1	ENSDARG00000004774	WD repeat domain 36;wdr36;ortholog		1.6941
DANRE|ZFIN=ZDB-GENE-041114-191|UniProtKB=F1R345	ENSDARG00000011072	ATP-dependent DNA helicase DDX11;ddx11;ortholog	DNA helicase(PC00011)	1.441
DANRE|ZFIN=ZDB-GENE-040625-50|UniProtKB=Q6IMW9	ENSDARG00000036995	LSM6 homolog, U6 small nuclear RNA and mRNA degradation-associated;lsm6;ortholog	mRNA splicing factor(PC00148)	1.3333
DANRE|ZFIN=ZDB-GENE-050522-39|UniProtKB=A0A0R4IW33	ENSDARG00000044692	Exoribonuclease 1;eri1;ortholog	esterase(PC00097);exoribonuclease(PC00099)	1.3518
DANRE|ZFIN=ZDB-GENE-070209-23|UniProtKB=F1QKS5	ENSDARG00000055563	Ribonuclease type III, nuclear;rnasen;ortholog	endoribonuclease(PC00094)	1
DANRE|ZFIN=ZDB-GENE-030131-9670|UniProtKB=Q7ZV23	ENSDARG00000023299	NHP2 non-histone chromosome protein 2-like 1 (S. cerevisiae);snu13b;ortholog	ribosomal protein(PC00202)	1.9639
DANRE|ZFIN=ZDB-GENE-070705-171|UniProtKB=E7F350	ENSDARG00000033259	DIS3-like exonuclease 2;dis3l2;ortholog		1.2566
DANRE|ZFIN=ZDB-GENE-031118-120|UniProtKB=F1Q749	ENSDARG00000016484	Dyskeratosis congenita 1, dyskerin;dkc1;ortholog	centromere DNA-binding protein(PC00071)	1.7544
DANRE|ZFIN=ZDB-GENE-050417-27|UniProtKB=F8W3K6	ENSDARG00000028688	Exosome component 2;exosc2;ortholog	esterase(PC00097);exoribonuclease(PC00099)	2.1871
DANRE|ZFIN=ZDB-GENE-050506-107|UniProtKB=Q1LWH1	ENSDARG00000045487	Ribosomal protein S16;rps16;ortholog		1
DANRE|ZFIN=ZDB-GENE-050411-124|UniProtKB=F1QJP9	ENSDARG00000088619	REX4 homolog, 3'-5' exonuclease;rexo4;ortholog		1.4031
DANRE|ZFIN=ZDB-GENE-030131-6294|UniProtKB=F1Q4S6	ENSDARG00000059711	Nucleolar protein 6;nol6;ortholog	RNA binding protein(PC00031)	1.5781
DANRE|ZFIN=ZDB-GENE-040718-422|UniProtKB=Q6DG11	ENSDARG00000005945	SART1, U4/U6.U5 tri-snRNP-associated protein 1;sart1;ortholog	extracellular matrix protein(PC00102)	1.2025
DANRE|ZFIN=ZDB-GENE-070410-68|UniProtKB=A3KNP4	ENSDARG00000063596	BUD23, rRNA methyltransferase and ribosome maturation factor;bud23;ortholog	methyltransferase(PC00155)	1.3231
DANRE|ZFIN=ZDB-GENE-040426-1702|UniProtKB=Q6PBZ8	ENSDARG00000103432	Exosc4 protein;exosc4;ortholog	exoribonuclease(PC00099);hydrolase(PC00121);nucleotidyltransferase(PC00174)	1.8184
DANRE|ZFIN=ZDB-GENE-070629-1|UniProtKB=E7F654	ENSDARG00000077751	Nucleolar protein 9;nol9;ortholog		1
DANRE|ZFIN=ZDB-GENE-050522-515|UniProtKB=A0A0R4IL77	ENSDARG00000089033	Ribosomal RNA adenine dimethylase domain-containing 1;rrnad1;ortholog	RNA methyltransferase(PC00033)	1
DANRE|ZFIN=ZDB-GENE-030131-9345|UniProtKB=Q7SX91	ENSDARG00000003941	Ribosome biogenesis regulatory protein;rrs1;ortholog	ribosomal protein(PC00202)	1.5622
DANRE|ZFIN=ZDB-GENE-050522-30|UniProtKB=Q503F3	ENSDARG00000071878	Zgc:110652;trmt112;ortholog		1.3098
DANRE|ZFIN=ZDB-GENE-060825-257|UniProtKB=F1QP17	ENSDARG00000061505	Mitochondrial ribosomal protein S9;mrps9;ortholog		1.3629
DANRE|ZFIN=ZDB-GENE-030131-3112|UniProtKB=F1R4C1	ENSDARG00000016080	NIN1/RPN12-binding protein 1 homolog (S. cerevisiae);nob1;ortholog		1.3963
DANRE|ZFIN=ZDB-GENE-060503-675|UniProtKB=Q1LVM3	ENSDARG00000040557	Exosome component 5;exosc5;ortholog	exoribonuclease(PC00099);hydrolase(PC00121);nucleotidyltransferase(PC00174)	1.5775
DANRE|ZFIN=ZDB-GENE-040426-2913|UniProtKB=A5WUT7	ENSDARG00000035264	RIO kinase 2 (yeast);riok2;ortholog		1.6103
DANRE|ZFIN=ZDB-GENE-030131-3762|UniProtKB=E7FCX4	ENSDARG00000007744	TSR1, 20S rRNA accumulation, homolog (S. cerevisiae);tsr1;ortholog		1.383
DANRE|ZFIN=ZDB-GENE-060526-271|UniProtKB=A2CEY8	ENSDARG00000042520	Si:dkey-251i10.3;si:dkey-251i10.3;ortholog	nuclease(PC00170);ribosomal protein(PC00202)	1.8304
DANRE|Ensembl=ENSDARG00000089236|UniProtKB=E7F8M5	ENSDARG00000089236	Methyltransferase-like 15;mettl15;ortholog	methyltransferase(PC00155)	1.5536
DANRE|ZFIN=ZDB-GENE-080225-13|UniProtKB=F6P9Q3	ENSDARG00000046010	Lysine (K)-specific demethylase 2Bb;kdm2bb;ortholog		1
DANRE|ZFIN=ZDB-GENE-050522-362|UniProtKB=Q6P0I8	ENSDARG00000036060	Exosome complex component MTR3;exosc6;ortholog	exoribonuclease(PC00099);hydrolase(PC00121);nucleotidyltransferase(PC00174)	1.9816
DANRE|ZFIN=ZDB-GENE-030131-5181|UniProtKB=A0A0R4ILM9	ENSDARG00000060308	URB1 ribosome biogenesis 1 homolog (S. cerevisiae);urb1;ortholog		1.5923
DANRE|ZFIN=ZDB-GENE-040426-1074|UniProtKB=Q7ZWC4	ENSDARG00000055477	Protein pelota homolog;pelo;ortholog	nuclease(PC00170);translation release factor(PC00225)	1.8325
DANRE|ZFIN=ZDB-GENE-041007-4|UniProtKB=Q6DRH5	ENSDARG00000104227	H/ACA ribonucleoprotein complex subunit 3;nop10;ortholog	ribosomal protein(PC00202)	1.3836
DANRE|ZFIN=ZDB-GENE-030131-2025|UniProtKB=Q6PC69	ENSDARG00000042905	60S ribosomal protein L10a;rpl10a;ortholog	ribosomal protein(PC00202)	1
DANRE|ZFIN=ZDB-GENE-040426-2317|UniProtKB=A0A0R4IXF1	ENSDARG00000098080	Nucleolar GTP-binding protein 2;gnl2;ortholog		1.5367
DANRE|ZFIN=ZDB-GENE-030616-5|UniProtKB=Q7ZVR1	ENSDARG00000040730	WD repeat-containing protein 75;wdr75;ortholog		1.6649
DANRE|ZFIN=ZDB-GENE-050522-505|UniProtKB=A0A0R4ITA6	ENSDARG00000101472	POP4 homolog, ribonuclease P/MRP subunit;pop4;ortholog		1
DANRE|ZFIN=ZDB-GENE-021031-3|UniProtKB=A0A0R4IEY7	ENSDARG00000037109	PWP2 periodic tryptophan protein homolog (yeast);pwp2h;ortholog		1.3757
DANRE|ZFIN=ZDB-GENE-050522-127|UniProtKB=Q503Z6	ENSDARG00000043666	Activator of basal transcription 1;abt1;ortholog		2.5769
DANRE|ZFIN=ZDB-GENE-041114-104|UniProtKB=A0A0R4IRJ1	ENSDARG00000052344	Transducin (beta)-like 3;tbl3;ortholog	G-protein coupled receptor(PC00021)	1.569
DANRE|ZFIN=ZDB-GENE-040426-879|UniProtKB=Q7ZU93	ENSDARG00000069878	SNU13 homolog, small nuclear ribonucleoprotein a (U4/U6.U5);snu13a;ortholog	ribosomal protein(PC00202)	1.4157
DANRE|ZFIN=ZDB-GENE-030131-3625|UniProtKB=A2CF03	ENSDARG00000062457	LAS1-like, ribosome biogenesis factor;las1l;ortholog		1.6623
DANRE|ZFIN=ZDB-GENE-041010-180|UniProtKB=A0A0R4ITC4	ENSDARG00000006392	Exosome component 9;exosc9;ortholog	exoribonuclease(PC00099);hydrolase(PC00121)	1.7666
DANRE|ZFIN=ZDB-GENE-040801-137|UniProtKB=Q6DBY4	ENSDARG00000093007	M-phase phosphoprotein 6;mphosph6;ortholog		1.3332
DANRE|ZFIN=ZDB-GENE-030131-3831|UniProtKB=Q7ZW33	ENSDARG00000002720	U3 small nucleolar RNA-associated protein 15 homolog;utp15;ortholog		1.3667
DANRE|ZFIN=ZDB-GENE-060421-2909|UniProtKB=F1QQ17	ENSDARG00000056914	EMG1 N1-specific pseudouridine methyltransferase;emg1;ortholog	ribosomal protein(PC00202)	1.9115
DANRE|ZFIN=ZDB-GENE-040905-4|UniProtKB=Q68EI0	ENSDARG00000041113	WD repeat-containing protein 18;wdr18;ortholog		1.2699
DANRE|ZFIN=ZDB-GENE-040718-63|UniProtKB=F1QYS3	ENSDARG00000038567	Probable ribosome biogenesis protein tsr3;tsr3;ortholog		1.2119
DANRE|ZFIN=ZDB-GENE-040426-769|UniProtKB=A0A0R4IGM5	ENSDARG00000098433	UTP6, small subunit (SSU) processome component, homolog (yeast);utp6;ortholog	damaged DNA-binding protein(PC00086);ribosomal protein(PC00202);transcription factor(PC00218)	1.3572
DANRE|ZFIN=ZDB-GENE-040426-2501|UniProtKB=Q6P0C5	ENSDARG00000043960	Brix domain containing 1;rpf2;ortholog	nuclease(PC00170)	1.7474
DANRE|ZFIN=ZDB-GENE-040426-2854|UniProtKB=F1QD61	ENSDARG00000013457	Superkiller viralicidic activity 2-like 2;mtrex;ortholog		1.3661
DANRE|ZFIN=ZDB-GENE-130603-67|UniProtKB=F1R8M8	ENSDARG00000055868	Ribosomal L1 domain-containing 1;rsl1d1;ortholog	ribosomal protein(PC00202)	1.3574
DANRE|ZFIN=ZDB-GENE-990415-206|UniProtKB=P79741	ENSDARG00000018902	Pescadillo;pes;ortholog	ribosomal protein(PC00202)	1.4006
DANRE|ZFIN=ZDB-GENE-020419-2|UniProtKB=Q8JHJ1	ENSDARG00000018334	60S ribosomal protein L35;rpl35;ortholog	ribosomal protein(PC00202)	1.2014
DANRE|ZFIN=ZDB-GENE-041001-138|UniProtKB=F1QMM1	ENSDARG00000008976	Midasin;mdn1;ortholog		1.3815
DANRE|ZFIN=ZDB-GENE-030131-2022|UniProtKB=Q6PBK3	ENSDARG00000035860	40S ribosomal protein S28;rps28;ortholog	ribosomal protein(PC00202)	1
DANRE|ZFIN=ZDB-GENE-050309-7|UniProtKB=F1QWP7	ENSDARG00000043304	NOP2 nucleolar protein homolog (yeast);nop2;ortholog		1.6811
DANRE|ZFIN=ZDB-GENE-030131-4505|UniProtKB=F6NQ66	ENSDARG00000062612	DEAH (Asp-Glu-Ala-His) box polypeptide 37;dhx37;ortholog	RNA helicase(PC00032)	1.351
DANRE|ZFIN=ZDB-GENE-040426-1936|UniProtKB=Q7ZTZ4	ENSDARG00000053912	Fibrillarin;fbl;ortholog		1.5372
DANRE|ZFIN=ZDB-GENE-040724-84|UniProtKB=F1QDM5	ENSDARG00000075129	Mitochondrial ribosomal protein S11;mrps11;ortholog	ribosomal protein(PC00202)	1.2532
DANRE|ZFIN=ZDB-GENE-070410-83|UniProtKB=F1QXS7	ENSDARG00000073705	Ribosome-binding factor A;rbfa;ortholog		1.2748
DANRE|ZFIN=ZDB-GENE-050320-123|UniProtKB=Q5BJI6	ENSDARG00000053452	Ribonuclease P/MRP protein subunit POP5;pop5;ortholog		1
DANRE|ZFIN=ZDB-GENE-041008-2|UniProtKB=F1R3W0	ENSDARG00000028937	TATA box-binding protein-associated factor RNA polymerase I subunit B;taf1b;ortholog		1.5687
DANRE|ZFIN=ZDB-GENE-030131-1736|UniProtKB=Q4VBT6	ENSDARG00000068755	Exosome component 8;exosc8;ortholog	exoribonuclease(PC00099);hydrolase(PC00121)	1.9338
DANRE|ZFIN=ZDB-GENE-041212-77|UniProtKB=B8JM23	ENSDARG00000021324	NOL1/NOP2/Sun domain family, member 4;nsun4;ortholog	methyltransferase(PC00155);nucleic acid binding(PC00171)	1
DANRE|ZFIN=ZDB-GENE-060929-1010|UniProtKB=A0A0R4IU10	ENSDARG00000040727	rRNA adenine N(6)-methyltransferase;tfb1m;ortholog	RNA methyltransferase(PC00033)	1
DANRE|ZFIN=ZDB-GENE-060526-311|UniProtKB=F1QMG1	ENSDARG00000054606	Mitochondrial ribosomal protein L1 (Fragment);mrpl1;ortholog	ribosomal protein(PC00202)	1.1483
DANRE|ZFIN=ZDB-GENE-060427-1|UniProtKB=F1R3Q7	ENSDARG00000041991	Ribosomal RNA-processing 9, small subunit (SSU) processome component, homolog (yeast);rrp9;ortholog		2.0135
DANRE|ZFIN=ZDB-GENE-040426-2466|UniProtKB=A0A0R4IJ17	ENSDARG00000017675	Cirrhosis, autosomal recessive 1A (cirhin);utp4;ortholog		2.1608
DANRE|ZFIN=ZDB-GENE-030131-6070|UniProtKB=F1QBY1	ENSDARG00000061052	Nipped-B-like protein B;nipblb;ortholog	chromatin/chromatin-binding protein(PC00077)	1.411
DANRE|ZFIN=ZDB-GENE-021217-2|UniProtKB=Q6PEH4	ENSDARG00000017696	Digestive organ expansion factor;diexf;ortholog	RNA binding protein(PC00031)	1.4905
DANRE|ZFIN=ZDB-GENE-040426-1543|UniProtKB=A5WVQ0	ENSDARG00000054259	RNA cytidine acetyltransferase;nat10;ortholog		1.8851
DANRE|ZFIN=ZDB-GENE-030131-371|UniProtKB=Q6NX08	ENSDARG00000003287	Ribosome biogenesis protein wdr12;wdr12;ortholog		1.511
DANRE|ZFIN=ZDB-GENE-060623-10|UniProtKB=F1R1V6	ENSDARG00000011246	KRR1, small subunit (SSU) processome component, homolog (yeast) (Fragment);krr1;ortholog	RNA binding protein(PC00031)	1.5113
GO:0008033 tRNA processing
Gene ID	Mapped Ids	Gene Name/ Symbol	Panther Protein Class	Fold Change
DANRE|ZFIN=ZDB-GENE-030131-3670|UniProtKB=Q7ZW38	ENSDARG00000058292	Selenide, water dikinase 1;sephs1;ortholog	transferase(PC00220)	1.3705
DANRE|ZFIN=ZDB-GENE-030131-4851|UniProtKB=A0A0R4IST8	ENSDARG00000102636	Zgc:73340;trmt9b;ortholog		0.4519
DANRE|ZFIN=ZDB-GENE-030131-7880|UniProtKB=Q5RHZ6	ENSDARG00000045846	Probable tRNA N6-adenosine threonylcarbamoyltransferase;osgep;ortholog	hydrolase(PC00121)	1.626
DANRE|ZFIN=ZDB-GENE-100922-233|UniProtKB=E7F220	ENSDARG00000077607	Dihydrouridine synthase 2;dus2;ortholog		1.6788
DANRE|ZFIN=ZDB-GENE-050320-45|UniProtKB=Q5BJK2	ENSDARG00000027428	Ribonuclease P/MRP 30 subunit;rpp30;ortholog	endoribonuclease(PC00094);hydrolase(PC00121)	1
DANRE|ZFIN=ZDB-GENE-040718-355|UniProtKB=Q6DHJ1	ENSDARG00000038222	tRNA wybutosine-synthesizing protein 3 homolog;tyw3;ortholog	methyltransferase(PC00155)	1.6276
DANRE|ZFIN=ZDB-GENE-040801-37|UniProtKB=Q1L878	ENSDARG00000043404	Ribonuclease P 21 subunit;rpp21;ortholog	hydrolase(PC00121);nuclease(PC00170)	1.302
DANRE|ZFIN=ZDB-GENE-090428-2|UniProtKB=X1WET5	ENSDARG00000093070	THUMP domain-containing 2;thumpd2;ortholog		1
DANRE|ZFIN=ZDB-GENE-041008-211|UniProtKB=A5WV68	ENSDARG00000069280	Similar to chromosome 1 open reading frame 19;tsen15;ortholog		1.5334
DANRE|ZFIN=ZDB-GENE-091204-300|UniProtKB=F2Z4T6	ENSDARG00000091198	Ubiquitin-related modifier 1;urm1;ortholog		1.4116
DANRE|ZFIN=ZDB-GENE-070410-3|UniProtKB=A4FUL9	ENSDARG00000041372	Queuosine salvage protein;zgc:136564;ortholog		1
DANRE|ZFIN=ZDB-GENE-050809-101|UniProtKB=A4QP75	ENSDARG00000033967	tRNA (uracil(54)-C(5))-methyltransferase homolog-B;trmt2b;ortholog	RNA methyltransferase(PC00033)	1.363
DANRE|ZFIN=ZDB-GENE-050419-115|UniProtKB=A2BIL9	ENSDARG00000061370	tRNA-splicing endonuclease subunit Sen34;tsen34;ortholog	endoribonuclease(PC00094)	1.3585
DANRE|ZFIN=ZDB-GENE-041114-83|UniProtKB=F1QDU3	ENSDARG00000057089	Putative tRNA (cytidine(32)/guanosine(34)-2'-O)-methyltransferase;ftsj1;ortholog		1.4422
DANRE|ZFIN=ZDB-GENE-041014-360|UniProtKB=Q5RIV4	ENSDARG00000041944	tRNA-specific adenosine deaminase 2;adat2;ortholog		1.749
DANRE|ZFIN=ZDB-GENE-080723-73|UniProtKB=B3DHG0	ENSDARG00000053805	TruB pseudouridine (psi) synthase family member 1;trub1;ortholog	isomerase(PC00135);lyase(PC00144);nucleic acid binding(PC00171)	2.0044
DANRE|ZFIN=ZDB-GENE-060929-918|UniProtKB=F1QLQ4	ENSDARG00000091851	TSEN2 tRNA-splicing endonuclease subunit (Fragment);tsen2;ortholog	endodeoxyribonuclease(PC00093);hydrolase(PC00121)	1.4349
DANRE|ZFIN=ZDB-GENE-041010-24|UniProtKB=Q5XJ57	ENSDARG00000076518	tRNA (guanine-N(7)-)-methyltransferase;mettl1;ortholog	methyltransferase(PC00155)	1
DANRE|ZFIN=ZDB-GENE-040426-1805|UniProtKB=A0A0R4IIV9	ENSDARG00000100264	THUMP domain-containing 1;thumpd1;ortholog		1.8626
DANRE|ZFIN=ZDB-GENE-060929-120|UniProtKB=F1QJ58	ENSDARG00000005448	Mitochondrial methionyl-tRNA formyltransferase;mtfmt;ortholog	methyltransferase(PC00155)	1.1987
DANRE|ZFIN=ZDB-GENE-040625-176|UniProtKB=F6NXI9	ENSDARG00000075297	tRNA nucleotidyl transferase, CCA-adding, 1;trnt1;ortholog		1.4011
DANRE|ZFIN=ZDB-GENE-051120-141|UniProtKB=F1QFE5	ENSDARG00000042344	tRNA (adenine(58)-N(1))-methyltransferase non-catalytic subunit TRM6;trmt6;ortholog	translation initiation factor(PC00224)	2.05
DANRE|ZFIN=ZDB-GENE-041111-227|UniProtKB=F1QHE2	ENSDARG00000034060	ElaC ribonuclease Z 2;elac2;ortholog		1.609
DANRE|ZFIN=ZDB-GENE-040801-233|UniProtKB=Q5RIX6	ENSDARG00000006567	tRNA-dihydrouridine synthase;dus4l;ortholog		1.6745
DANRE|ZFIN=ZDB-GENE-030131-3663|UniProtKB=Q1LVL3	ENSDARG00000069142	Alanyl-tRNA synthetase;aars;ortholog	RNA binding protein(PC00031)	1.8688
DANRE|ZFIN=ZDB-GENE-041212-26|UniProtKB=F1QWW1	ENSDARG00000045562	tRNA pseudouridine synthase;pus1;ortholog	lyase(PC00144)	1.5574
DANRE|ZFIN=ZDB-GENE-041008-213|UniProtKB=F1RAH7	ENSDARG00000071240	Alanyl-tRNA synthetase 2, mitochondrial (putative) (Fragment);aars2;ortholog	RNA binding protein(PC00031)	1.2471
DANRE|ZFIN=ZDB-GENE-110714-2|UniProtKB=A8WHX0	ENSDARG00000000747	Leucine carboxyl methyltransferase 2;lcmt2;ortholog		1.3608
DANRE|ZFIN=ZDB-GENE-100618-4|UniProtKB=X1WBZ5	ENSDARG00000075057	Si:dkeyp-33b5.4;si:dkeyp-33b5.4;ortholog		1.3615
DANRE|ZFIN=ZDB-GENE-050327-35|UniProtKB=Q5RIC0	ENSDARG00000042005	Elongator complex protein 3;elp3;ortholog	acetyltransferase(PC00038)	1
DANRE|ZFIN=ZDB-GENE-080204-5|UniProtKB=F1QV54	ENSDARG00000079973	Pseudouridylate synthase 10;pus10;ortholog		1.5228
DANRE|ZFIN=ZDB-GENE-030131-4017|UniProtKB=A5PMI3	ENSDARG00000056665	NOP2/Sun RNA methyltransferase family, member 2;nsun2;ortholog	methyltransferase(PC00155);nucleic acid binding(PC00171)	1
DANRE|ZFIN=ZDB-GENE-050522-30|UniProtKB=Q503F3	ENSDARG00000071878	Zgc:110652;trmt112;ortholog		1.3098
DANRE|ZFIN=ZDB-GENE-060810-40|UniProtKB=F1QGD9	ENSDARG00000010978	tRNA methyltransferase 1;trmt1;ortholog		1.6702
DANRE|ZFIN=ZDB-GENE-050327-19|UniProtKB=A0A0R4ID18	ENSDARG00000102846	tRNA methyltransferase 13 homolog (S. cerevisiae) (Fragment);trmt13;ortholog		1.406
DANRE|ZFIN=ZDB-GENE-041014-189|UniProtKB=F1QK14	ENSDARG00000042057	tRNA methyltransferase 1-like (Fragment);trmt1l;ortholog		1.2892
DANRE|ZFIN=ZDB-GENE-041114-68|UniProtKB=F1QZ15	ENSDARG00000014941	EKC/KEOPS complex subunit TPRKB;tprkb;ortholog		1.2563
DANRE|ZFIN=ZDB-GENE-040718-291|UniProtKB=Q6DGU0	ENSDARG00000037835	DNA-directed RNA polymerase subunit;polr3k;ortholog		1.4457
DANRE|ZFIN=ZDB-GENE-030131-1435|UniProtKB=B0S7L0	ENSDARG00000089260	Dihydrouridine synthase 1-like (S. cerevisiae);dus1l;ortholog		1.2616
DANRE|ZFIN=ZDB-GENE-040426-2096|UniProtKB=Q6NZS4	ENSDARG00000101047	tRNA-splicing ligase RtcB homolog;rtcb;ortholog		1.9909
DANRE|ZFIN=ZDB-GENE-060526-114|UniProtKB=A0A0R4IJI1	ENSDARG00000093563	Si:ch211-225b11.4;si:ch211-225b11.4;ortholog	receptor(PC00197)	1.7033
DANRE|Ensembl=ENSDARG00000069278|UniProtKB=B8A5G9	ENSDARG00000069278	tRNA (guanine(37)-N1)-methyltransferase;trmt5;ortholog	methyltransferase(PC00155)	1.4579
DANRE|ZFIN=ZDB-GENE-050522-505|UniProtKB=A0A0R4ITA6	ENSDARG00000101472	POP4 homolog, ribonuclease P/MRP subunit;pop4;ortholog		1
DANRE|ZFIN=ZDB-GENE-040426-1260|UniProtKB=A0A0R4IIP1	ENSDARG00000099528	tRNA-dihydrouridine(47) synthase [NAD(P)(+)];dus3l;ortholog		1.2016
DANRE|ZFIN=ZDB-GENE-030131-6146|UniProtKB=E7F3M0	ENSDARG00000076176	Pentatricopeptide repeat domain 1;ptcd1;ortholog	RNA binding protein(PC00031);serine/threonine protein kinase receptor(PC00205)	1.6389
DANRE|ZFIN=ZDB-GENE-041010-88|UniProtKB=A0A0R4IFX7	ENSDARG00000036394	Ribonuclease P protein subunit p20;pop7;ortholog	endoribonuclease(PC00094);hydrolase(PC00121)	0.8303
DANRE|ZFIN=ZDB-GENE-060825-249|UniProtKB=Q0P424	ENSDARG00000060445	Elongator complex protein 6;elp6;ortholog		1.1832
DANRE|ZFIN=ZDB-GENE-040426-704|UniProtKB=Q803X1	ENSDARG00000020986	Cytoplasmic tRNA 2-thiolation protein 1;ctu1;ortholog		1.4136
DANRE|ZFIN=ZDB-GENE-040801-79|UniProtKB=Q6DC53	ENSDARG00000051851	Cytoplasmic tRNA 2-thiolation protein 2;ctu2;ortholog		1.3758
DANRE|ZFIN=ZDB-GENE-131127-35|UniProtKB=X1WF30	ENSDARG00000097465	tRNA methyltransferase 61B;trmt61b;ortholog		1.668
DANRE|ZFIN=ZDB-GENE-030327-5|UniProtKB=Q66I14	NM_001004295	Selenophosphate synthetase 2;sephs2;ortholog	transferase(PC00220)	1.3363
DANRE|ZFIN=ZDB-GENE-060503-297|UniProtKB=F1Q4Z4	ENSDARG00000032876	tRNA dimethylallyltransferase;trit1;ortholog	nucleotidyltransferase(PC00174)	1.2627
DANRE|ZFIN=ZDB-GENE-030131-9433|UniProtKB=F1QBS4	ENSDARG00000028976	tRNA pseudouridine synthase;pus3;ortholog	lyase(PC00144)	1.989
DANRE|ZFIN=ZDB-GENE-070209-253|UniProtKB=A0A0R4IC61	ENSDARG00000055679	Mitochondrial tRNA translation optimization 1;mto1;ortholog		1.6437
DANRE|ZFIN=ZDB-GENE-050522-545|UniProtKB=Q502H4	ENSDARG00000043360	Diphthamide biosynthesis 3;dph3;ortholog		1.4149
DANRE|ZFIN=ZDB-GENE-030131-9745|UniProtKB=F1QMS0	ENSDARG00000059634	THUMP domain-containing 3;thumpd3;ortholog		1.3675
DANRE|ZFIN=ZDB-GENE-050417-114|UniProtKB=Q566Y1	ENSDARG00000008852	Elongator complex protein 4;elp4;ortholog		1.8577
DANRE|ZFIN=ZDB-GENE-050227-16|UniProtKB=Q5EAR5	ENSDARG00000037628	tRNA 2'-phosphotransferase 1;trpt1;ortholog	transferase(PC00220)	1
DANRE|ZFIN=ZDB-GENE-040718-5|UniProtKB=F1QTY5	ENSDARG00000008480	tRNA (adenine(58)-N(1))-methyltransferase catalytic subunit TRMT61A;trmt61a;ortholog	methyltransferase(PC00155)	1.4791
DANRE|ZFIN=ZDB-GENE-040801-238|UniProtKB=Q6DBR0	ENSDARG00000012674	Mitochondrial RNA pseudouridine synthase rpusd4;rpusd4;ortholog		1.5881
DANRE|ZFIN=ZDB-GENE-040801-246|UniProtKB=A5WWD2	ENSDARG00000045095	ElaC ribonuclease Z 1;elac1;ortholog		1
DANRE|ZFIN=ZDB-GENE-041114-170|UniProtKB=F1R9P0	ENSDARG00000038360	tRNA(His) guanylyltransferase;thg1l;ortholog		1.6413
DANRE|ZFIN=ZDB-GENE-060825-174|UniProtKB=Q0P457	ENSDARG00000054301	Protein KTI12 homolog;kti12;ortholog		1.8935
DANRE|ZFIN=ZDB-GENE-050320-123|UniProtKB=Q5BJI6	ENSDARG00000053452	Ribonuclease P/MRP protein subunit POP5;pop5;ortholog		1
DANRE|ZFIN=ZDB-GENE-050417-176|UniProtKB=Q566V0	ENSDARG00000016368	Protein archease;zbtb8os;ortholog		1
DANRE|ZFIN=ZDB-GENE-070424-90|UniProtKB=F1QMW8	ENSDARG00000044925	CDK5 regulatory subunit-associated protein 1;cdk5rap1;ortholog		1.185
DANRE|ZFIN=ZDB-GENE-090313-347|UniProtKB=F1R356	ENSDARG00000079055	Si:dkey-85a20.4;si:dkey-85a20.4;ortholog		1.2895
DANRE|Ensembl=ENSDARG00000063663|UniProtKB=E7F3I6	ENSDARG00000063663	Polyribonucleotide 5'-hydroxyl-kinase Clp1;clp1;ortholog	mRNA polyadenylation factor(PC00146)	1.3606
DANRE|ZFIN=ZDB-GENE-050522-182|UniProtKB=Q502A2	ENSDARG00000011152	Ribonuclease P 14 subunit;rpp14;ortholog		1.4624
DANRE|ZFIN=ZDB-GENE-041010-189|UniProtKB=F1Q9V0	ENSDARG00000033957	tRNA methyltransferase 44 homolog;trmt44;ortholog		1.3277
DANRE|ZFIN=ZDB-GENE-040426-1543|UniProtKB=A5WVQ0	ENSDARG00000054259	RNA cytidine acetyltransferase;nat10;ortholog		1.8851
DANRE|ZFIN=ZDB-GENE-041114-12|UniProtKB=B8JM40	ENSDARG00000041575	tRNA methyltransferase 10C, mitochondrial RNase P subunit;trmt10c;ortholog	DNA methyltransferase(PC00013)	1.5465
DANRE|ZFIN=ZDB-GENE-050320-49|UniProtKB=F1QTW7	ENSDARG00000053082	Thyroid adenoma-associated;thada;ortholog	receptor(PC00197)	1.2013
GO:0006399 tRNA metabolic process
Gene ID	Mapped Ids	Gene Name/ Symbol	Panther Protein Class	Fold Change
DANRE|ZFIN=ZDB-GENE-030131-3670|UniProtKB=Q7ZW38	ENSDARG00000058292	Selenide, water dikinase 1;sephs1;ortholog	transferase(PC00220)	1.3705
DANRE|ZFIN=ZDB-GENE-030131-4851|UniProtKB=A0A0R4IST8	ENSDARG00000102636	Zgc:73340;trmt9b;ortholog		0.4519
DANRE|ZFIN=ZDB-GENE-030219-83|UniProtKB=F1QFL1	ENSDARG00000034396	Methionyl-tRNA synthetase;mars;ortholog		1.5758
DANRE|ZFIN=ZDB-GENE-030131-7880|UniProtKB=Q5RHZ6	ENSDARG00000045846	Probable tRNA N6-adenosine threonylcarbamoyltransferase;osgep;ortholog	hydrolase(PC00121)	1.626
DANRE|ZFIN=ZDB-GENE-050417-47|UniProtKB=A0A0R4ITZ7	ENSDARG00000100060	Exosome component 7;exosc7;ortholog	exoribonuclease(PC00099);hydrolase(PC00121)	2.0268
DANRE|ZFIN=ZDB-GENE-060503-575|UniProtKB=F1QSW0	ENSDARG00000056717	Valyl-tRNA synthetase 2, mitochondrial (putative);vars2;ortholog		1.32
DANRE|ZFIN=ZDB-GENE-100922-233|UniProtKB=E7F220	ENSDARG00000077607	Dihydrouridine synthase 2;dus2;ortholog		1.6788
DANRE|ZFIN=ZDB-GENE-050320-45|UniProtKB=Q5BJK2	ENSDARG00000027428	Ribonuclease P/MRP 30 subunit;rpp30;ortholog	endoribonuclease(PC00094);hydrolase(PC00121)	1
DANRE|ZFIN=ZDB-GENE-040718-355|UniProtKB=Q6DHJ1	ENSDARG00000038222	tRNA wybutosine-synthesizing protein 3 homolog;tyw3;ortholog	methyltransferase(PC00155)	1.6276
DANRE|ZFIN=ZDB-GENE-050512-2|UniProtKB=Q1JPX3	ENSDARG00000098825	Phenylalanine--tRNA ligase alpha subunit;farsa;ortholog		1.7114
DANRE|ZFIN=ZDB-GENE-021115-8|UniProtKB=Q6DHE6	ENSDARG00000103799	Lysine--tRNA ligase;kars;ortholog	RNA binding protein(PC00031);aminoacyl-tRNA synthetase(PC00047)	1.7563
DANRE|ZFIN=ZDB-GENE-040801-37|UniProtKB=Q1L878	ENSDARG00000043404	Ribonuclease P 21 subunit;rpp21;ortholog	hydrolase(PC00121);nuclease(PC00170)	1.302
DANRE|ZFIN=ZDB-GENE-090428-2|UniProtKB=X1WET5	ENSDARG00000093070	THUMP domain-containing 2;thumpd2;ortholog		1
DANRE|ZFIN=ZDB-GENE-041008-211|UniProtKB=A5WV68	ENSDARG00000069280	Similar to chromosome 1 open reading frame 19;tsen15;ortholog		1.5334
DANRE|ZFIN=ZDB-GENE-030114-7|UniProtKB=F1QFN3	ENSDARG00000019280	Leucyl-tRNA synthetase b;larsb;ortholog		1.4175
DANRE|ZFIN=ZDB-GENE-091204-300|UniProtKB=F2Z4T6	ENSDARG00000091198	Ubiquitin-related modifier 1;urm1;ortholog		1.4116
DANRE|ZFIN=ZDB-GENE-030131-9174|UniProtKB=F1QUV7	ENSDARG00000059070	Glycyl-tRNA synthetase;gars;ortholog	aminoacyl-tRNA synthetase(PC00047)	1
DANRE|ZFIN=ZDB-GENE-070410-3|UniProtKB=A4FUL9	ENSDARG00000041372	Queuosine salvage protein;zgc:136564;ortholog		1
DANRE|ZFIN=ZDB-GENE-050809-101|UniProtKB=A4QP75	ENSDARG00000033967	tRNA (uracil(54)-C(5))-methyltransferase homolog-B;trmt2b;ortholog	RNA methyltransferase(PC00033)	1.363
DANRE|ZFIN=ZDB-GENE-131127-417|UniProtKB=E7FA20	ENSDARG00000055172	Si:ch211-256m1.8;si:ch211-256m1.8;ortholog	protease(PC00190)	0.5299
DANRE|ZFIN=ZDB-GENE-050419-115|UniProtKB=A2BIL9	ENSDARG00000061370	tRNA-splicing endonuclease subunit Sen34;tsen34;ortholog	endoribonuclease(PC00094)	1.3585
DANRE|ZFIN=ZDB-GENE-060929-596|UniProtKB=A0A0R4ID47	ENSDARG00000098441	Asparaginyl-tRNA synthetase 2, mitochondrial;nars2;ortholog	RNA binding protein(PC00031);aminoacyl-tRNA synthetase(PC00047)	1.3627
DANRE|ZFIN=ZDB-GENE-041114-83|UniProtKB=F1QDU3	ENSDARG00000057089	Putative tRNA (cytidine(32)/guanosine(34)-2'-O)-methyltransferase;ftsj1;ortholog		1.4422
DANRE|ZFIN=ZDB-GENE-041014-360|UniProtKB=Q5RIV4	ENSDARG00000041944	tRNA-specific adenosine deaminase 2;adat2;ortholog		1.749
DANRE|ZFIN=ZDB-GENE-040724-131|UniProtKB=Q7T010	ENSDARG00000037309	Glutamyl-tRNA(Gln) amidotransferase subunit B, mitochondrial;gatb;ortholog	ligase(PC00142)	1.3069
DANRE|ZFIN=ZDB-GENE-080723-73|UniProtKB=B3DHG0	ENSDARG00000053805	TruB pseudouridine (psi) synthase family member 1;trub1;ortholog	isomerase(PC00135);lyase(PC00144);nucleic acid binding(PC00171)	2.0044
DANRE|ZFIN=ZDB-GENE-030328-29|UniProtKB=E7FDV9	ENSDARG00000036164	Cysteinyl-tRNA synthetase;cars;ortholog	RNA binding protein(PC00031);aminoacyl-tRNA synthetase(PC00047)	1
DANRE|ZFIN=ZDB-GENE-050306-26|UniProtKB=B0S5M9	ENSDARG00000011801	Tryptophanyl tRNA synthetase 2, mitochondrial;wars2;ortholog		1.2524
DANRE|ZFIN=ZDB-GENE-050706-140|UniProtKB=A0A0R4IRK6	ENSDARG00000098334	Exosome component 3;exosc3;ortholog	esterase(PC00097);exoribonuclease(PC00099)	1.9605
DANRE|ZFIN=ZDB-GENE-060929-918|UniProtKB=F1QLQ4	ENSDARG00000091851	TSEN2 tRNA-splicing endonuclease subunit (Fragment);tsen2;ortholog	endodeoxyribonuclease(PC00093);hydrolase(PC00121)	1.4349
DANRE|ZFIN=ZDB-GENE-041010-24|UniProtKB=Q5XJ57	ENSDARG00000076518	tRNA (guanine-N(7)-)-methyltransferase;mettl1;ortholog	methyltransferase(PC00155)	1
DANRE|ZFIN=ZDB-GENE-030131-9014|UniProtKB=F1QLT9	ENSDARG00000054530	Arginyl-tRNA synthetase;rars;ortholog		2.316
DANRE|ZFIN=ZDB-GENE-040426-1805|UniProtKB=A0A0R4IIV9	ENSDARG00000100264	THUMP domain-containing 1;thumpd1;ortholog		1.8626
DANRE|ZFIN=ZDB-GENE-060929-120|UniProtKB=F1QJ58	ENSDARG00000005448	Mitochondrial methionyl-tRNA formyltransferase;mtfmt;ortholog	methyltransferase(PC00155)	1.1987
DANRE|ZFIN=ZDB-GENE-021206-2|UniProtKB=F1Q820	ENSDARG00000016864	Phenylalanyl-tRNA synthetase, beta subunit;farsb;ortholog	aminoacyl-tRNA synthetase(PC00047);nucleic acid binding(PC00171)	1.4302
DANRE|ZFIN=ZDB-GENE-040426-1011|UniProtKB=B0UYD6	ENSDARG00000010316	Glutaminyl-tRNA synthetase;qars;ortholog	ligase(PC00142)	2.073
DANRE|Ensembl=ENSDARG00000056855|UniProtKB=A2BHB7	ENSDARG00000056855	Glutamyl-tRNA(Gln) amidotransferase subunit C, mitochondrial;gatc;ortholog		1
DANRE|ZFIN=ZDB-GENE-040625-176|UniProtKB=F6NXI9	ENSDARG00000075297	tRNA nucleotidyl transferase, CCA-adding, 1;trnt1;ortholog		1.4011
DANRE|ZFIN=ZDB-GENE-051120-141|UniProtKB=F1QFE5	ENSDARG00000042344	tRNA (adenine(58)-N(1))-methyltransferase non-catalytic subunit TRM6;trmt6;ortholog	translation initiation factor(PC00224)	2.05
DANRE|ZFIN=ZDB-GENE-041111-227|UniProtKB=F1QHE2	ENSDARG00000034060	ElaC ribonuclease Z 2;elac2;ortholog		1.609
DANRE|ZFIN=ZDB-GENE-040801-233|UniProtKB=Q5RIX6	ENSDARG00000006567	tRNA-dihydrouridine synthase;dus4l;ortholog		1.6745
DANRE|ZFIN=ZDB-GENE-030131-3663|UniProtKB=Q1LVL3	ENSDARG00000069142	Alanyl-tRNA synthetase;aars;ortholog	RNA binding protein(PC00031)	1.8688
DANRE|ZFIN=ZDB-GENE-050417-27|UniProtKB=F8W3K6	ENSDARG00000028688	Exosome component 2;exosc2;ortholog	esterase(PC00097);exoribonuclease(PC00099)	2.1871
DANRE|ZFIN=ZDB-GENE-041212-26|UniProtKB=F1QWW1	ENSDARG00000045562	tRNA pseudouridine synthase;pus1;ortholog	lyase(PC00144)	1.5574
DANRE|ZFIN=ZDB-GENE-070928-3|UniProtKB=F1R7M6	ENSDARG00000075337	Leucyl-tRNA synthetase 2, mitochondrial;lars2;ortholog	aminoacyl-tRNA synthetase(PC00047)	1.6496
DANRE|ZFIN=ZDB-GENE-030616-608|UniProtKB=F1QUQ0	ENSDARG00000044134	Isoleucyl-tRNA synthetase 2, mitochondrial;iars2;ortholog	aminoacyl-tRNA synthetase(PC00047)	1.155
DANRE|ZFIN=ZDB-GENE-040831-1|UniProtKB=Q6DRC0	ENSDARG00000008237	Serine--tRNA ligase, cytoplasmic;sars;ortholog	RNA binding protein(PC00031);aminoacyl-tRNA synthetase(PC00047)	1.1398
DANRE|ZFIN=ZDB-GENE-030131-1016|UniProtKB=B8A5D3	ENSDARG00000061100	Asparaginyl-tRNA synthetase;nars;ortholog	RNA binding protein(PC00031);aminoacyl-tRNA synthetase(PC00047)	1.2754
DANRE|ZFIN=ZDB-GENE-040426-1616|UniProtKB=A0A0R4IF58	ENSDARG00000102736	Seryl-tRNA synthetase 2, mitochondrial;sars2;ortholog	RNA binding protein(PC00031);aminoacyl-tRNA synthetase(PC00047)	1.4124
DANRE|ZFIN=ZDB-GENE-041008-213|UniProtKB=F1RAH7	ENSDARG00000071240	Alanyl-tRNA synthetase 2, mitochondrial (putative) (Fragment);aars2;ortholog	RNA binding protein(PC00031)	1.2471
DANRE|ZFIN=ZDB-GENE-110714-2|UniProtKB=A8WHX0	ENSDARG00000000747	Leucine carboxyl methyltransferase 2;lcmt2;ortholog		1.3608
DANRE|ZFIN=ZDB-GENE-100618-4|UniProtKB=X1WBZ5	ENSDARG00000075057	Si:dkeyp-33b5.4;si:dkeyp-33b5.4;ortholog		1.3615
DANRE|ZFIN=ZDB-GENE-070928-38|UniProtKB=E7FBG2	ENSDARG00000091247	Phenylalanyl-tRNA synthetase 2, mitochondrial;fars2;ortholog	aminoacyl-tRNA synthetase(PC00047)	1.5607
DANRE|ZFIN=ZDB-GENE-050327-35|UniProtKB=Q5RIC0	ENSDARG00000042005	Elongator complex protein 3;elp3;ortholog	acetyltransferase(PC00038)	1
DANRE|ZFIN=ZDB-GENE-041010-218|UniProtKB=A0A0R4I9Z1	ENSDARG00000013250	Threonyl-tRNA synthetase;tars;ortholog	ligase(PC00142)	1.3786
DANRE|ZFIN=ZDB-GENE-080204-5|UniProtKB=F1QV54	ENSDARG00000079973	Pseudouridylate synthase 10;pus10;ortholog		1.5228
DANRE|Ensembl=ENSDARG00000075385|UniProtKB=F1Q6U0	ENSDARG00000075385	Uncharacterized protein;unassigned;ortholog	ligase(PC00142)	1
DANRE|ZFIN=ZDB-GENE-030131-4017|UniProtKB=A5PMI3	ENSDARG00000056665	NOP2/Sun RNA methyltransferase family, member 2;nsun2;ortholog	methyltransferase(PC00155);nucleic acid binding(PC00171)	1
DANRE|Ensembl=ENSDARG00000009218|UniProtKB=E7F5M3	ENSDARG00000009218	Methionyl-tRNA synthetase 2, mitochondrial;mars2;ortholog	aminoacyl-tRNA synthetase(PC00047)	1.4018
DANRE|ZFIN=ZDB-GENE-050522-30|UniProtKB=Q503F3	ENSDARG00000071878	Zgc:110652;trmt112;ortholog		1.3098
DANRE|ZFIN=ZDB-GENE-040801-175|UniProtKB=F1QGC8	ENSDARG00000044628	D-aminoacyl-tRNA deacylase 1;dtd1;ortholog	esterase(PC00097)	1.3608
DANRE|ZFIN=ZDB-GENE-060810-40|UniProtKB=F1QGD9	ENSDARG00000010978	tRNA methyltransferase 1;trmt1;ortholog		1.6702
DANRE|ZFIN=ZDB-GENE-050327-19|UniProtKB=A0A0R4ID18	ENSDARG00000102846	tRNA methyltransferase 13 homolog (S. cerevisiae) (Fragment);trmt13;ortholog		1.406
DANRE|ZFIN=ZDB-GENE-041014-189|UniProtKB=F1QK14	ENSDARG00000042057	tRNA methyltransferase 1-like (Fragment);trmt1l;ortholog		1.2892
DANRE|ZFIN=ZDB-GENE-041114-68|UniProtKB=F1QZ15	ENSDARG00000014941	EKC/KEOPS complex subunit TPRKB;tprkb;ortholog		1.2563
DANRE|ZFIN=ZDB-GENE-040718-291|UniProtKB=Q6DGU0	ENSDARG00000037835	DNA-directed RNA polymerase subunit;polr3k;ortholog		1.4457
DANRE|ZFIN=ZDB-GENE-030131-1435|UniProtKB=B0S7L0	ENSDARG00000089260	Dihydrouridine synthase 1-like (S. cerevisiae);dus1l;ortholog		1.2616
DANRE|ZFIN=ZDB-GENE-040426-2096|UniProtKB=Q6NZS4	ENSDARG00000101047	tRNA-splicing ligase RtcB homolog;rtcb;ortholog		1.9909
DANRE|ZFIN=ZDB-GENE-060526-114|UniProtKB=A0A0R4IJI1	ENSDARG00000093563	Si:ch211-225b11.4;si:ch211-225b11.4;ortholog	receptor(PC00197)	1.7033
DANRE|ZFIN=ZDB-GENE-041212-13|UniProtKB=F8W4W5	ENSDARG00000036894	Zgc:101853;zgc:101853;ortholog	serine protease(PC00203)	1.1445
DANRE|ZFIN=ZDB-GENE-040912-152|UniProtKB=F1Q5D5	ENSDARG00000003693	Histidyl-tRNA synthetase;hars;ortholog	RNA binding protein(PC00031);aminoacyl-tRNA synthetase(PC00047)	1.6148
DANRE|Ensembl=ENSDARG00000069278|UniProtKB=B8A5G9	ENSDARG00000069278	tRNA (guanine(37)-N1)-methyltransferase;trmt5;ortholog	methyltransferase(PC00155)	1.4579
DANRE|ZFIN=ZDB-GENE-030131-6268|UniProtKB=F1Q4R5	ENSDARG00000077299	Tyrosine--tRNA ligase;yars2;ortholog	aminoacyl-tRNA synthetase(PC00047);nucleic acid binding(PC00171)	1.8066
DANRE|ZFIN=ZDB-GENE-050522-505|UniProtKB=A0A0R4ITA6	ENSDARG00000101472	POP4 homolog, ribonuclease P/MRP subunit;pop4;ortholog		1
DANRE|ZFIN=ZDB-GENE-040426-1260|UniProtKB=A0A0R4IIP1	ENSDARG00000099528	tRNA-dihydrouridine(47) synthase [NAD(P)(+)];dus3l;ortholog		1.2016
DANRE|ZFIN=ZDB-GENE-030131-6146|UniProtKB=E7F3M0	ENSDARG00000076176	Pentatricopeptide repeat domain 1;ptcd1;ortholog	RNA binding protein(PC00031);serine/threonine protein kinase receptor(PC00205)	1.6389
DANRE|ZFIN=ZDB-GENE-070912-443|UniProtKB=E9QFP3	ENSDARG00000060861	Aspartyl-tRNA synthetase 2, mitochondrial;dars2;ortholog	RNA binding protein(PC00031);aminoacyl-tRNA synthetase(PC00047)	1.338
DANRE|ZFIN=ZDB-GENE-041010-88|UniProtKB=A0A0R4IFX7	ENSDARG00000036394	Ribonuclease P protein subunit p20;pop7;ortholog	endoribonuclease(PC00094);hydrolase(PC00121)	0.8303
DANRE|ZFIN=ZDB-GENE-060825-249|UniProtKB=Q0P424	ENSDARG00000060445	Elongator complex protein 6;elp6;ortholog		1.1832
DANRE|ZFIN=ZDB-GENE-030131-638|UniProtKB=F1QP23	ENSDARG00000060494	Glutamyl-prolyl-tRNA synthetase;eprs;ortholog	ligase(PC00142)	2.3033
DANRE|ZFIN=ZDB-GENE-040426-704|UniProtKB=Q803X1	ENSDARG00000020986	Cytoplasmic tRNA 2-thiolation protein 1;ctu1;ortholog		1.4136
DANRE|ZFIN=ZDB-GENE-030131-5564|UniProtKB=F1QHL0	ENSDARG00000037099	Insulin receptor substrate 2a;cars2;ortholog	RNA binding protein(PC00031);aminoacyl-tRNA synthetase(PC00047)	1
DANRE|ZFIN=ZDB-GENE-040801-79|UniProtKB=Q6DC53	ENSDARG00000051851	Cytoplasmic tRNA 2-thiolation protein 2;ctu2;ortholog		1.3758
DANRE|ZFIN=ZDB-GENE-041010-180|UniProtKB=A0A0R4ITC4	ENSDARG00000006392	Exosome component 9;exosc9;ortholog	exoribonuclease(PC00099);hydrolase(PC00121)	1.7666
DANRE|ZFIN=ZDB-GENE-131127-35|UniProtKB=X1WF30	ENSDARG00000097465	tRNA methyltransferase 61B;trmt61b;ortholog		1.668
DANRE|ZFIN=ZDB-GENE-081104-490|UniProtKB=A0A0R4ISX2	ENSDARG00000092774	Threonyl-tRNA synthetase-like 2;tarsl2;ortholog	ligase(PC00142)	1.2764
DANRE|ZFIN=ZDB-GENE-030327-5|UniProtKB=Q66I14	NM_001004295	Selenophosphate synthetase 2;sephs2;ortholog	transferase(PC00220)	1.3363
DANRE|ZFIN=ZDB-GENE-060503-297|UniProtKB=F1Q4Z4	ENSDARG00000032876	tRNA dimethylallyltransferase;trit1;ortholog	nucleotidyltransferase(PC00174)	1.2627
DANRE|ZFIN=ZDB-GENE-030131-9433|UniProtKB=F1QBS4	ENSDARG00000028976	tRNA pseudouridine synthase;pus3;ortholog	lyase(PC00144)	1.989
DANRE|ZFIN=ZDB-GENE-050522-545|UniProtKB=Q502H4	ENSDARG00000043360	Diphthamide biosynthesis 3;dph3;ortholog		1.4149
DANRE|ZFIN=ZDB-GENE-070209-253|UniProtKB=A0A0R4IC61	ENSDARG00000055679	Mitochondrial tRNA translation optimization 1;mto1;ortholog		1.6437
DANRE|ZFIN=ZDB-GENE-010601-1|UniProtKB=F1Q740	ENSDARG00000044575	Valyl-tRNA synthetase;vars;ortholog		1.428
DANRE|ZFIN=ZDB-GENE-030131-9745|UniProtKB=F1QMS0	ENSDARG00000059634	THUMP domain-containing 3;thumpd3;ortholog		1.3675
DANRE|ZFIN=ZDB-GENE-030131-2887|UniProtKB=F1QQA2	ENSDARG00000062915	DNA-directed RNA polymerase subunit beta;polr3b;ortholog	DNA-directed RNA polymerase(PC00019);nucleotidyltransferase(PC00174)	1.4363
DANRE|ZFIN=ZDB-GENE-050417-114|UniProtKB=Q566Y1	ENSDARG00000008852	Elongator complex protein 4;elp4;ortholog		1.8577
DANRE|ZFIN=ZDB-GENE-050227-16|UniProtKB=Q5EAR5	ENSDARG00000037628	tRNA 2'-phosphotransferase 1;trpt1;ortholog	transferase(PC00220)	1
DANRE|ZFIN=ZDB-GENE-040718-5|UniProtKB=F1QTY5	ENSDARG00000008480	tRNA (adenine(58)-N(1))-methyltransferase catalytic subunit TRMT61A;trmt61a;ortholog	methyltransferase(PC00155)	1.4791
DANRE|ZFIN=ZDB-GENE-061110-135|UniProtKB=F1R246	ENSDARG00000070043	Aspartyl-tRNA synthetase;dars;ortholog	RNA binding protein(PC00031);aminoacyl-tRNA synthetase(PC00047)	1
DANRE|ZFIN=ZDB-GENE-040801-238|UniProtKB=Q6DBR0	ENSDARG00000012674	Mitochondrial RNA pseudouridine synthase rpusd4;rpusd4;ortholog		1.5881
DANRE|ZFIN=ZDB-GENE-040801-246|UniProtKB=A5WWD2	ENSDARG00000045095	ElaC ribonuclease Z 1;elac1;ortholog		1
DANRE|ZFIN=ZDB-GENE-030131-5540|UniProtKB=F1QAJ4	ENSDARG00000032704	Glutamyl-tRNA(Gln) amidotransferase subunit A, mitochondrial;qrsl1;ortholog		1.1767
DANRE|ZFIN=ZDB-GENE-041114-170|UniProtKB=F1R9P0	ENSDARG00000038360	tRNA(His) guanylyltransferase;thg1l;ortholog		1.6413
DANRE|ZFIN=ZDB-GENE-060825-174|UniProtKB=Q0P457	ENSDARG00000054301	Protein KTI12 homolog;kti12;ortholog		1.8935
DANRE|ZFIN=ZDB-GENE-030131-4219|UniProtKB=F1QHZ4	ENSDARG00000044404	Prolyl-tRNA synthetase 2, mitochondrial;pars2;ortholog	ligase(PC00142)	1.3075
DANRE|ZFIN=ZDB-GENE-050320-123|UniProtKB=Q5BJI6	ENSDARG00000053452	Ribonuclease P/MRP protein subunit POP5;pop5;ortholog		1
DANRE|ZFIN=ZDB-GENE-050417-176|UniProtKB=Q566V0	ENSDARG00000016368	Protein archease;zbtb8os;ortholog		1
DANRE|ZFIN=ZDB-GENE-030131-6325|UniProtKB=A0A0H2UKP5	ENSDARG00000007955	Isoleucyl-tRNA synthetase;iars;ortholog	aminoacyl-tRNA synthetase(PC00047)	2.0705
DANRE|ZFIN=ZDB-GENE-070424-90|UniProtKB=F1QMW8	ENSDARG00000044925	CDK5 regulatory subunit-associated protein 1;cdk5rap1;ortholog		1.185
DANRE|ZFIN=ZDB-GENE-030131-1736|UniProtKB=Q4VBT6	ENSDARG00000068755	Exosome component 8;exosc8;ortholog	exoribonuclease(PC00099);hydrolase(PC00121)	1.9338
DANRE|ZFIN=ZDB-GENE-090313-347|UniProtKB=F1R356	ENSDARG00000079055	Si:dkey-85a20.4;si:dkey-85a20.4;ortholog		1.2895
DANRE|Ensembl=ENSDARG00000063663|UniProtKB=E7F3I6	ENSDARG00000063663	Polyribonucleotide 5'-hydroxyl-kinase Clp1;clp1;ortholog	mRNA polyadenylation factor(PC00146)	1.3606
DANRE|ZFIN=ZDB-GENE-050522-182|UniProtKB=Q502A2	ENSDARG00000011152	Ribonuclease P 14 subunit;rpp14;ortholog		1.4624
DANRE|ZFIN=ZDB-GENE-041010-189|UniProtKB=F1Q9V0	ENSDARG00000033957	tRNA methyltransferase 44 homolog;trmt44;ortholog		1.3277
DANRE|ZFIN=ZDB-GENE-040426-1244|UniProtKB=A5WVY0	ENSDARG00000032277	Arginyl-tRNA synthetase 2, mitochondrial (putative);rars2;ortholog		1.3614
DANRE|ZFIN=ZDB-GENE-060825-144|UniProtKB=B0V1K1	ENSDARG00000060036	Aminoacyl tRNA synthetase complex-interacting multifunctional protein 1;aimp1;ortholog	serine protease(PC00203)	1.3892
DANRE|ZFIN=ZDB-GENE-040426-1543|UniProtKB=A5WVQ0	ENSDARG00000054259	RNA cytidine acetyltransferase;nat10;ortholog		1.8851
DANRE|ZFIN=ZDB-GENE-041114-12|UniProtKB=B8JM40	ENSDARG00000041575	tRNA methyltransferase 10C, mitochondrial RNase P subunit;trmt10c;ortholog	DNA methyltransferase(PC00013)	1.5465
DANRE|ZFIN=ZDB-GENE-050320-49|UniProtKB=F1QTW7	ENSDARG00000053082	Thyroid adenoma-associated;thada;ortholog	receptor(PC00197)	1.2013
GO:0009451 RNA modification
Gene ID	Mapped Ids	Gene Name/ Symbol	Panther Protein Class	Fold Change
DANRE|ZFIN=ZDB-GENE-030131-3670|UniProtKB=Q7ZW38	ENSDARG00000058292	Selenide, water dikinase 1;sephs1;ortholog	transferase(PC00220)	1.3705
DANRE|ZFIN=ZDB-GENE-040426-2328|UniProtKB=Q6NZ22	ENSDARG00000070278	N6-adenosine-methyltransferase non-catalytic subunit;mettl14;ortholog	transcription factor(PC00218)	1.5748
DANRE|ZFIN=ZDB-GENE-030219-15|UniProtKB=E9QJK5	ENSDARG00000003544	Adenosine deaminase, RNA-specific, B1b;adarb1b;ortholog	DNA binding protein(PC00009);RNA binding protein(PC00031);deaminase(PC00088);defense/immunity protein(PC00090);kinase activator(PC00138)	1.3978
DANRE|ZFIN=ZDB-GENE-030131-533|UniProtKB=Q6PBV6	ENSDARG00000069422	H/ACA ribonucleoprotein complex subunit 2-like protein;nhp2;ortholog	ribosomal protein(PC00202)	1.5777
DANRE|ZFIN=ZDB-GENE-030131-4851|UniProtKB=A0A0R4IST8	ENSDARG00000102636	Zgc:73340;trmt9b;ortholog		0.4519
DANRE|ZFIN=ZDB-GENE-030131-5990|UniProtKB=Q7SXL7	ENSDARG00000042642	Pre-mRNA-splicing regulator WTAP;wtap;ortholog		1
DANRE|ZFIN=ZDB-GENE-030131-7880|UniProtKB=Q5RHZ6	ENSDARG00000045846	Probable tRNA N6-adenosine threonylcarbamoyltransferase;osgep;ortholog	hydrolase(PC00121)	1.626
DANRE|ZFIN=ZDB-GENE-050419-188|UniProtKB=Q1L8I0	ENSDARG00000069780	Pseudouridylate synthase 7 homolog-like protein;pus7l;ortholog		1
DANRE|ZFIN=ZDB-GENE-040718-355|UniProtKB=Q6DHJ1	ENSDARG00000038222	tRNA wybutosine-synthesizing protein 3 homolog;tyw3;ortholog	methyltransferase(PC00155)	1.6276
DANRE|ZFIN=ZDB-GENE-120411-43|UniProtKB=E7FFJ5	ENSDARG00000060992	RNA pseudouridylate synthase domain-containing 2 (Fragment);rpusd2;ortholog		1.6115
DANRE|Ensembl=ENSDARG00000089181|UniProtKB=F1RC56	ENSDARG00000089181	Adenosine deaminase domain-containing 1 (testis-specific);adad1;ortholog	DNA binding protein(PC00009);RNA binding protein(PC00031);deaminase(PC00088);defense/immunity protein(PC00090);kinase activator(PC00138)	1.4233
DANRE|ZFIN=ZDB-GENE-060824-3|UniProtKB=R4GEC2	ENSDARG00000002968	Apobec1 complementation factor;a1cf;ortholog		0.4554
DANRE|ZFIN=ZDB-GENE-070521-3|UniProtKB=B7ZVD7	ENSDARG00000074756	rRNA adenine N(6)-methyltransferase;tfb2m;ortholog	RNA methyltransferase(PC00033)	1
DANRE|ZFIN=ZDB-GENE-090428-2|UniProtKB=X1WET5	ENSDARG00000093070	THUMP domain-containing 2;thumpd2;ortholog		1
DANRE|ZFIN=ZDB-GENE-091204-300|UniProtKB=F2Z4T6	ENSDARG00000091198	Ubiquitin-related modifier 1;urm1;ortholog		1.4116
DANRE|ZFIN=ZDB-GENE-030131-9828|UniProtKB=A0A0R4IQB8	ENSDARG00000104938	pre-rRNA processing protein FTSJ3;ftsj3;ortholog		1.4984
DANRE|ZFIN=ZDB-GENE-070410-3|UniProtKB=A4FUL9	ENSDARG00000041372	Queuosine salvage protein;zgc:136564;ortholog		1
DANRE|ZFIN=ZDB-GENE-041114-83|UniProtKB=F1QDU3	ENSDARG00000057089	Putative tRNA (cytidine(32)/guanosine(34)-2'-O)-methyltransferase;ftsj1;ortholog		1.4422
DANRE|ZFIN=ZDB-GENE-060503-160|UniProtKB=X2BQ53	ENSDARG00000071823	Adenosine deaminase, RNA-specific, B2 (non-functional) (Fragment);adarb2;ortholog	DNA binding protein(PC00009);RNA binding protein(PC00031);deaminase(PC00088);defense/immunity protein(PC00090);kinase activator(PC00138)	1.3458
DANRE|ZFIN=ZDB-GENE-041014-360|UniProtKB=Q5RIV4	ENSDARG00000041944	tRNA-specific adenosine deaminase 2;adat2;ortholog		1.749
DANRE|ZFIN=ZDB-GENE-040426-2476|UniProtKB=E7F5A3	ENSDARG00000043209	NOP2/Sun domain family, member 5;nsun5;ortholog		1.3952
DANRE|ZFIN=ZDB-GENE-080723-73|UniProtKB=B3DHG0	ENSDARG00000053805	TruB pseudouridine (psi) synthase family member 1;trub1;ortholog	isomerase(PC00135);lyase(PC00144);nucleic acid binding(PC00171)	2.0044
DANRE|ZFIN=ZDB-GENE-041010-24|UniProtKB=Q5XJ57	ENSDARG00000076518	tRNA (guanine-N(7)-)-methyltransferase;mettl1;ortholog	methyltransferase(PC00155)	1
DANRE|ZFIN=ZDB-GENE-030131-8403|UniProtKB=A5PMV5	ENSDARG00000095750	Ferredoxin-fold anticodon-binding domain-containing 1;fdxacb1;ortholog	aminoacyl-tRNA synthetase(PC00047)	1.4207
DANRE|ZFIN=ZDB-GENE-040426-1805|UniProtKB=A0A0R4IIV9	ENSDARG00000100264	THUMP domain-containing 1;thumpd1;ortholog		1.8626
DANRE|ZFIN=ZDB-GENE-060929-120|UniProtKB=F1QJ58	ENSDARG00000005448	Mitochondrial methionyl-tRNA formyltransferase;mtfmt;ortholog	methyltransferase(PC00155)	1.1987
DANRE|ZFIN=ZDB-GENE-040801-75|UniProtKB=B0S688	ENSDARG00000005057	rRNA adenine N(6)-methyltransferase;dimt1l;ortholog	RNA methyltransferase(PC00033)	1.797
DANRE|ZFIN=ZDB-GENE-051120-141|UniProtKB=F1QFE5	ENSDARG00000042344	tRNA (adenine(58)-N(1))-methyltransferase non-catalytic subunit TRM6;trmt6;ortholog	translation initiation factor(PC00224)	2.05
DANRE|ZFIN=ZDB-GENE-031118-120|UniProtKB=F1Q749	ENSDARG00000016484	Dyskeratosis congenita 1, dyskerin;dkc1;ortholog	centromere DNA-binding protein(PC00071)	1.7544
DANRE|ZFIN=ZDB-GENE-030131-3663|UniProtKB=Q1LVL3	ENSDARG00000069142	Alanyl-tRNA synthetase;aars;ortholog	RNA binding protein(PC00031)	1.8688
DANRE|ZFIN=ZDB-GENE-041212-26|UniProtKB=F1QWW1	ENSDARG00000045562	tRNA pseudouridine synthase;pus1;ortholog	lyase(PC00144)	1.5574
DANRE|Ensembl=ENSDARG00000034604|UniProtKB=F1RAQ7	ENSDARG00000034604	Apolipoprotein B mRNA-editing enzyme, catalytic polypeptide-like 2b;apobec2b;ortholog	deaminase(PC00088);nucleic acid binding(PC00171)	1.3336
DANRE|ZFIN=ZDB-GENE-070410-68|UniProtKB=A3KNP4	ENSDARG00000063596	BUD23, rRNA methyltransferase and ribosome maturation factor;bud23;ortholog	methyltransferase(PC00155)	1.3231
DANRE|ZFIN=ZDB-GENE-041008-213|UniProtKB=F1RAH7	ENSDARG00000071240	Alanyl-tRNA synthetase 2, mitochondrial (putative) (Fragment);aars2;ortholog	RNA binding protein(PC00031)	1.2471
DANRE|ZFIN=ZDB-GENE-110714-2|UniProtKB=A8WHX0	ENSDARG00000000747	Leucine carboxyl methyltransferase 2;lcmt2;ortholog		1.3608
DANRE|ZFIN=ZDB-GENE-050306-15|UniProtKB=F8W3Q7	ENSDARG00000018881	Apolipoprotein B mRNA-editing enzyme, catalytic polypeptide-like 2a (Fragment);apobec2a;ortholog	deaminase(PC00088);nucleic acid binding(PC00171)	1.4755
DANRE|ZFIN=ZDB-GENE-050327-35|UniProtKB=Q5RIC0	ENSDARG00000042005	Elongator complex protein 3;elp3;ortholog	acetyltransferase(PC00038)	1
DANRE|ZFIN=ZDB-GENE-080204-5|UniProtKB=F1QV54	ENSDARG00000079973	Pseudouridylate synthase 10;pus10;ortholog		1.5228
DANRE|ZFIN=ZDB-GENE-050522-515|UniProtKB=A0A0R4IL77	ENSDARG00000089033	Ribosomal RNA adenine dimethylase domain-containing 1;rrnad1;ortholog	RNA methyltransferase(PC00033)	1
DANRE|ZFIN=ZDB-GENE-030131-4017|UniProtKB=A5PMI3	ENSDARG00000056665	NOP2/Sun RNA methyltransferase family, member 2;nsun2;ortholog	methyltransferase(PC00155);nucleic acid binding(PC00171)	1
DANRE|ZFIN=ZDB-GENE-030131-3936|UniProtKB=A0A0A0MPU6	ENSDARG00000059461	7SK snRNA methylphosphate-capping enzyme;mepce;ortholog		1.3771
DANRE|ZFIN=ZDB-GENE-050522-30|UniProtKB=Q503F3	ENSDARG00000071878	Zgc:110652;trmt112;ortholog		1.3098
DANRE|ZFIN=ZDB-GENE-060810-40|UniProtKB=F1QGD9	ENSDARG00000010978	tRNA methyltransferase 1;trmt1;ortholog		1.6702
DANRE|ZFIN=ZDB-GENE-050327-19|UniProtKB=A0A0R4ID18	ENSDARG00000102846	tRNA methyltransferase 13 homolog (S. cerevisiae) (Fragment);trmt13;ortholog		1.406
DANRE|ZFIN=ZDB-GENE-041014-189|UniProtKB=F1QK14	ENSDARG00000042057	tRNA methyltransferase 1-like (Fragment);trmt1l;ortholog		1.2892
DANRE|ZFIN=ZDB-GENE-041114-68|UniProtKB=F1QZ15	ENSDARG00000014941	EKC/KEOPS complex subunit TPRKB;tprkb;ortholog		1.2563
DANRE|ZFIN=ZDB-GENE-000616-5|UniProtKB=E9QIW2	ENSDARG00000012389	Adenosine deaminase, RNA-specific;adar;ortholog	DNA binding protein(PC00009);RNA binding protein(PC00031);deaminase(PC00088);defense/immunity protein(PC00090);kinase activator(PC00138)	1.4958
DANRE|Ensembl=ENSDARG00000089236|UniProtKB=E7F8M5	ENSDARG00000089236	Methyltransferase-like 15;mettl15;ortholog	methyltransferase(PC00155)	1.5536
DANRE|ZFIN=ZDB-GENE-060526-114|UniProtKB=A0A0R4IJI1	ENSDARG00000093563	Si:ch211-225b11.4;si:ch211-225b11.4;ortholog	receptor(PC00197)	1.7033
DANRE|ZFIN=ZDB-GENE-041007-4|UniProtKB=Q6DRH5	ENSDARG00000104227	H/ACA ribonucleoprotein complex subunit 3;nop10;ortholog	ribosomal protein(PC00202)	1.3836
DANRE|ZFIN=ZDB-GENE-040801-254|UniProtKB=F1QRD8	ENSDARG00000045606	AlkB homolog 3, alpha-ketoglutarate-dependent dioxygenase;alkbh3;ortholog		1
DANRE|Ensembl=ENSDARG00000069278|UniProtKB=B8A5G9	ENSDARG00000069278	tRNA (guanine(37)-N1)-methyltransferase;trmt5;ortholog	methyltransferase(PC00155)	1.4579
DANRE|ZFIN=ZDB-GENE-060825-249|UniProtKB=Q0P424	ENSDARG00000060445	Elongator complex protein 6;elp6;ortholog		1.1832
DANRE|ZFIN=ZDB-GENE-040426-704|UniProtKB=Q803X1	ENSDARG00000020986	Cytoplasmic tRNA 2-thiolation protein 1;ctu1;ortholog		1.4136
DANRE|ZFIN=ZDB-GENE-050417-387|UniProtKB=Q568P9	ENSDARG00000018871	Small RNA 2'-O-methyltransferase;henmt1;ortholog		1.6663
DANRE|ZFIN=ZDB-GENE-040801-79|UniProtKB=Q6DC53	ENSDARG00000051851	Cytoplasmic tRNA 2-thiolation protein 2;ctu2;ortholog		1.3758
DANRE|ZFIN=ZDB-GENE-040704-41|UniProtKB=F6P6I4	ENSDARG00000028379	TruB pseudouridine (psi) synthase family member 2;trub2;ortholog	lyase(PC00144)	1.3326
DANRE|ZFIN=ZDB-GENE-131127-35|UniProtKB=X1WF30	ENSDARG00000097465	tRNA methyltransferase 61B;trmt61b;ortholog		1.668
DANRE|ZFIN=ZDB-GENE-060421-2909|UniProtKB=F1QQ17	ENSDARG00000056914	EMG1 N1-specific pseudouridine methyltransferase;emg1;ortholog	ribosomal protein(PC00202)	1.9115
DANRE|ZFIN=ZDB-GENE-030327-5|UniProtKB=Q66I14	NM_001004295	Selenophosphate synthetase 2;sephs2;ortholog	transferase(PC00220)	1.3363
DANRE|ZFIN=ZDB-GENE-060503-297|UniProtKB=F1Q4Z4	ENSDARG00000032876	tRNA dimethylallyltransferase;trit1;ortholog	nucleotidyltransferase(PC00174)	1.2627
DANRE|ZFIN=ZDB-GENE-030131-9433|UniProtKB=F1QBS4	ENSDARG00000028976	tRNA pseudouridine synthase;pus3;ortholog	lyase(PC00144)	1.989
DANRE|ZFIN=ZDB-GENE-061013-602|UniProtKB=Q08BA6	ENSDARG00000063003	RNA demethylase ALKBH5;alkbh5;ortholog		1.3535
DANRE|ZFIN=ZDB-GENE-070209-253|UniProtKB=A0A0R4IC61	ENSDARG00000055679	Mitochondrial tRNA translation optimization 1;mto1;ortholog		1.6437
DANRE|ZFIN=ZDB-GENE-050522-545|UniProtKB=Q502H4	ENSDARG00000043360	Diphthamide biosynthesis 3;dph3;ortholog		1.4149
DANRE|ZFIN=ZDB-GENE-041122-2|UniProtKB=B3DGZ0	ENSDARG00000015734	Activation-induced cytidine deaminase;aicda;ortholog	deaminase(PC00088);nucleic acid binding(PC00171)	1.3026
DANRE|ZFIN=ZDB-GENE-030131-9612|UniProtKB=A2BIC5	ENSDARG00000061985	RNA-binding motif protein 47;rbm47;ortholog		1
DANRE|ZFIN=ZDB-GENE-030131-9745|UniProtKB=F1QMS0	ENSDARG00000059634	THUMP domain-containing 3;thumpd3;ortholog		1.3675
DANRE|ZFIN=ZDB-GENE-050417-114|UniProtKB=Q566Y1	ENSDARG00000008852	Elongator complex protein 4;elp4;ortholog		1.8577
DANRE|ZFIN=ZDB-GENE-030131-9498|UniProtKB=F1R777	ENSDARG00000012827	N6-adenosine-methyltransferase subunit METTL3;mettl3;ortholog	RNA methyltransferase(PC00033)	1.3679
DANRE|ZFIN=ZDB-GENE-040718-5|UniProtKB=F1QTY5	ENSDARG00000008480	tRNA (adenine(58)-N(1))-methyltransferase catalytic subunit TRMT61A;trmt61a;ortholog	methyltransferase(PC00155)	1.4791
DANRE|ZFIN=ZDB-GENE-040801-238|UniProtKB=Q6DBR0	ENSDARG00000012674	Mitochondrial RNA pseudouridine synthase rpusd4;rpusd4;ortholog		1.5881
DANRE|ZFIN=ZDB-GENE-050309-7|UniProtKB=F1QWP7	ENSDARG00000043304	NOP2 nucleolar protein homolog (yeast);nop2;ortholog		1.6811
DANRE|ZFIN=ZDB-GENE-041114-170|UniProtKB=F1R9P0	ENSDARG00000038360	tRNA(His) guanylyltransferase;thg1l;ortholog		1.6413
DANRE|ZFIN=ZDB-GENE-040426-1936|UniProtKB=Q7ZTZ4	ENSDARG00000053912	Fibrillarin;fbl;ortholog		1.5372
DANRE|ZFIN=ZDB-GENE-060825-174|UniProtKB=Q0P457	ENSDARG00000054301	Protein KTI12 homolog;kti12;ortholog		1.8935
DANRE|ZFIN=ZDB-GENE-070424-90|UniProtKB=F1QMW8	ENSDARG00000044925	CDK5 regulatory subunit-associated protein 1;cdk5rap1;ortholog		1.185
DANRE|ZFIN=ZDB-GENE-041212-77|UniProtKB=B8JM23	ENSDARG00000021324	NOL1/NOP2/Sun domain family, member 4;nsun4;ortholog	methyltransferase(PC00155);nucleic acid binding(PC00171)	1
DANRE|ZFIN=ZDB-GENE-090313-347|UniProtKB=F1R356	ENSDARG00000079055	Si:dkey-85a20.4;si:dkey-85a20.4;ortholog		1.2895
DANRE|ZFIN=ZDB-GENE-110411-13|UniProtKB=F1R5Z5	ENSDARG00000035771	Si:ch1073-157b13.1;si:ch1073-157b13.1;ortholog		1.1757
DANRE|ZFIN=ZDB-GENE-060929-1010|UniProtKB=A0A0R4IU10	ENSDARG00000040727	rRNA adenine N(6)-methyltransferase;tfb1m;ortholog	RNA methyltransferase(PC00033)	1
DANRE|ZFIN=ZDB-GENE-000627-2|UniProtKB=A0A0R4IC15	ENSDARG00000041609	Adenosine deaminase, RNA-specific, B1a;adarb1a;ortholog	DNA binding protein(PC00009);RNA binding protein(PC00031);deaminase(PC00088);defense/immunity protein(PC00090);kinase activator(PC00138)	1
DANRE|ZFIN=ZDB-GENE-041010-189|UniProtKB=F1Q9V0	ENSDARG00000033957	tRNA methyltransferase 44 homolog;trmt44;ortholog		1.3277
DANRE|ZFIN=ZDB-GENE-040426-1543|UniProtKB=A5WVQ0	ENSDARG00000054259	RNA cytidine acetyltransferase;nat10;ortholog		1.8851
DANRE|ZFIN=ZDB-GENE-061108-1|UniProtKB=F1R5T4	ENSDARG00000044216	Fat mass and obesity-associated;fto;ortholog		1
DANRE|ZFIN=ZDB-GENE-060620-1|UniProtKB=A0A0H2UKK8	ENSDARG00000031774	Pseudouridylate synthase 7 (putative);pus7;ortholog		1.3939
DANRE|ZFIN=ZDB-GENE-030131-5205|UniProtKB=X1WFE4	ENSDARG00000075368	FtsJ RNA methyltransferase homolog 2 (E. coli);mrm2;ortholog		1.7712
DANRE|ZFIN=ZDB-GENE-050320-49|UniProtKB=F1QTW7	ENSDARG00000053082	Thyroid adenoma-associated;thada;ortholog	receptor(PC00197)	1.2013
GO:0006364 rRNA processing
Gene ID	Mapped Ids	Gene Name/ Symbol	Panther Protein Class	Fold Change
DANRE|ZFIN=ZDB-GENE-050522-202|UniProtKB=B5DDE8	ENSDARG00000057368	40S ribosomal protein S8;rps8b;ortholog		1
DANRE|ZFIN=ZDB-GENE-030131-8093|UniProtKB=A2BGW6	ENSDARG00000039958	U3 small nucleolar RNA-associated protein 11;utp11l;ortholog	nuclease(PC00170)	1.7065
DANRE|ZFIN=ZDB-GENE-030131-9751|UniProtKB=Q1L876	ENSDARG00000032516	Ribosomal RNA-processing 36;rrp36;ortholog		1.3891
DANRE|ZFIN=ZDB-GENE-040426-1991|UniProtKB=Q6DI30	ENSDARG00000075323	Serum response factor-binding protein 1;srfbp1;ortholog		1.3531
DANRE|ZFIN=ZDB-GENE-030131-533|UniProtKB=Q6PBV6	ENSDARG00000069422	H/ACA ribonucleoprotein complex subunit 2-like protein;nhp2;ortholog	ribosomal protein(PC00202)	1.5777
DANRE|ZFIN=ZDB-GENE-051120-21|UniProtKB=A0A0R4IEI5	ENSDARG00000100452	NOP53 ribosome biogenesis factor;nop53;ortholog		1
DANRE|ZFIN=ZDB-GENE-040426-811|UniProtKB=Q803F6	ENSDARG00000019181	40S ribosomal protein SA;rpsa;ortholog		1
DANRE|ZFIN=ZDB-GENE-060720-2|UniProtKB=E7F349	ENSDARG00000054154	BMS1 ribosome biogenesis factor;bms1;ortholog		1.5895
DANRE|ZFIN=ZDB-GENE-050417-142|UniProtKB=F1QTS9	ENSDARG00000007130	Ribosome assembly factor mrt4;mrto4;ortholog		1.8358
DANRE|ZFIN=ZDB-GENE-050417-47|UniProtKB=A0A0R4ITZ7	ENSDARG00000100060	Exosome component 7;exosc7;ortholog	exoribonuclease(PC00099);hydrolase(PC00121)	2.0268
DANRE|ZFIN=ZDB-GENE-030131-9837|UniProtKB=A0A140LG68	ENSDARG00000103337	Ribosomal RNA-processing 1;rrp1;ortholog		1.6764
DANRE|ZFIN=ZDB-GENE-040426-2903|UniProtKB=F6PB05	ENSDARG00000017230	F-box and WD repeat domain-containing 11b;fbxw11b;ortholog	G-protein coupled receptor(PC00021)	1
DANRE|ZFIN=ZDB-GENE-110411-38|UniProtKB=F8W272	ENSDARG00000095817	Zinc finger HIT-type-containing 6;znhit6;ortholog		1.6103
DANRE|ZFIN=ZDB-GENE-040801-133|UniProtKB=F1QCP9	ENSDARG00000042751	Serine/threonine-protein kinase RIO3;riok3;ortholog		1
DANRE|ZFIN=ZDB-GENE-070521-3|UniProtKB=B7ZVD7	ENSDARG00000074756	rRNA adenine N(6)-methyltransferase;tfb2m;ortholog	RNA methyltransferase(PC00033)	1
DANRE|ZFIN=ZDB-GENE-030131-8626|UniProtKB=P62247	ENSDARG00000055996	40S ribosomal protein S8;rps8;ortholog		1
DANRE|ZFIN=ZDB-GENE-030131-8631|UniProtKB=Q6PBW3	ENSDARG00000036629	Ribosomal protein S14;rps14;ortholog	ribosomal protein(PC00202)	1
DANRE|ZFIN=ZDB-GENE-040426-1718|UniProtKB=P62084	ENSDARG00000042566	40S ribosomal protein S7;rps7;ortholog	ribosomal protein(PC00202)	1
DANRE|ZFIN=ZDB-GENE-030131-6989|UniProtKB=Q6DRD0	ENSDARG00000054980	EBNA1 binding protein 2-like;ebna1bp2;ortholog		1.6582
DANRE|ZFIN=ZDB-GENE-040426-1035|UniProtKB=Q7ZWE7	ENSDARG00000038027	Nucleolar protein 12;nol12;ortholog		1
DANRE|ZFIN=ZDB-GENE-040718-474|UniProtKB=Q6DI25	ENSDARG00000054540	IMP4, U3 small Nucleolar ribonucleoprotein, homolog (Yeast);imp4;ortholog	ribonucleoprotein(PC00201)	1.7814
DANRE|ZFIN=ZDB-GENE-030131-9828|UniProtKB=A0A0R4IQB8	ENSDARG00000104938	pre-rRNA processing protein FTSJ3;ftsj3;ortholog		1.4984
DANRE|ZFIN=ZDB-GENE-040426-1264|UniProtKB=F1QRH4	ENSDARG00000095879	WD repeat domain 46;wdr46;ortholog		1.6923
DANRE|ZFIN=ZDB-GENE-040426-1287|UniProtKB=F1R7L3	ENSDARG00000001057	Bystin-like (Fragment);bysl;ortholog		1.3804
DANRE|ZFIN=ZDB-GENE-040426-1927|UniProtKB=A0A0R4IKY5	ENSDARG00000016399	Serine/threonine-protein kinase RIO1;riok1;ortholog		1
DANRE|ZFIN=ZDB-GENE-030131-8654|UniProtKB=Q6Q417	ENSDARG00000007320	Ribosomal protein L7;rpl7;ortholog	ribosomal protein(PC00202)	1
DANRE|ZFIN=ZDB-GENE-040912-163|UniProtKB=Q66I02	ENSDARG00000056720	UTP3, small subunit (SSU) processome component, homolog (S. cerevisiae);utp3;ortholog	RNA binding protein(PC00031)	1.7819
DANRE|ZFIN=ZDB-GENE-030131-4917|UniProtKB=B8JKQ1	ENSDARG00000008740	ESF1, nucleolar pre-rRNA-processing protein, homolog (S. cerevisiae);esf1;ortholog		1.7758
DANRE|ZFIN=ZDB-GENE-050417-38|UniProtKB=A0A0R4IGH7	ENSDARG00000098934	Ribosomal RNA-processing 7 homolog A;rrp7a;ortholog	ribosomal protein(PC00202)	1
DANRE|ZFIN=ZDB-GENE-040426-2476|UniProtKB=E7F5A3	ENSDARG00000043209	NOP2/Sun domain family, member 5;nsun5;ortholog		1.3952
DANRE|ZFIN=ZDB-GENE-030131-970|UniProtKB=Q6PFJ0	ENSDARG00000042864	Ribosomal protein L7-like 1;rpl7l1;ortholog	ribosomal protein(PC00202)	1.5847
DANRE|ZFIN=ZDB-GENE-031001-9|UniProtKB=Q6PBZ1	ENSDARG00000019230	Ribosomal protein L7a;rpl7a;ortholog	ribosomal protein(PC00202)	1
DANRE|ZFIN=ZDB-GENE-040426-1114|UniProtKB=Q7ZUF9	ENSDARG00000023950	Zgc:56688;znhit3;ortholog		1.3708
DANRE|ZFIN=ZDB-GENE-030131-6986|UniProtKB=F1R6L6	ENSDARG00000002710	Nucleolin;ncl;ortholog	ribonucleoprotein(PC00201)	1.4185
DANRE|ZFIN=ZDB-GENE-050706-140|UniProtKB=A0A0R4IRK6	ENSDARG00000098334	Exosome component 3;exosc3;ortholog	esterase(PC00097);exoribonuclease(PC00099)	1.9605
DANRE|ZFIN=ZDB-GENE-030131-8403|UniProtKB=A5PMV5	ENSDARG00000095750	Ferredoxin-fold anticodon-binding domain-containing 1;fdxacb1;ortholog	aminoacyl-tRNA synthetase(PC00047)	1.4207
DANRE|ZFIN=ZDB-GENE-050522-188|UniProtKB=F1R759	ENSDARG00000041252	Gem (nuclear organelle)-associated protein 4;gemin4;ortholog		1.401
DANRE|ZFIN=ZDB-GENE-040426-1102|UniProtKB=Q7ZUG5	ENSDARG00000025850	40S ribosomal protein S21;rps21;ortholog	ribosomal protein(PC00202)	1
DANRE|ZFIN=ZDB-GENE-040801-75|UniProtKB=B0S688	ENSDARG00000005057	rRNA adenine N(6)-methyltransferase;dimt1l;ortholog	RNA methyltransferase(PC00033)	1.797
DANRE|ZFIN=ZDB-GENE-040723-1|UniProtKB=Q7SZX9	ENSDARG00000020595	FLJ10613-like;gnl3l;ortholog		1.7154
DANRE|ZFIN=ZDB-GENE-040426-1062|UniProtKB=A5WV64	ENSDARG00000069287	IMP3, U3 small nucleolar ribonucleoprotein, homolog (yeast);imp3;ortholog	ribonucleoprotein(PC00201);ribosomal protein(PC00202)	1.3625
DANRE|ZFIN=ZDB-GENE-030131-464|UniProtKB=A3KPR1	ENSDARG00000004774	WD repeat domain 36;wdr36;ortholog		1.6941
DANRE|ZFIN=ZDB-GENE-040625-50|UniProtKB=Q6IMW9	ENSDARG00000036995	LSM6 homolog, U6 small nuclear RNA and mRNA degradation-associated;lsm6;ortholog	mRNA splicing factor(PC00148)	1.3333
DANRE|ZFIN=ZDB-GENE-050522-39|UniProtKB=A0A0R4IW33	ENSDARG00000044692	Exoribonuclease 1;eri1;ortholog	esterase(PC00097);exoribonuclease(PC00099)	1.3518
DANRE|ZFIN=ZDB-GENE-030131-9670|UniProtKB=Q7ZV23	ENSDARG00000023299	NHP2 non-histone chromosome protein 2-like 1 (S. cerevisiae);snu13b;ortholog	ribosomal protein(PC00202)	1.9639
DANRE|ZFIN=ZDB-GENE-070705-171|UniProtKB=E7F350	ENSDARG00000033259	DIS3-like exonuclease 2;dis3l2;ortholog		1.2566
DANRE|ZFIN=ZDB-GENE-031118-120|UniProtKB=F1Q749	ENSDARG00000016484	Dyskeratosis congenita 1, dyskerin;dkc1;ortholog	centromere DNA-binding protein(PC00071)	1.7544
DANRE|ZFIN=ZDB-GENE-050417-27|UniProtKB=F8W3K6	ENSDARG00000028688	Exosome component 2;exosc2;ortholog	esterase(PC00097);exoribonuclease(PC00099)	2.1871
DANRE|ZFIN=ZDB-GENE-050506-107|UniProtKB=Q1LWH1	ENSDARG00000045487	Ribosomal protein S16;rps16;ortholog		1
DANRE|ZFIN=ZDB-GENE-050411-124|UniProtKB=F1QJP9	ENSDARG00000088619	REX4 homolog, 3'-5' exonuclease;rexo4;ortholog		1.4031
DANRE|ZFIN=ZDB-GENE-030131-6294|UniProtKB=F1Q4S6	ENSDARG00000059711	Nucleolar protein 6;nol6;ortholog	RNA binding protein(PC00031)	1.5781
DANRE|ZFIN=ZDB-GENE-040718-422|UniProtKB=Q6DG11	ENSDARG00000005945	SART1, U4/U6.U5 tri-snRNP-associated protein 1;sart1;ortholog	extracellular matrix protein(PC00102)	1.2025
DANRE|ZFIN=ZDB-GENE-070410-68|UniProtKB=A3KNP4	ENSDARG00000063596	BUD23, rRNA methyltransferase and ribosome maturation factor;bud23;ortholog	methyltransferase(PC00155)	1.3231
DANRE|ZFIN=ZDB-GENE-070629-1|UniProtKB=E7F654	ENSDARG00000077751	Nucleolar protein 9;nol9;ortholog		1
DANRE|ZFIN=ZDB-GENE-050522-515|UniProtKB=A0A0R4IL77	ENSDARG00000089033	Ribosomal RNA adenine dimethylase domain-containing 1;rrnad1;ortholog	RNA methyltransferase(PC00033)	1
DANRE|ZFIN=ZDB-GENE-030131-9345|UniProtKB=Q7SX91	ENSDARG00000003941	Ribosome biogenesis regulatory protein;rrs1;ortholog	ribosomal protein(PC00202)	1.5622
DANRE|ZFIN=ZDB-GENE-050522-30|UniProtKB=Q503F3	ENSDARG00000071878	Zgc:110652;trmt112;ortholog		1.3098
DANRE|ZFIN=ZDB-GENE-060825-257|UniProtKB=F1QP17	ENSDARG00000061505	Mitochondrial ribosomal protein S9;mrps9;ortholog		1.3629
DANRE|ZFIN=ZDB-GENE-030131-3112|UniProtKB=F1R4C1	ENSDARG00000016080	NIN1/RPN12-binding protein 1 homolog (S. cerevisiae);nob1;ortholog		1.3963
DANRE|ZFIN=ZDB-GENE-040426-2913|UniProtKB=A5WUT7	ENSDARG00000035264	RIO kinase 2 (yeast);riok2;ortholog		1.6103
DANRE|ZFIN=ZDB-GENE-030131-3762|UniProtKB=E7FCX4	ENSDARG00000007744	TSR1, 20S rRNA accumulation, homolog (S. cerevisiae);tsr1;ortholog		1.383
DANRE|ZFIN=ZDB-GENE-060526-271|UniProtKB=A2CEY8	ENSDARG00000042520	Si:dkey-251i10.3;si:dkey-251i10.3;ortholog	nuclease(PC00170);ribosomal protein(PC00202)	1.8304
DANRE|Ensembl=ENSDARG00000089236|UniProtKB=E7F8M5	ENSDARG00000089236	Methyltransferase-like 15;mettl15;ortholog	methyltransferase(PC00155)	1.5536
DANRE|ZFIN=ZDB-GENE-050522-362|UniProtKB=Q6P0I8	ENSDARG00000036060	Exosome complex component MTR3;exosc6;ortholog	exoribonuclease(PC00099);hydrolase(PC00121);nucleotidyltransferase(PC00174)	1.9816
DANRE|ZFIN=ZDB-GENE-030131-5181|UniProtKB=A0A0R4ILM9	ENSDARG00000060308	URB1 ribosome biogenesis 1 homolog (S. cerevisiae);urb1;ortholog		1.5923
DANRE|ZFIN=ZDB-GENE-041007-4|UniProtKB=Q6DRH5	ENSDARG00000104227	H/ACA ribonucleoprotein complex subunit 3;nop10;ortholog	ribosomal protein(PC00202)	1.3836
DANRE|ZFIN=ZDB-GENE-030131-2025|UniProtKB=Q6PC69	ENSDARG00000042905	60S ribosomal protein L10a;rpl10a;ortholog	ribosomal protein(PC00202)	1
DANRE|ZFIN=ZDB-GENE-040426-2317|UniProtKB=A0A0R4IXF1	ENSDARG00000098080	Nucleolar GTP-binding protein 2;gnl2;ortholog		1.5367
DANRE|ZFIN=ZDB-GENE-030616-5|UniProtKB=Q7ZVR1	ENSDARG00000040730	WD repeat-containing protein 75;wdr75;ortholog		1.6649
DANRE|ZFIN=ZDB-GENE-050522-505|UniProtKB=A0A0R4ITA6	ENSDARG00000101472	POP4 homolog, ribonuclease P/MRP subunit;pop4;ortholog		1
DANRE|ZFIN=ZDB-GENE-021031-3|UniProtKB=A0A0R4IEY7	ENSDARG00000037109	PWP2 periodic tryptophan protein homolog (yeast);pwp2h;ortholog		1.3757
DANRE|ZFIN=ZDB-GENE-050522-127|UniProtKB=Q503Z6	ENSDARG00000043666	Activator of basal transcription 1;abt1;ortholog		2.5769
DANRE|ZFIN=ZDB-GENE-041114-104|UniProtKB=A0A0R4IRJ1	ENSDARG00000052344	Transducin (beta)-like 3;tbl3;ortholog	G-protein coupled receptor(PC00021)	1.569
DANRE|ZFIN=ZDB-GENE-040426-879|UniProtKB=Q7ZU93	ENSDARG00000069878	SNU13 homolog, small nuclear ribonucleoprotein a (U4/U6.U5);snu13a;ortholog	ribosomal protein(PC00202)	1.4157
DANRE|ZFIN=ZDB-GENE-030131-3625|UniProtKB=A2CF03	ENSDARG00000062457	LAS1-like, ribosome biogenesis factor;las1l;ortholog		1.6623
DANRE|ZFIN=ZDB-GENE-041010-180|UniProtKB=A0A0R4ITC4	ENSDARG00000006392	Exosome component 9;exosc9;ortholog	exoribonuclease(PC00099);hydrolase(PC00121)	1.7666
DANRE|ZFIN=ZDB-GENE-040801-137|UniProtKB=Q6DBY4	ENSDARG00000093007	M-phase phosphoprotein 6;mphosph6;ortholog		1.3332
DANRE|ZFIN=ZDB-GENE-030131-3831|UniProtKB=Q7ZW33	ENSDARG00000002720	U3 small nucleolar RNA-associated protein 15 homolog;utp15;ortholog		1.3667
DANRE|ZFIN=ZDB-GENE-060421-2909|UniProtKB=F1QQ17	ENSDARG00000056914	EMG1 N1-specific pseudouridine methyltransferase;emg1;ortholog	ribosomal protein(PC00202)	1.9115
DANRE|ZFIN=ZDB-GENE-040905-4|UniProtKB=Q68EI0	ENSDARG00000041113	WD repeat-containing protein 18;wdr18;ortholog		1.2699
DANRE|ZFIN=ZDB-GENE-040718-63|UniProtKB=F1QYS3	ENSDARG00000038567	Probable ribosome biogenesis protein tsr3;tsr3;ortholog		1.2119
DANRE|ZFIN=ZDB-GENE-040426-769|UniProtKB=A0A0R4IGM5	ENSDARG00000098433	UTP6, small subunit (SSU) processome component, homolog (yeast);utp6;ortholog	damaged DNA-binding protein(PC00086);ribosomal protein(PC00202);transcription factor(PC00218)	1.3572
DANRE|ZFIN=ZDB-GENE-040426-2501|UniProtKB=Q6P0C5	ENSDARG00000043960	Brix domain containing 1;rpf2;ortholog	nuclease(PC00170)	1.7474
DANRE|ZFIN=ZDB-GENE-040426-2854|UniProtKB=F1QD61	ENSDARG00000013457	Superkiller viralicidic activity 2-like 2;mtrex;ortholog		1.3661
DANRE|ZFIN=ZDB-GENE-130603-67|UniProtKB=F1R8M8	ENSDARG00000055868	Ribosomal L1 domain-containing 1;rsl1d1;ortholog	ribosomal protein(PC00202)	1.3574
DANRE|ZFIN=ZDB-GENE-990415-206|UniProtKB=P79741	ENSDARG00000018902	Pescadillo;pes;ortholog	ribosomal protein(PC00202)	1.4006
DANRE|ZFIN=ZDB-GENE-020419-2|UniProtKB=Q8JHJ1	ENSDARG00000018334	60S ribosomal protein L35;rpl35;ortholog	ribosomal protein(PC00202)	1.2014
DANRE|ZFIN=ZDB-GENE-041001-138|UniProtKB=F1QMM1	ENSDARG00000008976	Midasin;mdn1;ortholog		1.3815
DANRE|ZFIN=ZDB-GENE-030131-2022|UniProtKB=Q6PBK3	ENSDARG00000035860	40S ribosomal protein S28;rps28;ortholog	ribosomal protein(PC00202)	1
DANRE|ZFIN=ZDB-GENE-050309-7|UniProtKB=F1QWP7	ENSDARG00000043304	NOP2 nucleolar protein homolog (yeast);nop2;ortholog		1.6811
DANRE|ZFIN=ZDB-GENE-030131-4505|UniProtKB=F6NQ66	ENSDARG00000062612	DEAH (Asp-Glu-Ala-His) box polypeptide 37;dhx37;ortholog	RNA helicase(PC00032)	1.351
DANRE|ZFIN=ZDB-GENE-040426-1936|UniProtKB=Q7ZTZ4	ENSDARG00000053912	Fibrillarin;fbl;ortholog		1.5372
DANRE|ZFIN=ZDB-GENE-040724-84|UniProtKB=F1QDM5	ENSDARG00000075129	Mitochondrial ribosomal protein S11;mrps11;ortholog	ribosomal protein(PC00202)	1.2532
DANRE|ZFIN=ZDB-GENE-070410-83|UniProtKB=F1QXS7	ENSDARG00000073705	Ribosome-binding factor A;rbfa;ortholog		1.2748
DANRE|ZFIN=ZDB-GENE-050320-123|UniProtKB=Q5BJI6	ENSDARG00000053452	Ribonuclease P/MRP protein subunit POP5;pop5;ortholog		1
DANRE|ZFIN=ZDB-GENE-030131-1736|UniProtKB=Q4VBT6	ENSDARG00000068755	Exosome component 8;exosc8;ortholog	exoribonuclease(PC00099);hydrolase(PC00121)	1.9338
DANRE|ZFIN=ZDB-GENE-041212-77|UniProtKB=B8JM23	ENSDARG00000021324	NOL1/NOP2/Sun domain family, member 4;nsun4;ortholog	methyltransferase(PC00155);nucleic acid binding(PC00171)	1
DANRE|ZFIN=ZDB-GENE-060929-1010|UniProtKB=A0A0R4IU10	ENSDARG00000040727	rRNA adenine N(6)-methyltransferase;tfb1m;ortholog	RNA methyltransferase(PC00033)	1
DANRE|ZFIN=ZDB-GENE-060526-311|UniProtKB=F1QMG1	ENSDARG00000054606	Mitochondrial ribosomal protein L1 (Fragment);mrpl1;ortholog	ribosomal protein(PC00202)	1.1483
DANRE|ZFIN=ZDB-GENE-060427-1|UniProtKB=F1R3Q7	ENSDARG00000041991	Ribosomal RNA-processing 9, small subunit (SSU) processome component, homolog (yeast);rrp9;ortholog		2.0135
DANRE|ZFIN=ZDB-GENE-040426-2466|UniProtKB=A0A0R4IJ17	ENSDARG00000017675	Cirrhosis, autosomal recessive 1A (cirhin);utp4;ortholog		2.1608
DANRE|ZFIN=ZDB-GENE-021217-2|UniProtKB=Q6PEH4	ENSDARG00000017696	Digestive organ expansion factor;diexf;ortholog	RNA binding protein(PC00031)	1.4905
DANRE|ZFIN=ZDB-GENE-040426-1543|UniProtKB=A5WVQ0	ENSDARG00000054259	RNA cytidine acetyltransferase;nat10;ortholog		1.8851
DANRE|ZFIN=ZDB-GENE-030131-371|UniProtKB=Q6NX08	ENSDARG00000003287	Ribosome biogenesis protein wdr12;wdr12;ortholog		1.511
DANRE|ZFIN=ZDB-GENE-060623-10|UniProtKB=F1R1V6	ENSDARG00000011246	KRR1, small subunit (SSU) processome component, homolog (yeast) (Fragment);krr1;ortholog	RNA binding protein(PC00031)	1.5113
GO:0042254 ribosome biogenesis
Gene ID	Mapped Ids	Gene Name/ Symbol	Panther Protein Class	Fold Change
DANRE|ZFIN=ZDB-GENE-050522-202|UniProtKB=B5DDE8	ENSDARG00000057368	40S ribosomal protein S8;rps8b;ortholog		1
DANRE|ZFIN=ZDB-GENE-050320-19|UniProtKB=Q5BJB7	ENSDARG00000045091	39S ribosomal protein L10, mitochondrial;mrpl10;ortholog		1.4086
DANRE|ZFIN=ZDB-GENE-030131-8093|UniProtKB=A2BGW6	ENSDARG00000039958	U3 small nucleolar RNA-associated protein 11;utp11l;ortholog	nuclease(PC00170)	1.7065
DANRE|ZFIN=ZDB-GENE-030131-9751|UniProtKB=Q1L876	ENSDARG00000032516	Ribosomal RNA-processing 36;rrp36;ortholog		1.3891
DANRE|ZFIN=ZDB-GENE-040426-1991|UniProtKB=Q6DI30	ENSDARG00000075323	Serum response factor-binding protein 1;srfbp1;ortholog		1.3531
DANRE|ZFIN=ZDB-GENE-040426-1333|UniProtKB=Q6DRK9	ENSDARG00000035427	SRF6-like;surf6;ortholog	nucleic acid binding(PC00171)	1
DANRE|ZFIN=ZDB-GENE-070530-6|UniProtKB=E7FBU7	ENSDARG00000063229	Exportin 1 (CRM1 homolog, yeast) b;xpo1b;ortholog	receptor(PC00197)	1.1628
DANRE|ZFIN=ZDB-GENE-030131-533|UniProtKB=Q6PBV6	ENSDARG00000069422	H/ACA ribonucleoprotein complex subunit 2-like protein;nhp2;ortholog	ribosomal protein(PC00202)	1.5777
DANRE|ZFIN=ZDB-GENE-051120-21|UniProtKB=A0A0R4IEI5	ENSDARG00000100452	NOP53 ribosome biogenesis factor;nop53;ortholog		1
DANRE|ZFIN=ZDB-GENE-040426-811|UniProtKB=Q803F6	ENSDARG00000019181	40S ribosomal protein SA;rpsa;ortholog		1
DANRE|ZFIN=ZDB-GENE-060720-2|UniProtKB=E7F349	ENSDARG00000054154	BMS1 ribosome biogenesis factor;bms1;ortholog		1.5895
DANRE|ZFIN=ZDB-GENE-050417-142|UniProtKB=F1QTS9	ENSDARG00000007130	Ribosome assembly factor mrt4;mrto4;ortholog		1.8358
DANRE|ZFIN=ZDB-GENE-050417-47|UniProtKB=A0A0R4ITZ7	ENSDARG00000100060	Exosome component 7;exosc7;ortholog	exoribonuclease(PC00099);hydrolase(PC00121)	2.0268
DANRE|ZFIN=ZDB-GENE-030131-9837|UniProtKB=A0A140LG68	ENSDARG00000103337	Ribosomal RNA-processing 1;rrp1;ortholog		1.6764
DANRE|ZFIN=ZDB-GENE-040426-2903|UniProtKB=F6PB05	ENSDARG00000017230	F-box and WD repeat domain-containing 11b;fbxw11b;ortholog	G-protein coupled receptor(PC00021)	1
DANRE|ZFIN=ZDB-GENE-110411-38|UniProtKB=F8W272	ENSDARG00000095817	Zinc finger HIT-type-containing 6;znhit6;ortholog		1.6103
DANRE|ZFIN=ZDB-GENE-040801-133|UniProtKB=F1QCP9	ENSDARG00000042751	Serine/threonine-protein kinase RIO3;riok3;ortholog		1
DANRE|ZFIN=ZDB-GENE-070521-3|UniProtKB=B7ZVD7	ENSDARG00000074756	rRNA adenine N(6)-methyltransferase;tfb2m;ortholog	RNA methyltransferase(PC00033)	1
DANRE|ZFIN=ZDB-GENE-060503-821|UniProtKB=Q1LWG3	ENSDARG00000070607	39S ribosomal protein L36, mitochondrial;mrpl36;ortholog		1.2582
DANRE|ZFIN=ZDB-GENE-030131-8626|UniProtKB=P62247	ENSDARG00000055996	40S ribosomal protein S8;rps8;ortholog		1
DANRE|ZFIN=ZDB-GENE-030131-8631|UniProtKB=Q6PBW3	ENSDARG00000036629	Ribosomal protein S14;rps14;ortholog	ribosomal protein(PC00202)	1
DANRE|ZFIN=ZDB-GENE-040426-1718|UniProtKB=P62084	ENSDARG00000042566	40S ribosomal protein S7;rps7;ortholog	ribosomal protein(PC00202)	1
DANRE|ZFIN=ZDB-GENE-030131-6989|UniProtKB=Q6DRD0	ENSDARG00000054980	EBNA1 binding protein 2-like;ebna1bp2;ortholog		1.6582
DANRE|ZFIN=ZDB-GENE-030114-4|UniProtKB=F1QUZ5	ENSDARG00000022232	Peter pan homolog (Drosophila);ppan;ortholog		2.0207
DANRE|ZFIN=ZDB-GENE-030131-2085|UniProtKB=A8E526	ENSDARG00000103433	Ribosomal protein L14;rpl14;ortholog		1
DANRE|ZFIN=ZDB-GENE-040426-1035|UniProtKB=Q7ZWE7	ENSDARG00000038027	Nucleolar protein 12;nol12;ortholog		1
DANRE|ZFIN=ZDB-GENE-040718-474|UniProtKB=Q6DI25	ENSDARG00000054540	IMP4, U3 small Nucleolar ribonucleoprotein, homolog (Yeast);imp4;ortholog	ribonucleoprotein(PC00201)	1.7814
DANRE|ZFIN=ZDB-GENE-030131-9828|UniProtKB=A0A0R4IQB8	ENSDARG00000104938	pre-rRNA processing protein FTSJ3;ftsj3;ortholog		1.4984
DANRE|ZFIN=ZDB-GENE-040426-1264|UniProtKB=F1QRH4	ENSDARG00000095879	WD repeat domain 46;wdr46;ortholog		1.6923
DANRE|ZFIN=ZDB-GENE-040426-1481|UniProtKB=Q7T1J9	ENSDARG00000034897	Ribosomal protein S10;rps10;ortholog	ribosomal protein(PC00202)	1
DANRE|ZFIN=ZDB-GENE-040426-1287|UniProtKB=F1R7L3	ENSDARG00000001057	Bystin-like (Fragment);bysl;ortholog		1.3804
DANRE|ZFIN=ZDB-GENE-040426-1927|UniProtKB=A0A0R4IKY5	ENSDARG00000016399	Serine/threonine-protein kinase RIO1;riok1;ortholog		1
DANRE|ZFIN=ZDB-GENE-040426-1925|UniProtKB=Q7ZTZ2	ENSDARG00000040439	Probable ribosome biogenesis protein RLP24;rsl24d1;ortholog	ribosomal protein(PC00202)	0.6927
DANRE|ZFIN=ZDB-GENE-030131-5299|UniProtKB=F1QKE9	ENSDARG00000090462	Mitochondrial ribosomal protein L20;mrpl20;ortholog	ribosomal protein(PC00202)	1
DANRE|ZFIN=ZDB-GENE-030131-8654|UniProtKB=Q6Q417	ENSDARG00000007320	Ribosomal protein L7;rpl7;ortholog	ribosomal protein(PC00202)	1
DANRE|ZFIN=ZDB-GENE-040426-2117|UniProtKB=Q7SXA1	ENSDARG00000102317	Ribosomal protein L26;rpl26;ortholog	ribosomal protein(PC00202)	1.3205
DANRE|ZFIN=ZDB-GENE-040912-163|UniProtKB=Q66I02	ENSDARG00000056720	UTP3, small subunit (SSU) processome component, homolog (S. cerevisiae);utp3;ortholog	RNA binding protein(PC00031)	1.7819
DANRE|ZFIN=ZDB-GENE-030131-4917|UniProtKB=B8JKQ1	ENSDARG00000008740	ESF1, nucleolar pre-rRNA-processing protein, homolog (S. cerevisiae);esf1;ortholog		1.7758
DANRE|ZFIN=ZDB-GENE-060929-1138|UniProtKB=F1QLI4	ENSDARG00000061993	WD repeat domain 74;wdr74;ortholog	annexin(PC00050);calmodulin(PC00061)	1.6575
DANRE|ZFIN=ZDB-GENE-050417-38|UniProtKB=A0A0R4IGH7	ENSDARG00000098934	Ribosomal RNA-processing 7 homolog A;rrp7a;ortholog	ribosomal protein(PC00202)	1
DANRE|ZFIN=ZDB-GENE-070912-693|UniProtKB=X1WDB2	ENSDARG00000079124	Si:dkeyp-94h10.5;si:dkeyp-94h10.5;ortholog		1.5154
DANRE|ZFIN=ZDB-GENE-040426-2476|UniProtKB=E7F5A3	ENSDARG00000043209	NOP2/Sun domain family, member 5;nsun5;ortholog		1.3952
DANRE|ZFIN=ZDB-GENE-030131-970|UniProtKB=Q6PFJ0	ENSDARG00000042864	Ribosomal protein L7-like 1;rpl7l1;ortholog	ribosomal protein(PC00202)	1.5847
DANRE|ZFIN=ZDB-GENE-030131-2621|UniProtKB=B0V0U5	ENSDARG00000003217	URB2 ribosome biogenesis 2 homolog (S. cerevisiae);urb2;ortholog		1.6638
DANRE|ZFIN=ZDB-GENE-031118-110|UniProtKB=Q6ZM19	ENSDARG00000020232	Eukaryotic translation initiation factor 6;eif6;ortholog	translation initiation factor(PC00224)	1.359
DANRE|ZFIN=ZDB-GENE-031001-9|UniProtKB=Q6PBZ1	ENSDARG00000019230	Ribosomal protein L7a;rpl7a;ortholog	ribosomal protein(PC00202)	1
DANRE|ZFIN=ZDB-GENE-040426-1114|UniProtKB=Q7ZUF9	ENSDARG00000023950	Zgc:56688;znhit3;ortholog		1.3708
DANRE|ZFIN=ZDB-GENE-030131-6986|UniProtKB=F1R6L6	ENSDARG00000002710	Nucleolin;ncl;ortholog	ribonucleoprotein(PC00201)	1.4185
DANRE|ZFIN=ZDB-GENE-030131-5161|UniProtKB=Q7ZUI0	ENSDARG00000020197	Ribosomal protein L5a;rpl5a;ortholog	ribosomal protein(PC00202)	1
DANRE|ZFIN=ZDB-GENE-050522-549|UniProtKB=Q4VBV2	ENSDARG00000023298	40S ribosomal protein S27;rps27.1;ortholog	ribosomal protein(PC00202)	1
DANRE|ZFIN=ZDB-GENE-050706-140|UniProtKB=A0A0R4IRK6	ENSDARG00000098334	Exosome component 3;exosc3;ortholog	esterase(PC00097);exoribonuclease(PC00099)	1.9605
DANRE|ZFIN=ZDB-GENE-030131-8403|UniProtKB=A5PMV5	ENSDARG00000095750	Ferredoxin-fold anticodon-binding domain-containing 1;fdxacb1;ortholog	aminoacyl-tRNA synthetase(PC00047)	1.4207
DANRE|ZFIN=ZDB-GENE-040930-11|UniProtKB=F1RAI8	ENSDARG00000038312	RNA terminal phosphate cyclase-like 1;rcl1;ortholog	RNA binding protein(PC00031);cyclase(PC00079)	1.6091
DANRE|ZFIN=ZDB-GENE-130103-6|UniProtKB=A0A0R4ITN4	ENSDARG00000079672	Elongation factor Tu GTP binding domain containing 1;efl1;ortholog	G-protein(PC00020);hydrolase(PC00121);translation elongation factor(PC00222);translation initiation factor(PC00224)	1.3703
DANRE|ZFIN=ZDB-GENE-040426-1116|UniProtKB=F8W5Q9	ENSDARG00000027803	SBDS, ribosome maturation factor;sbds;ortholog	nuclease(PC00170);transcription factor(PC00218)	1
DANRE|ZFIN=ZDB-GENE-050522-188|UniProtKB=F1R759	ENSDARG00000041252	Gem (nuclear organelle)-associated protein 4;gemin4;ortholog		1.401
DANRE|ZFIN=ZDB-GENE-040426-2871|UniProtKB=B8A4A1	ENSDARG00000025605	Nuclear VCP-like;nvl;ortholog		1.7136
DANRE|ZFIN=ZDB-GENE-040426-1102|UniProtKB=Q7ZUG5	ENSDARG00000025850	40S ribosomal protein S21;rps21;ortholog	ribosomal protein(PC00202)	1
DANRE|ZFIN=ZDB-GENE-060503-321|UniProtKB=Q1LY17	ENSDARG00000060027	Nucleolar protein with MIF4G domain 1;nom1;ortholog	mRNA processing factor(PC00147);nuclease(PC00170)	1.604
DANRE|ZFIN=ZDB-GENE-040801-75|UniProtKB=B0S688	ENSDARG00000005057	rRNA adenine N(6)-methyltransferase;dimt1l;ortholog	RNA methyltransferase(PC00033)	1.797
DANRE|ZFIN=ZDB-GENE-040723-1|UniProtKB=Q7SZX9	ENSDARG00000020595	FLJ10613-like;gnl3l;ortholog		1.7154
DANRE|ZFIN=ZDB-GENE-040426-1062|UniProtKB=A5WV64	ENSDARG00000069287	IMP3, U3 small nucleolar ribonucleoprotein, homolog (yeast);imp3;ortholog	ribonucleoprotein(PC00201);ribosomal protein(PC00202)	1.3625
DANRE|ZFIN=ZDB-GENE-030131-464|UniProtKB=A3KPR1	ENSDARG00000004774	WD repeat domain 36;wdr36;ortholog		1.6941
DANRE|ZFIN=ZDB-GENE-040426-1716|UniProtKB=E9QHH0	ENSDARG00000030602	Ribosomal protein S19;rps19;ortholog	ribosomal protein(PC00202)	1
DANRE|ZFIN=ZDB-GENE-040625-50|UniProtKB=Q6IMW9	ENSDARG00000036995	LSM6 homolog, U6 small nuclear RNA and mRNA degradation-associated;lsm6;ortholog	mRNA splicing factor(PC00148)	1.3333
DANRE|ZFIN=ZDB-GENE-060518-1|UniProtKB=A0A0R4IBJ2	ENSDARG00000098935	Brix domain-containing 2;bxdc2;ortholog	ribosomal protein(PC00202)	1.6933
DANRE|ZFIN=ZDB-GENE-050522-39|UniProtKB=A0A0R4IW33	ENSDARG00000044692	Exoribonuclease 1;eri1;ortholog	esterase(PC00097);exoribonuclease(PC00099)	1.3518
DANRE|ZFIN=ZDB-GENE-030131-9670|UniProtKB=Q7ZV23	ENSDARG00000023299	NHP2 non-histone chromosome protein 2-like 1 (S. cerevisiae);snu13b;ortholog	ribosomal protein(PC00202)	1.9639
DANRE|ZFIN=ZDB-GENE-030131-5297|UniProtKB=Q6DRE6	ENSDARG00000006691	60S ribosomal protein L12;rpl12;ortholog	ribosomal protein(PC00202)	1
DANRE|ZFIN=ZDB-GENE-070705-171|UniProtKB=E7F350	ENSDARG00000033259	DIS3-like exonuclease 2;dis3l2;ortholog		1.2566
DANRE|ZFIN=ZDB-GENE-040718-153|UniProtKB=Q6DHF7	ENSDARG00000040300	GTP-binding protein 10;gtpbp10;ortholog		1.1657
DANRE|ZFIN=ZDB-GENE-031118-120|UniProtKB=F1Q749	ENSDARG00000016484	Dyskeratosis congenita 1, dyskerin;dkc1;ortholog	centromere DNA-binding protein(PC00071)	1.7544
DANRE|ZFIN=ZDB-GENE-040426-1495|UniProtKB=A2ATX1	ENSDARG00000039400	Polymerase (RNA) I polypeptide C;polr1c;ortholog	DNA-directed RNA polymerase(PC00019)	1.948
DANRE|ZFIN=ZDB-GENE-050417-27|UniProtKB=F8W3K6	ENSDARG00000028688	Exosome component 2;exosc2;ortholog	esterase(PC00097);exoribonuclease(PC00099)	2.1871
DANRE|ZFIN=ZDB-GENE-050522-297|UniProtKB=A2CEI4	ENSDARG00000003235	Nucleoporin 88;nup88;ortholog	transporter(PC00227)	1.3049
DANRE|ZFIN=ZDB-GENE-050506-107|UniProtKB=Q1LWH1	ENSDARG00000045487	Ribosomal protein S16;rps16;ortholog		1
DANRE|ZFIN=ZDB-GENE-050411-124|UniProtKB=F1QJP9	ENSDARG00000088619	REX4 homolog, 3'-5' exonuclease;rexo4;ortholog		1.4031
DANRE|ZFIN=ZDB-GENE-030131-6294|UniProtKB=F1Q4S6	ENSDARG00000059711	Nucleolar protein 6;nol6;ortholog	RNA binding protein(PC00031)	1.5781
DANRE|ZFIN=ZDB-GENE-040718-422|UniProtKB=Q6DG11	ENSDARG00000005945	SART1, U4/U6.U5 tri-snRNP-associated protein 1;sart1;ortholog	extracellular matrix protein(PC00102)	1.2025
DANRE|ZFIN=ZDB-GENE-030131-5982|UniProtKB=Q6DRI5	ENSDARG00000018961	Nucleolar GTP-binding protein 1;gtpbp4;ortholog		1
DANRE|ZFIN=ZDB-GENE-070410-68|UniProtKB=A3KNP4	ENSDARG00000063596	BUD23, rRNA methyltransferase and ribosome maturation factor;bud23;ortholog	methyltransferase(PC00155)	1.3231
DANRE|ZFIN=ZDB-GENE-050320-149|UniProtKB=Q5BLF0	ENSDARG00000015676	60S ribosomal export protein NMD3;nmd3;ortholog		1.9829
DANRE|ZFIN=ZDB-GENE-040426-2370|UniProtKB=F1QUU3	ENSDARG00000045019	Angio-associated, migratory cell protein;aamp;ortholog		1.4777
DANRE|ZFIN=ZDB-GENE-040718-359|UniProtKB=Q1L8H2	ENSDARG00000003207	Mitochondrial transcription termination factor 3;mterf3;ortholog		1.277
DANRE|ZFIN=ZDB-GENE-030131-8671|UniProtKB=Q567N5	ENSDARG00000058451	Ribosomal protein L6;rpl6;ortholog	ribosomal protein(PC00202)	1
DANRE|ZFIN=ZDB-GENE-070629-1|UniProtKB=E7F654	ENSDARG00000077751	Nucleolar protein 9;nol9;ortholog		1
DANRE|ZFIN=ZDB-GENE-000607-75|UniProtKB=F1QFC4	ENSDARG00000001754	NOC2-like nucleolar-associated transcriptional repressor;noc2l;ortholog		1.4214
DANRE|ZFIN=ZDB-GENE-050522-515|UniProtKB=A0A0R4IL77	ENSDARG00000089033	Ribosomal RNA adenine dimethylase domain-containing 1;rrnad1;ortholog	RNA methyltransferase(PC00033)	1
DANRE|ZFIN=ZDB-GENE-030131-9345|UniProtKB=Q7SX91	ENSDARG00000003941	Ribosome biogenesis regulatory protein;rrs1;ortholog	ribosomal protein(PC00202)	1.5622
DANRE|ZFIN=ZDB-GENE-040625-93|UniProtKB=Q6IQB1	ENSDARG00000015862	Ribosomal protein L5b;rpl5b;ortholog	ribosomal protein(PC00202)	1
DANRE|ZFIN=ZDB-GENE-050522-30|UniProtKB=Q503F3	ENSDARG00000071878	Zgc:110652;trmt112;ortholog		1.3098
DANRE|ZFIN=ZDB-GENE-040718-306|UniProtKB=Q6DGV7	ENSDARG00000056367	Mpv17-like protein 2;mpv17l2;ortholog	transmembrane receptor regulatory/adaptor protein(PC00226)	1.3608
DANRE|ZFIN=ZDB-GENE-060825-257|UniProtKB=F1QP17	ENSDARG00000061505	Mitochondrial ribosomal protein S9;mrps9;ortholog		1.3629
DANRE|ZFIN=ZDB-GENE-030131-3112|UniProtKB=F1R4C1	ENSDARG00000016080	NIN1/RPN12-binding protein 1 homolog (S. cerevisiae);nob1;ortholog		1.3963
DANRE|ZFIN=ZDB-GENE-030131-9092|UniProtKB=Q6Q421	ENSDARG00000070849	Ribosomal protein S15;rps15;ortholog	ribosomal protein(PC00202)	1
DANRE|ZFIN=ZDB-GENE-050927-1|UniProtKB=F1QU59	ENSDARG00000014692	Zinc finger protein 622;znf622;ortholog	RNA binding protein(PC00031)	1.3536
DANRE|ZFIN=ZDB-GENE-030131-8656|UniProtKB=Q7ZV96	ENSDARG00000025581	60S ribosomal protein L10;rpl10;ortholog	ribosomal protein(PC00202)	1
DANRE|ZFIN=ZDB-GENE-040426-2913|UniProtKB=A5WUT7	ENSDARG00000035264	RIO kinase 2 (yeast);riok2;ortholog		1.6103
DANRE|ZFIN=ZDB-GENE-040718-267|UniProtKB=Q6DGI3	ENSDARG00000044402	Nucleolar protein 16;nop16;ortholog		1.3853
DANRE|ZFIN=ZDB-GENE-030131-3762|UniProtKB=E7FCX4	ENSDARG00000007744	TSR1, 20S rRNA accumulation, homolog (S. cerevisiae);tsr1;ortholog		1.383
DANRE|ZFIN=ZDB-GENE-060526-271|UniProtKB=A2CEY8	ENSDARG00000042520	Si:dkey-251i10.3;si:dkey-251i10.3;ortholog	nuclease(PC00170);ribosomal protein(PC00202)	1.8304
DANRE|Ensembl=ENSDARG00000089236|UniProtKB=E7F8M5	ENSDARG00000089236	Methyltransferase-like 15;mettl15;ortholog	methyltransferase(PC00155)	1.5536
DANRE|ZFIN=ZDB-GENE-050522-362|UniProtKB=Q6P0I8	ENSDARG00000036060	Exosome complex component MTR3;exosc6;ortholog	exoribonuclease(PC00099);hydrolase(PC00121);nucleotidyltransferase(PC00174)	1.9816
DANRE|ZFIN=ZDB-GENE-030131-5181|UniProtKB=A0A0R4ILM9	ENSDARG00000060308	URB1 ribosome biogenesis 1 homolog (S. cerevisiae);urb1;ortholog		1.5923
DANRE|ZFIN=ZDB-GENE-041007-4|UniProtKB=Q6DRH5	ENSDARG00000104227	H/ACA ribonucleoprotein complex subunit 3;nop10;ortholog	ribosomal protein(PC00202)	1.3836
DANRE|ZFIN=ZDB-GENE-030131-2025|UniProtKB=Q6PC69	ENSDARG00000042905	60S ribosomal protein L10a;rpl10a;ortholog	ribosomal protein(PC00202)	1
DANRE|ZFIN=ZDB-GENE-040426-2317|UniProtKB=A0A0R4IXF1	ENSDARG00000098080	Nucleolar GTP-binding protein 2;gnl2;ortholog		1.5367
DANRE|ZFIN=ZDB-GENE-030131-7479|UniProtKB=F1QGI3	ENSDARG00000006316	Ribosomal protein L23a;rpl23a;ortholog	ribosomal protein(PC00202)	1
DANRE|ZFIN=ZDB-GENE-030616-5|UniProtKB=Q7ZVR1	ENSDARG00000040730	WD repeat-containing protein 75;wdr75;ortholog		1.6649
DANRE|ZFIN=ZDB-GENE-020419-12|UniProtKB=Q6PC80	ENSDARG00000043453	Ribosomal protein S5;rps5;ortholog	ribosomal protein(PC00202)	1
DANRE|ZFIN=ZDB-GENE-040426-1995|UniProtKB=Q6TNW3	ENSDARG00000007216	ATP-binding cassette, sub-family E (OABP), member 1;abce1;ortholog		1.5835
DANRE|ZFIN=ZDB-GENE-050522-505|UniProtKB=A0A0R4ITA6	ENSDARG00000101472	POP4 homolog, ribonuclease P/MRP subunit;pop4;ortholog		1
DANRE|ZFIN=ZDB-GENE-021231-3|UniProtKB=A9JR96	ENSDARG00000077264	WD repeat domain 43;wdr43;ortholog		1.8465
DANRE|ZFIN=ZDB-GENE-040718-294|UniProtKB=F1Q685	ENSDARG00000013075	Mitochondrial ribosomal protein L11;mrpl11;ortholog	ribosomal protein(PC00202)	1.2619
DANRE|ZFIN=ZDB-GENE-021031-3|UniProtKB=A0A0R4IEY7	ENSDARG00000037109	PWP2 periodic tryptophan protein homolog (yeast);pwp2h;ortholog		1.3757
DANRE|ZFIN=ZDB-GENE-050522-127|UniProtKB=Q503Z6	ENSDARG00000043666	Activator of basal transcription 1;abt1;ortholog		2.5769
DANRE|ZFIN=ZDB-GENE-041114-104|UniProtKB=A0A0R4IRJ1	ENSDARG00000052344	Transducin (beta)-like 3;tbl3;ortholog	G-protein coupled receptor(PC00021)	1.569
DANRE|ZFIN=ZDB-GENE-040426-879|UniProtKB=Q7ZU93	ENSDARG00000069878	SNU13 homolog, small nuclear ribonucleoprotein a (U4/U6.U5);snu13a;ortholog	ribosomal protein(PC00202)	1.4157
DANRE|ZFIN=ZDB-GENE-030131-3625|UniProtKB=A2CF03	ENSDARG00000062457	LAS1-like, ribosome biogenesis factor;las1l;ortholog		1.6623
DANRE|ZFIN=ZDB-GENE-041010-180|UniProtKB=A0A0R4ITC4	ENSDARG00000006392	Exosome component 9;exosc9;ortholog	exoribonuclease(PC00099);hydrolase(PC00121)	1.7666
DANRE|ZFIN=ZDB-GENE-040426-1876|UniProtKB=Q6P3I0	ENSDARG00000036076	HEAT repeat-containing 3;heatr3;ortholog		1.7018
DANRE|ZFIN=ZDB-GENE-040930-4|UniProtKB=Q6DRI4	ENSDARG00000037570	DNA-directed RNA polymerases I and III subunit RPAC2;polr1d;ortholog	DNA-directed RNA polymerase(PC00019);nucleotidyltransferase(PC00174)	1.7778
DANRE|ZFIN=ZDB-GENE-040801-137|UniProtKB=Q6DBY4	ENSDARG00000093007	M-phase phosphoprotein 6;mphosph6;ortholog		1.3332
DANRE|ZFIN=ZDB-GENE-030131-3831|UniProtKB=Q7ZW33	ENSDARG00000002720	U3 small nucleolar RNA-associated protein 15 homolog;utp15;ortholog		1.3667
DANRE|ZFIN=ZDB-GENE-060421-2909|UniProtKB=F1QQ17	ENSDARG00000056914	EMG1 N1-specific pseudouridine methyltransferase;emg1;ortholog	ribosomal protein(PC00202)	1.9115
DANRE|ZFIN=ZDB-GENE-040905-4|UniProtKB=Q68EI0	ENSDARG00000041113	WD repeat-containing protein 18;wdr18;ortholog		1.2699
DANRE|ZFIN=ZDB-GENE-040718-63|UniProtKB=F1QYS3	ENSDARG00000038567	Probable ribosome biogenesis protein tsr3;tsr3;ortholog		1.2119
DANRE|ZFIN=ZDB-GENE-040426-769|UniProtKB=A0A0R4IGM5	ENSDARG00000098433	UTP6, small subunit (SSU) processome component, homolog (yeast);utp6;ortholog	damaged DNA-binding protein(PC00086);ribosomal protein(PC00202);transcription factor(PC00218)	1.3572
DANRE|ZFIN=ZDB-GENE-040426-2501|UniProtKB=Q6P0C5	ENSDARG00000043960	Brix domain containing 1;rpf2;ortholog	nuclease(PC00170)	1.7474
DANRE|ZFIN=ZDB-GENE-040426-2854|UniProtKB=F1QD61	ENSDARG00000013457	Superkiller viralicidic activity 2-like 2;mtrex;ortholog		1.3661
DANRE|ZFIN=ZDB-GENE-130603-67|UniProtKB=F1R8M8	ENSDARG00000055868	Ribosomal L1 domain-containing 1;rsl1d1;ortholog	ribosomal protein(PC00202)	1.3574
DANRE|ZFIN=ZDB-GENE-990415-206|UniProtKB=P79741	ENSDARG00000018902	Pescadillo;pes;ortholog	ribosomal protein(PC00202)	1.4006
DANRE|ZFIN=ZDB-GENE-030131-1291|UniProtKB=Q5BJJ2	ENSDARG00000003599	Ribosomal protein L3;rpl3;ortholog	ribosomal protein(PC00202)	1
DANRE|ZFIN=ZDB-GENE-060526-84|UniProtKB=B0S6U7	ENSDARG00000059887	GTPase Era, mitochondrial;eral1;ortholog	small GTPase(PC00208)	1.3637
DANRE|ZFIN=ZDB-GENE-080303-28|UniProtKB=F1Q829	ENSDARG00000060798	Mitochondrial ribosomal protein L22;mrpl22;ortholog	ribosomal protein(PC00202)	1.393
DANRE|ZFIN=ZDB-GENE-020419-2|UniProtKB=Q8JHJ1	ENSDARG00000018334	60S ribosomal protein L35;rpl35;ortholog	ribosomal protein(PC00202)	1.2014
DANRE|ZFIN=ZDB-GENE-041001-138|UniProtKB=F1QMM1	ENSDARG00000008976	Midasin;mdn1;ortholog		1.3815
DANRE|ZFIN=ZDB-GENE-030131-2022|UniProtKB=Q6PBK3	ENSDARG00000035860	40S ribosomal protein S28;rps28;ortholog	ribosomal protein(PC00202)	1
DANRE|ZFIN=ZDB-GENE-050309-7|UniProtKB=F1QWP7	ENSDARG00000043304	NOP2 nucleolar protein homolog (yeast);nop2;ortholog		1.6811
DANRE|ZFIN=ZDB-GENE-040718-190|UniProtKB=Q6DGM0	ENSDARG00000088030	Ribosomal protein L35a;rpl35a;ortholog		1
DANRE|ZFIN=ZDB-GENE-030131-4505|UniProtKB=F6NQ66	ENSDARG00000062612	DEAH (Asp-Glu-Ala-His) box polypeptide 37;dhx37;ortholog	RNA helicase(PC00032)	1.351
DANRE|ZFIN=ZDB-GENE-040426-1789|UniProtKB=E7FCM9	ENSDARG00000044102	Zinc finger protein 593;znf593;ortholog	nucleic acid binding(PC00171)	1.381
DANRE|ZFIN=ZDB-GENE-040426-1936|UniProtKB=Q7ZTZ4	ENSDARG00000053912	Fibrillarin;fbl;ortholog		1.5372
DANRE|ZFIN=ZDB-GENE-040724-84|UniProtKB=F1QDM5	ENSDARG00000075129	Mitochondrial ribosomal protein S11;mrps11;ortholog	ribosomal protein(PC00202)	1.2532
DANRE|ZFIN=ZDB-GENE-070410-83|UniProtKB=F1QXS7	ENSDARG00000073705	Ribosome-binding factor A;rbfa;ortholog		1.2748
DANRE|Ensembl=ENSDARG00000077162|UniProtKB=E7EZX4	ENSDARG00000077162	NACHT and WD repeat domain-containing 2;nwd2;ortholog		0.7866
DANRE|ZFIN=ZDB-GENE-050320-123|UniProtKB=Q5BJI6	ENSDARG00000053452	Ribonuclease P/MRP protein subunit POP5;pop5;ortholog		1
DANRE|ZFIN=ZDB-GENE-050522-256|UniProtKB=Q503P2	ENSDARG00000059075	60S ribosome subunit biogenesis protein NIP7 homolog;nip7;ortholog		1.9488
DANRE|ZFIN=ZDB-GENE-030131-1736|UniProtKB=Q4VBT6	ENSDARG00000068755	Exosome component 8;exosc8;ortholog	exoribonuclease(PC00099);hydrolase(PC00121)	1.9338
DANRE|ZFIN=ZDB-GENE-041212-77|UniProtKB=B8JM23	ENSDARG00000021324	NOL1/NOP2/Sun domain family, member 4;nsun4;ortholog	methyltransferase(PC00155);nucleic acid binding(PC00171)	1
DANRE|ZFIN=ZDB-GENE-050522-321|UniProtKB=F1QDT3	ENSDARG00000057105	Notchless homolog 1 (Drosophila);nle1;ortholog		2.0702
DANRE|ZFIN=ZDB-GENE-060929-1010|UniProtKB=A0A0R4IU10	ENSDARG00000040727	rRNA adenine N(6)-methyltransferase;tfb1m;ortholog	RNA methyltransferase(PC00033)	1
DANRE|ZFIN=ZDB-GENE-060526-311|UniProtKB=F1QMG1	ENSDARG00000054606	Mitochondrial ribosomal protein L1 (Fragment);mrpl1;ortholog	ribosomal protein(PC00202)	1.1483
DANRE|ZFIN=ZDB-GENE-060427-1|UniProtKB=F1R3Q7	ENSDARG00000041991	Ribosomal RNA-processing 9, small subunit (SSU) processome component, homolog (yeast);rrp9;ortholog		2.0135
DANRE|ZFIN=ZDB-GENE-040426-1735|UniProtKB=Q6PBT1	ENSDARG00000055475	40S ribosomal protein S27;rps27.2;ortholog	ribosomal protein(PC00202)	1
DANRE|ZFIN=ZDB-GENE-040426-2466|UniProtKB=A0A0R4IJ17	ENSDARG00000017675	Cirrhosis, autosomal recessive 1A (cirhin);utp4;ortholog		2.1608
DANRE|ZFIN=ZDB-GENE-021217-2|UniProtKB=Q6PEH4	ENSDARG00000017696	Digestive organ expansion factor;diexf;ortholog	RNA binding protein(PC00031)	1.4905
DANRE|ZFIN=ZDB-GENE-030131-8414|UniProtKB=Q6TNS2	ENSDARG00000044488	p21-activated protein kinase-interacting protein 1-like;pak1ip1;ortholog		2.1576
DANRE|ZFIN=ZDB-GENE-040426-1543|UniProtKB=A5WVQ0	ENSDARG00000054259	RNA cytidine acetyltransferase;nat10;ortholog		1.8851
DANRE|ZFIN=ZDB-GENE-030131-371|UniProtKB=Q6NX08	ENSDARG00000003287	Ribosome biogenesis protein wdr12;wdr12;ortholog		1.511
DANRE|ZFIN=ZDB-GENE-040625-147|UniProtKB=Q6IQI6	ENSDARG00000043509	60S ribosomal protein L11;rpl11;ortholog	ribosomal protein(PC00202)	1.2038
DANRE|ZFIN=ZDB-GENE-060623-10|UniProtKB=F1R1V6	ENSDARG00000011246	KRR1, small subunit (SSU) processome component, homolog (yeast) (Fragment);krr1;ortholog	RNA binding protein(PC00031)	1.5113
GO:0022613 ribonucleoprotein complex biogenesis
Gene ID	Mapped Ids	Gene Name/ Symbol	Panther Protein Class	Fold Change
DANRE|ZFIN=ZDB-GENE-050522-202|UniProtKB=B5DDE8	ENSDARG00000057368	40S ribosomal protein S8;rps8b;ortholog		1
DANRE|ZFIN=ZDB-GENE-030131-8442|UniProtKB=Q6TH15	ENSDARG00000021257	Eukaryotic translation initiation factor 3 subunit D;eif3d;ortholog	translation initiation factor(PC00224)	1.2001
DANRE|ZFIN=ZDB-GENE-050320-19|UniProtKB=Q5BJB7	ENSDARG00000045091	39S ribosomal protein L10, mitochondrial;mrpl10;ortholog		1.4086
DANRE|ZFIN=ZDB-GENE-040426-2138|UniProtKB=Q7T2A5	ENSDARG00000101082	Eukaryotic translation initiation factor 3 subunit L;eif3l;ortholog	translation initiation factor(PC00224)	1.1999
DANRE|ZFIN=ZDB-GENE-990415-259|UniProtKB=A0A0R4IJ12	ENSDARG00000103027	Chloride channel, nucleotide-sensitive, 1A;clns1a;ortholog	transporter(PC00227)	1.2887
DANRE|ZFIN=ZDB-GENE-030131-8563|UniProtKB=F1Q8G3	ENSDARG00000010194	Eukaryotic translation initiation factor 4Bb;eif4bb;ortholog	translation initiation factor(PC00224)	1.2398
DANRE|ZFIN=ZDB-GENE-030131-8093|UniProtKB=A2BGW6	ENSDARG00000039958	U3 small nucleolar RNA-associated protein 11;utp11l;ortholog	nuclease(PC00170)	1.7065
DANRE|ZFIN=ZDB-GENE-030131-9751|UniProtKB=Q1L876	ENSDARG00000032516	Ribosomal RNA-processing 36;rrp36;ortholog		1.3891
DANRE|ZFIN=ZDB-GENE-040426-1991|UniProtKB=Q6DI30	ENSDARG00000075323	Serum response factor-binding protein 1;srfbp1;ortholog		1.3531
DANRE|ZFIN=ZDB-GENE-061207-28|UniProtKB=A2BID0	ENSDARG00000092240	Si:ch211-243a20.3;si:ch211-243a20.3;ortholog		0.8323
DANRE|ZFIN=ZDB-GENE-040426-1333|UniProtKB=Q6DRK9	ENSDARG00000035427	SRF6-like;surf6;ortholog	nucleic acid binding(PC00171)	1
DANRE|ZFIN=ZDB-GENE-040426-2643|UniProtKB=Q7T3B0	ENSDARG00000013931	Eukaryotic translation initiation factor 3 subunit M;eif3m;ortholog		1.095
DANRE|ZFIN=ZDB-GENE-070530-6|UniProtKB=E7FBU7	ENSDARG00000063229	Exportin 1 (CRM1 homolog, yeast) b;xpo1b;ortholog	receptor(PC00197)	1.1628
DANRE|ZFIN=ZDB-GENE-030131-533|UniProtKB=Q6PBV6	ENSDARG00000069422	H/ACA ribonucleoprotein complex subunit 2-like protein;nhp2;ortholog	ribosomal protein(PC00202)	1.5777
DANRE|ZFIN=ZDB-GENE-040426-1652|UniProtKB=Q6P6E4	ENSDARG00000023852	LSM4 homolog, U6 small nuclear RNA and mRNA degradation-associated;lsm4;ortholog	mRNA splicing factor(PC00148);ribonucleoprotein(PC00201)	1
DANRE|ZFIN=ZDB-GENE-051120-21|UniProtKB=A0A0R4IEI5	ENSDARG00000100452	NOP53 ribosome biogenesis factor;nop53;ortholog		1
DANRE|ZFIN=ZDB-GENE-040426-811|UniProtKB=Q803F6	ENSDARG00000019181	40S ribosomal protein SA;rpsa;ortholog		1
DANRE|ZFIN=ZDB-GENE-060720-2|UniProtKB=E7F349	ENSDARG00000054154	BMS1 ribosome biogenesis factor;bms1;ortholog		1.5895
DANRE|ZFIN=ZDB-GENE-050417-142|UniProtKB=F1QTS9	ENSDARG00000007130	Ribosome assembly factor mrt4;mrto4;ortholog		1.8358
DANRE|ZFIN=ZDB-GENE-050417-47|UniProtKB=A0A0R4ITZ7	ENSDARG00000100060	Exosome component 7;exosc7;ortholog	exoribonuclease(PC00099);hydrolase(PC00121)	2.0268
DANRE|ZFIN=ZDB-GENE-030131-9837|UniProtKB=A0A140LG68	ENSDARG00000103337	Ribosomal RNA-processing 1;rrp1;ortholog		1.6764
DANRE|ZFIN=ZDB-GENE-040426-2903|UniProtKB=F6PB05	ENSDARG00000017230	F-box and WD repeat domain-containing 11b;fbxw11b;ortholog	G-protein coupled receptor(PC00021)	1
DANRE|ZFIN=ZDB-GENE-070112-1972|UniProtKB=A1L1U3	ENSDARG00000014790	GTPase-activating protein (SH3 domain)-binding protein 2;g3bp2;ortholog	RNA binding protein(PC00031);signaling molecule(PC00207)	1
DANRE|ZFIN=ZDB-GENE-000330-8|UniProtKB=B0S7K8	ENSDARG00000040070	Coilin p80;coil;ortholog	DNA binding protein(PC00009)	1.3706
DANRE|ZFIN=ZDB-GENE-110411-38|UniProtKB=F8W272	ENSDARG00000095817	Zinc finger HIT-type-containing 6;znhit6;ortholog		1.6103
DANRE|ZFIN=ZDB-GENE-040801-133|UniProtKB=F1QCP9	ENSDARG00000042751	Serine/threonine-protein kinase RIO3;riok3;ortholog		1
DANRE|ZFIN=ZDB-GENE-070521-3|UniProtKB=B7ZVD7	ENSDARG00000074756	rRNA adenine N(6)-methyltransferase;tfb2m;ortholog	RNA methyltransferase(PC00033)	1
DANRE|ZFIN=ZDB-GENE-060503-821|UniProtKB=Q1LWG3	ENSDARG00000070607	39S ribosomal protein L36, mitochondrial;mrpl36;ortholog		1.2582
DANRE|ZFIN=ZDB-GENE-030131-8626|UniProtKB=P62247	ENSDARG00000055996	40S ribosomal protein S8;rps8;ortholog		1
DANRE|ZFIN=ZDB-GENE-000501-1|UniProtKB=Q9IBD0	ENSDARG00000005315	CUGBP Elav-like family member 1;celf1;ortholog		1
DANRE|ZFIN=ZDB-GENE-030131-8631|UniProtKB=Q6PBW3	ENSDARG00000036629	Ribosomal protein S14;rps14;ortholog	ribosomal protein(PC00202)	1
DANRE|ZFIN=ZDB-GENE-040426-1718|UniProtKB=P62084	ENSDARG00000042566	40S ribosomal protein S7;rps7;ortholog	ribosomal protein(PC00202)	1
DANRE|ZFIN=ZDB-GENE-030131-6989|UniProtKB=Q6DRD0	ENSDARG00000054980	EBNA1 binding protein 2-like;ebna1bp2;ortholog		1.6582
DANRE|ZFIN=ZDB-GENE-030131-3756|UniProtKB=F8W384	ENSDARG00000015638	Gem (nuclear organelle)-associated protein 2;gemin2;ortholog	mRNA splicing factor(PC00148)	1.6794
DANRE|ZFIN=ZDB-GENE-030131-2085|UniProtKB=A8E526	ENSDARG00000103433	Ribosomal protein L14;rpl14;ortholog		1
DANRE|ZFIN=ZDB-GENE-030114-4|UniProtKB=F1QUZ5	ENSDARG00000022232	Peter pan homolog (Drosophila);ppan;ortholog		2.0207
DANRE|ZFIN=ZDB-GENE-040426-1035|UniProtKB=Q7ZWE7	ENSDARG00000038027	Nucleolar protein 12;nol12;ortholog		1
DANRE|ZFIN=ZDB-GENE-040718-474|UniProtKB=Q6DI25	ENSDARG00000054540	IMP4, U3 small Nucleolar ribonucleoprotein, homolog (Yeast);imp4;ortholog	ribonucleoprotein(PC00201)	1.7814
DANRE|ZFIN=ZDB-GENE-121214-350|UniProtKB=E7FAC4	ENSDARG00000089567	Si:ch211-103b1.2;si:ch211-103b1.2;ortholog	translation initiation factor(PC00224)	1
DANRE|ZFIN=ZDB-GENE-030131-9828|UniProtKB=A0A0R4IQB8	ENSDARG00000104938	pre-rRNA processing protein FTSJ3;ftsj3;ortholog		1.4984
DANRE|ZFIN=ZDB-GENE-030131-577|UniProtKB=F1R7K1	ENSDARG00000026180	Pre-mRNA-processing factor 8;prpf8;ortholog	mRNA splicing factor(PC00148)	1.3379
DANRE|ZFIN=ZDB-GENE-040426-1264|UniProtKB=F1QRH4	ENSDARG00000095879	WD repeat domain 46;wdr46;ortholog		1.6923
DANRE|ZFIN=ZDB-GENE-040426-1481|UniProtKB=Q7T1J9	ENSDARG00000034897	Ribosomal protein S10;rps10;ortholog	ribosomal protein(PC00202)	1
DANRE|ZFIN=ZDB-GENE-040426-897|UniProtKB=Q7ZVD4	ENSDARG00000021107	Sf3a2 protein;sf3a2;ortholog	mRNA splicing factor(PC00148)	1.3697
DANRE|ZFIN=ZDB-GENE-040426-1287|UniProtKB=F1R7L3	ENSDARG00000001057	Bystin-like (Fragment);bysl;ortholog		1.3804
DANRE|ZFIN=ZDB-GENE-040426-1927|UniProtKB=A0A0R4IKY5	ENSDARG00000016399	Serine/threonine-protein kinase RIO1;riok1;ortholog		1
DANRE|ZFIN=ZDB-GENE-020419-26|UniProtKB=Q8JGS0	ENSDARG00000009871	U1 small nuclear ribonucleoprotein C;snrpc;ortholog		1.4863
DANRE|ZFIN=ZDB-GENE-040426-1925|UniProtKB=Q7ZTZ2	ENSDARG00000040439	Probable ribosome biogenesis protein RLP24;rsl24d1;ortholog	ribosomal protein(PC00202)	0.6927
DANRE|ZFIN=ZDB-GENE-030131-5299|UniProtKB=F1QKE9	ENSDARG00000090462	Mitochondrial ribosomal protein L20;mrpl20;ortholog	ribosomal protein(PC00202)	1
DANRE|ZFIN=ZDB-GENE-030131-8654|UniProtKB=Q6Q417	ENSDARG00000007320	Ribosomal protein L7;rpl7;ortholog	ribosomal protein(PC00202)	1
DANRE|ZFIN=ZDB-GENE-040426-2117|UniProtKB=Q7SXA1	ENSDARG00000102317	Ribosomal protein L26;rpl26;ortholog	ribosomal protein(PC00202)	1.3205
DANRE|ZFIN=ZDB-GENE-050522-502|UniProtKB=Q503H1	ENSDARG00000101323	tRNA selenocysteine 1-associated protein 1;trnau1ap;ortholog		1.4315
DANRE|ZFIN=ZDB-GENE-070424-15|UniProtKB=A3KMT0	ENSDARG00000019765	Zgc:158803;zgc:158803;ortholog		1.6498
DANRE|ZFIN=ZDB-GENE-040912-163|UniProtKB=Q66I02	ENSDARG00000056720	UTP3, small subunit (SSU) processome component, homolog (S. cerevisiae);utp3;ortholog	RNA binding protein(PC00031)	1.7819
DANRE|ZFIN=ZDB-GENE-030131-4917|UniProtKB=B8JKQ1	ENSDARG00000008740	ESF1, nucleolar pre-rRNA-processing protein, homolog (S. cerevisiae);esf1;ortholog		1.7758
DANRE|ZFIN=ZDB-GENE-020419-14|UniProtKB=Q8JHH1	ENSDARG00000011648	Small nuclear ribonucleoprotein D1;snrpd1;ortholog	mRNA splicing factor(PC00148);ribonucleoprotein(PC00201)	1.5679
DANRE|ZFIN=ZDB-GENE-030131-2748|UniProtKB=X1WET9	ENSDARG00000059654	Eukaryotic translation initiation factor 3 subunit B;eif3ba;ortholog	translation initiation factor(PC00224)	1.3008
DANRE|ZFIN=ZDB-GENE-030131-5277|UniProtKB=Q6NWC6	ENSDARG00000018618	Cleavage and polyadenylation specificity factor subunit 6;cpsf6;ortholog		1.3949
DANRE|ZFIN=ZDB-GENE-060929-1138|UniProtKB=F1QLI4	ENSDARG00000061993	WD repeat domain 74;wdr74;ortholog	annexin(PC00050);calmodulin(PC00061)	1.6575
DANRE|ZFIN=ZDB-GENE-131121-145|UniProtKB=X1WH00	ENSDARG00000022415	Serine/arginine-rich-splicing factor 10a;srsf10a;ortholog	mRNA splicing factor(PC00148)	1.9668
DANRE|ZFIN=ZDB-GENE-050417-38|UniProtKB=A0A0R4IGH7	ENSDARG00000098934	Ribosomal RNA-processing 7 homolog A;rrp7a;ortholog	ribosomal protein(PC00202)	1
DANRE|ZFIN=ZDB-GENE-070912-693|UniProtKB=X1WDB2	ENSDARG00000079124	Si:dkeyp-94h10.5;si:dkeyp-94h10.5;ortholog		1.5154
DANRE|ZFIN=ZDB-GENE-040426-2476|UniProtKB=E7F5A3	ENSDARG00000043209	NOP2/Sun domain family, member 5;nsun5;ortholog		1.3952
DANRE|ZFIN=ZDB-GENE-030131-970|UniProtKB=Q6PFJ0	ENSDARG00000042864	Ribosomal protein L7-like 1;rpl7l1;ortholog	ribosomal protein(PC00202)	1.5847
DANRE|ZFIN=ZDB-GENE-030131-2621|UniProtKB=B0V0U5	ENSDARG00000003217	URB2 ribosome biogenesis 2 homolog (S. cerevisiae);urb2;ortholog		1.6638
DANRE|ZFIN=ZDB-GENE-040808-19|UniProtKB=Q6AXJ2	ENSDARG00000102452	Eukaryotic translation initiation factor 3 subunit H-A;eif3ha;ortholog	metalloprotease(PC00153);transcription factor(PC00218)	1.3779
DANRE|ZFIN=ZDB-GENE-031118-110|UniProtKB=Q6ZM19	ENSDARG00000020232	Eukaryotic translation initiation factor 6;eif6;ortholog	translation initiation factor(PC00224)	1.359
DANRE|ZFIN=ZDB-GENE-031001-9|UniProtKB=Q6PBZ1	ENSDARG00000019230	Ribosomal protein L7a;rpl7a;ortholog	ribosomal protein(PC00202)	1
DANRE|ZFIN=ZDB-GENE-040426-1114|UniProtKB=Q7ZUF9	ENSDARG00000023950	Zgc:56688;znhit3;ortholog		1.3708
DANRE|ZFIN=ZDB-GENE-030616-420|UniProtKB=Q1JPZ7	ENSDARG00000100209	Pre-mRNA-processing factor 39;prpf39;ortholog	mRNA splicing factor(PC00148)	1
DANRE|ZFIN=ZDB-GENE-030131-6986|UniProtKB=F1R6L6	ENSDARG00000002710	Nucleolin;ncl;ortholog	ribonucleoprotein(PC00201)	1.4185
DANRE|ZFIN=ZDB-GENE-040426-1561|UniProtKB=Q7SXM7	ENSDARG00000095904	U4/U6 small nuclear ribonucleoprotein Prp31;prpf31;ortholog	mRNA splicing factor(PC00148)	1
DANRE|ZFIN=ZDB-GENE-030131-5161|UniProtKB=Q7ZUI0	ENSDARG00000020197	Ribosomal protein L5a;rpl5a;ortholog	ribosomal protein(PC00202)	1
DANRE|ZFIN=ZDB-GENE-050522-549|UniProtKB=Q4VBV2	ENSDARG00000023298	40S ribosomal protein S27;rps27.1;ortholog	ribosomal protein(PC00202)	1
DANRE|ZFIN=ZDB-GENE-050706-140|UniProtKB=A0A0R4IRK6	ENSDARG00000098334	Exosome component 3;exosc3;ortholog	esterase(PC00097);exoribonuclease(PC00099)	1.9605
DANRE|ZFIN=ZDB-GENE-030131-5219|UniProtKB=Q7ZVB5	ENSDARG00000076283	Small nuclear ribonucleoprotein D3 polypeptide,-like;snrpd3l;ortholog	mRNA splicing factor(PC00148);ribonucleoprotein(PC00201)	1.3727
DANRE|ZFIN=ZDB-GENE-030131-8403|UniProtKB=A5PMV5	ENSDARG00000095750	Ferredoxin-fold anticodon-binding domain-containing 1;fdxacb1;ortholog	aminoacyl-tRNA synthetase(PC00047)	1.4207
DANRE|ZFIN=ZDB-GENE-000501-2|UniProtKB=Q9IBD1	ENSDARG00000034668	CUGBP Elav-like family member 3;celf3;ortholog		1
DANRE|ZFIN=ZDB-GENE-101025-2|UniProtKB=A0A0R4INZ7	ENSDARG00000005916	SRSF protein kinase 3;srpk3;ortholog	non-receptor serine/threonine protein kinase(PC00167)	1.2966
DANRE|ZFIN=ZDB-GENE-040930-11|UniProtKB=F1RAI8	ENSDARG00000038312	RNA terminal phosphate cyclase-like 1;rcl1;ortholog	RNA binding protein(PC00031);cyclase(PC00079)	1.6091
DANRE|ZFIN=ZDB-GENE-130103-6|UniProtKB=A0A0R4ITN4	ENSDARG00000079672	Elongation factor Tu GTP binding domain containing 1;efl1;ortholog	G-protein(PC00020);hydrolase(PC00121);translation elongation factor(PC00222);translation initiation factor(PC00224)	1.3703
DANRE|ZFIN=ZDB-GENE-040426-1116|UniProtKB=F8W5Q9	ENSDARG00000027803	SBDS, ribosome maturation factor;sbds;ortholog	nuclease(PC00170);transcription factor(PC00218)	1
DANRE|ZFIN=ZDB-GENE-050522-188|UniProtKB=F1R759	ENSDARG00000041252	Gem (nuclear organelle)-associated protein 4;gemin4;ortholog		1.401
DANRE|ZFIN=ZDB-GENE-040426-2871|UniProtKB=B8A4A1	ENSDARG00000025605	Nuclear VCP-like;nvl;ortholog		1.7136
DANRE|ZFIN=ZDB-GENE-040426-1102|UniProtKB=Q7ZUG5	ENSDARG00000025850	40S ribosomal protein S21;rps21;ortholog	ribosomal protein(PC00202)	1
DANRE|ZFIN=ZDB-GENE-060503-321|UniProtKB=Q1LY17	ENSDARG00000060027	Nucleolar protein with MIF4G domain 1;nom1;ortholog	mRNA processing factor(PC00147);nuclease(PC00170)	1.604
DANRE|ZFIN=ZDB-GENE-040801-75|UniProtKB=B0S688	ENSDARG00000005057	rRNA adenine N(6)-methyltransferase;dimt1l;ortholog	RNA methyltransferase(PC00033)	1.797
DANRE|ZFIN=ZDB-GENE-040723-1|UniProtKB=Q7SZX9	ENSDARG00000020595	FLJ10613-like;gnl3l;ortholog		1.7154
DANRE|ZFIN=ZDB-GENE-040426-1062|UniProtKB=A5WV64	ENSDARG00000069287	IMP3, U3 small nucleolar ribonucleoprotein, homolog (yeast);imp3;ortholog	ribonucleoprotein(PC00201);ribosomal protein(PC00202)	1.3625
DANRE|ZFIN=ZDB-GENE-030131-464|UniProtKB=A3KPR1	ENSDARG00000004774	WD repeat domain 36;wdr36;ortholog		1.6941
DANRE|ZFIN=ZDB-GENE-081105-64|UniProtKB=B0S754	ENSDARG00000077536	Small nuclear ribonucleoprotein 200 (U5);snrnp200;ortholog		1.2286
DANRE|ZFIN=ZDB-GENE-040426-1716|UniProtKB=E9QHH0	ENSDARG00000030602	Ribosomal protein S19;rps19;ortholog	ribosomal protein(PC00202)	1
DANRE|ZFIN=ZDB-GENE-040426-1415|UniProtKB=Q7SZS0	ENSDARG00000086411	Serine/arginine-rich-splicing factor 10b;srsf10b;ortholog	mRNA splicing factor(PC00148)	1.8682
DANRE|ZFIN=ZDB-GENE-040625-50|UniProtKB=Q6IMW9	ENSDARG00000036995	LSM6 homolog, U6 small nuclear RNA and mRNA degradation-associated;lsm6;ortholog	mRNA splicing factor(PC00148)	1.3333
DANRE|ZFIN=ZDB-GENE-060518-1|UniProtKB=A0A0R4IBJ2	ENSDARG00000098935	Brix domain-containing 2;bxdc2;ortholog	ribosomal protein(PC00202)	1.6933
DANRE|ZFIN=ZDB-GENE-050522-39|UniProtKB=A0A0R4IW33	ENSDARG00000044692	Exoribonuclease 1;eri1;ortholog	esterase(PC00097);exoribonuclease(PC00099)	1.3518
DANRE|ZFIN=ZDB-GENE-040625-55|UniProtKB=B0V1I0	ENSDARG00000013800	Small nuclear ribonucleoprotein D3 polypeptide;snrpd3;ortholog	mRNA splicing factor(PC00148);ribonucleoprotein(PC00201)	1.304
DANRE|ZFIN=ZDB-GENE-030131-9670|UniProtKB=Q7ZV23	ENSDARG00000023299	NHP2 non-histone chromosome protein 2-like 1 (S. cerevisiae);snu13b;ortholog	ribosomal protein(PC00202)	1.9639
DANRE|ZFIN=ZDB-GENE-030131-6203|UniProtKB=A0A0G2L0D1	ENSDARG00000101024	Nuclear fragile X mental retardation protein-interacting protein 1;nufip1;ortholog	nucleic acid binding(PC00171)	2.1518
DANRE|ZFIN=ZDB-GENE-010328-19|UniProtKB=A0A0R4IG09	ENSDARG00000042252	Eukaryotic translation initiation factor 4h;eif4h;ortholog	translation initiation factor(PC00224)	1.2284
DANRE|ZFIN=ZDB-GENE-030131-3445|UniProtKB=Q6TV19	ENSDARG00000001129	Endoribonuclease Dicer;dicer1;ortholog	endodeoxyribonuclease(PC00093)	1.2661
DANRE|ZFIN=ZDB-GENE-030131-5297|UniProtKB=Q6DRE6	ENSDARG00000006691	60S ribosomal protein L12;rpl12;ortholog	ribosomal protein(PC00202)	1
DANRE|ZFIN=ZDB-GENE-070705-171|UniProtKB=E7F350	ENSDARG00000033259	DIS3-like exonuclease 2;dis3l2;ortholog		1.2566
DANRE|ZFIN=ZDB-GENE-040718-153|UniProtKB=Q6DHF7	ENSDARG00000040300	GTP-binding protein 10;gtpbp10;ortholog		1.1657
DANRE|ZFIN=ZDB-GENE-030131-5726|UniProtKB=Q6PCR7	ENSDARG00000076815	Eukaryotic translation initiation factor 3 subunit A;eif3a;ortholog	translation initiation factor(PC00224)	1
DANRE|ZFIN=ZDB-GENE-031118-120|UniProtKB=F1Q749	ENSDARG00000016484	Dyskeratosis congenita 1, dyskerin;dkc1;ortholog	centromere DNA-binding protein(PC00071)	1.7544
DANRE|ZFIN=ZDB-GENE-040426-1560|UniProtKB=A2AV36	ENSDARG00000051902	Protein arginine N-methyltransferase 7;prmt7;ortholog		1.4608
DANRE|ZFIN=ZDB-GENE-040625-111|UniProtKB=A0A0R4IR61	ENSDARG00000055903	LUC7-like (S. cerevisiae);luc7l;ortholog		1
DANRE|ZFIN=ZDB-GENE-040426-1495|UniProtKB=A2ATX1	ENSDARG00000039400	Polymerase (RNA) I polypeptide C;polr1c;ortholog	DNA-directed RNA polymerase(PC00019)	1.948
DANRE|ZFIN=ZDB-GENE-050417-27|UniProtKB=F8W3K6	ENSDARG00000028688	Exosome component 2;exosc2;ortholog	esterase(PC00097);exoribonuclease(PC00099)	2.1871
DANRE|ZFIN=ZDB-GENE-050522-297|UniProtKB=A2CEI4	ENSDARG00000003235	Nucleoporin 88;nup88;ortholog	transporter(PC00227)	1.3049
DANRE|ZFIN=ZDB-GENE-050506-107|UniProtKB=Q1LWH1	ENSDARG00000045487	Ribosomal protein S16;rps16;ortholog		1
DANRE|ZFIN=ZDB-GENE-050411-124|UniProtKB=F1QJP9	ENSDARG00000088619	REX4 homolog, 3'-5' exonuclease;rexo4;ortholog		1.4031
DANRE|ZFIN=ZDB-GENE-030131-6294|UniProtKB=F1Q4S6	ENSDARG00000059711	Nucleolar protein 6;nol6;ortholog	RNA binding protein(PC00031)	1.5781
DANRE|ZFIN=ZDB-GENE-041114-189|UniProtKB=F1QAZ5	ENSDARG00000053496	Gem (nuclear organelle)-associated protein 8;gemin8;ortholog		1.3464
DANRE|ZFIN=ZDB-GENE-040718-422|UniProtKB=Q6DG11	ENSDARG00000005945	SART1, U4/U6.U5 tri-snRNP-associated protein 1;sart1;ortholog	extracellular matrix protein(PC00102)	1.2025
DANRE|ZFIN=ZDB-GENE-030131-5982|UniProtKB=Q6DRI5	ENSDARG00000018961	Nucleolar GTP-binding protein 1;gtpbp4;ortholog		1
DANRE|ZFIN=ZDB-GENE-070410-68|UniProtKB=A3KNP4	ENSDARG00000063596	BUD23, rRNA methyltransferase and ribosome maturation factor;bud23;ortholog	methyltransferase(PC00155)	1.3231
DANRE|ZFIN=ZDB-GENE-050208-746|UniProtKB=A0A288CFT5	ENSDARG00000071375	Cugbp, Elav-like family member 5a;celf5a;ortholog		1
DANRE|ZFIN=ZDB-GENE-040426-1309|UniProtKB=X1WHN7	ENSDARG00000020201	Cell division cycle 73, Paf1/RNA polymerase II complex component, homolog (S. cerevisiae);cdc73;ortholog		1.5101
DANRE|ZFIN=ZDB-GENE-050320-149|UniProtKB=Q5BLF0	ENSDARG00000015676	60S ribosomal export protein NMD3;nmd3;ortholog		1.9829
DANRE|ZFIN=ZDB-GENE-040426-2370|UniProtKB=F1QUU3	ENSDARG00000045019	Angio-associated, migratory cell protein;aamp;ortholog		1.4777
DANRE|ZFIN=ZDB-GENE-030131-5864|UniProtKB=A4FUN5	ENSDARG00000063466	ISY1-splicing factor homolog;isy1;ortholog		1.6901
DANRE|ZFIN=ZDB-GENE-040718-359|UniProtKB=Q1L8H2	ENSDARG00000003207	Mitochondrial transcription termination factor 3;mterf3;ortholog		1.277
DANRE|ZFIN=ZDB-GENE-040426-1226|UniProtKB=B0UYH2	ENSDARG00000012929	Eukaryotic translation initiation factor 2D;eif2d;ortholog	receptor(PC00197)	1.479
DANRE|ZFIN=ZDB-GENE-040914-10|UniProtKB=Q567V5	ENSDARG00000040440	Novel protein similar to vertebrate small nuclear ribonucleoprotein D2 polypeptide 16.5kDa (SNRPD2);snrpd2;ortholog	mRNA processing factor(PC00147)	1.3594
DANRE|ZFIN=ZDB-GENE-030131-8671|UniProtKB=Q567N5	ENSDARG00000058451	Ribosomal protein L6;rpl6;ortholog	ribosomal protein(PC00202)	1
DANRE|ZFIN=ZDB-GENE-040827-3|UniProtKB=F1QQZ1	ENSDARG00000056138	Splicing factor 3b, subunit 1;sf3b1;ortholog	mRNA splicing factor(PC00148)	1
DANRE|ZFIN=ZDB-GENE-070629-1|UniProtKB=E7F654	ENSDARG00000077751	Nucleolar protein 9;nol9;ortholog		1
DANRE|ZFIN=ZDB-GENE-000607-75|UniProtKB=F1QFC4	ENSDARG00000001754	NOC2-like nucleolar-associated transcriptional repressor;noc2l;ortholog		1.4214
DANRE|ZFIN=ZDB-GENE-050522-515|UniProtKB=A0A0R4IL77	ENSDARG00000089033	Ribosomal RNA adenine dimethylase domain-containing 1;rrnad1;ortholog	RNA methyltransferase(PC00033)	1
DANRE|ZFIN=ZDB-GENE-030131-9345|UniProtKB=Q7SX91	ENSDARG00000003941	Ribosome biogenesis regulatory protein;rrs1;ortholog	ribosomal protein(PC00202)	1.5622
DANRE|ZFIN=ZDB-GENE-040625-93|UniProtKB=Q6IQB1	ENSDARG00000015862	Ribosomal protein L5b;rpl5b;ortholog	ribosomal protein(PC00202)	1
DANRE|ZFIN=ZDB-GENE-030131-966|UniProtKB=A3KQ59	ENSDARG00000041908	Ubiquitin-specific peptidase 39;usp39;ortholog	cysteine protease(PC00081)	1.1474
DANRE|ZFIN=ZDB-GENE-050522-30|UniProtKB=Q503F3	ENSDARG00000071878	Zgc:110652;trmt112;ortholog		1.3098
DANRE|ZFIN=ZDB-GENE-030131-2575|UniProtKB=F1QY65	ENSDARG00000091367	PRP6 pre-mRNA-processing factor 6 homolog (S. cerevisiae);prpf6;ortholog	mRNA splicing factor(PC00148)	1.4647
DANRE|ZFIN=ZDB-GENE-040718-306|UniProtKB=Q6DGV7	ENSDARG00000056367	Mpv17-like protein 2;mpv17l2;ortholog	transmembrane receptor regulatory/adaptor protein(PC00226)	1.3608
DANRE|ZFIN=ZDB-GENE-090218-1|UniProtKB=A0A140LG88	ENSDARG00000105394	Gem (nuclear organelle)-associated protein 6 (Fragment);gemin6;ortholog		1.4439
DANRE|ZFIN=ZDB-GENE-060825-257|UniProtKB=F1QP17	ENSDARG00000061505	Mitochondrial ribosomal protein S9;mrps9;ortholog		1.3629
DANRE|ZFIN=ZDB-GENE-030131-3112|UniProtKB=F1R4C1	ENSDARG00000016080	NIN1/RPN12-binding protein 1 homolog (S. cerevisiae);nob1;ortholog		1.3963
DANRE|ZFIN=ZDB-GENE-030131-9092|UniProtKB=Q6Q421	ENSDARG00000070849	Ribosomal protein S15;rps15;ortholog	ribosomal protein(PC00202)	1
DANRE|ZFIN=ZDB-GENE-040426-1112|UniProtKB=Q7ZUG0	ENSDARG00000033175	Small nuclear ribonucleoprotein E;snrpe;ortholog	mRNA splicing factor(PC00148)	1.4339
DANRE|ZFIN=ZDB-GENE-040704-68|UniProtKB=F1R8D9	ENSDARG00000018658	AAR2-splicing factor homolog (S. cerevisiae);aar2;ortholog		1.2558
DANRE|ZFIN=ZDB-GENE-050927-1|UniProtKB=F1QU59	ENSDARG00000014692	Zinc finger protein 622;znf622;ortholog	RNA binding protein(PC00031)	1.3536
DANRE|ZFIN=ZDB-GENE-030131-8656|UniProtKB=Q7ZV96	ENSDARG00000025581	60S ribosomal protein L10;rpl10;ortholog	ribosomal protein(PC00202)	1
DANRE|ZFIN=ZDB-GENE-040426-2913|UniProtKB=A5WUT7	ENSDARG00000035264	RIO kinase 2 (yeast);riok2;ortholog		1.6103
DANRE|ZFIN=ZDB-GENE-040718-267|UniProtKB=Q6DGI3	ENSDARG00000044402	Nucleolar protein 16;nop16;ortholog		1.3853
DANRE|ZFIN=ZDB-GENE-030131-3762|UniProtKB=E7FCX4	ENSDARG00000007744	TSR1, 20S rRNA accumulation, homolog (S. cerevisiae);tsr1;ortholog		1.383
DANRE|ZFIN=ZDB-GENE-060526-271|UniProtKB=A2CEY8	ENSDARG00000042520	Si:dkey-251i10.3;si:dkey-251i10.3;ortholog	nuclease(PC00170);ribosomal protein(PC00202)	1.8304
DANRE|Ensembl=ENSDARG00000089236|UniProtKB=E7F8M5	ENSDARG00000089236	Methyltransferase-like 15;mettl15;ortholog	methyltransferase(PC00155)	1.5536
DANRE|ZFIN=ZDB-GENE-030131-5552|UniProtKB=F1QGW6	ENSDARG00000008292	Eukaryotic translation initiation factor 2 subunit 3;eif2s3;ortholog	G-protein(PC00020);hydrolase(PC00121);translation elongation factor(PC00222);translation initiation factor(PC00224)	1
DANRE|ZFIN=ZDB-GENE-050522-362|UniProtKB=Q6P0I8	ENSDARG00000036060	Exosome complex component MTR3;exosc6;ortholog	exoribonuclease(PC00099);hydrolase(PC00121);nucleotidyltransferase(PC00174)	1.9816
DANRE|ZFIN=ZDB-GENE-030131-5181|UniProtKB=A0A0R4ILM9	ENSDARG00000060308	URB1 ribosome biogenesis 1 homolog (S. cerevisiae);urb1;ortholog		1.5923
DANRE|ZFIN=ZDB-GENE-040912-105|UniProtKB=F1QPY7	ENSDARG00000099667	Small nuclear ribonucleoprotein polypeptide G;snrpg;ortholog	mRNA splicing factor(PC00148)	1.3244
DANRE|ZFIN=ZDB-GENE-041007-4|UniProtKB=Q6DRH5	ENSDARG00000104227	H/ACA ribonucleoprotein complex subunit 3;nop10;ortholog	ribosomal protein(PC00202)	1.3836
DANRE|ZFIN=ZDB-GENE-030131-2025|UniProtKB=Q6PC69	ENSDARG00000042905	60S ribosomal protein L10a;rpl10a;ortholog	ribosomal protein(PC00202)	1
DANRE|ZFIN=ZDB-GENE-040426-2317|UniProtKB=A0A0R4IXF1	ENSDARG00000098080	Nucleolar GTP-binding protein 2;gnl2;ortholog		1.5367
DANRE|ZFIN=ZDB-GENE-030131-7479|UniProtKB=F1QGI3	ENSDARG00000006316	Ribosomal protein L23a;rpl23a;ortholog	ribosomal protein(PC00202)	1
DANRE|ZFIN=ZDB-GENE-030616-5|UniProtKB=Q7ZVR1	ENSDARG00000040730	WD repeat-containing protein 75;wdr75;ortholog		1.6649
DANRE|ZFIN=ZDB-GENE-030131-2399|UniProtKB=A8Y5S5	ENSDARG00000073997	SRSF protein kinase 1a;srpk1a;ortholog	non-receptor serine/threonine protein kinase(PC00167)	0.8321
DANRE|ZFIN=ZDB-GENE-060616-375|UniProtKB=F1Q9F6	ENSDARG00000014366	LUC7-like 3 pre-mRNA-splicing factor;luc7l3;ortholog		1.3858
DANRE|ZFIN=ZDB-GENE-030109-1|UniProtKB=P83571	ENSDARG00000055639	RuvB-like 2;ruvbl2;ortholog		1.5138
DANRE|ZFIN=ZDB-GENE-020419-12|UniProtKB=Q6PC80	ENSDARG00000043453	Ribosomal protein S5;rps5;ortholog	ribosomal protein(PC00202)	1
DANRE|ZFIN=ZDB-GENE-040426-2698|UniProtKB=F1QAW2	ENSDARG00000074572	Zgc:56304;zgc:56304;ortholog	RNA binding protein(PC00031);signaling molecule(PC00207)	1
DANRE|ZFIN=ZDB-GENE-040426-1995|UniProtKB=Q6TNW3	ENSDARG00000007216	ATP-binding cassette, sub-family E (OABP), member 1;abce1;ortholog		1.5835
DANRE|ZFIN=ZDB-GENE-050522-505|UniProtKB=A0A0R4ITA6	ENSDARG00000101472	POP4 homolog, ribonuclease P/MRP subunit;pop4;ortholog		1
DANRE|ZFIN=ZDB-GENE-021231-3|UniProtKB=A9JR96	ENSDARG00000077264	WD repeat domain 43;wdr43;ortholog		1.8465
DANRE|ZFIN=ZDB-GENE-040426-1922|UniProtKB=Q7ZV55	ENSDARG00000017445	Eukaryotic translation initiation factor 3 subunit I;eif3i;ortholog	translation initiation factor(PC00224)	1.465
DANRE|ZFIN=ZDB-GENE-040714-2|UniProtKB=Q6DRG4	ENSDARG00000076509	Polr2d protein;polr2d;ortholog	transcription factor(PC00218)	1.3622
DANRE|ZFIN=ZDB-GENE-040718-294|UniProtKB=F1Q685	ENSDARG00000013075	Mitochondrial ribosomal protein L11;mrpl11;ortholog	ribosomal protein(PC00202)	1.2619
DANRE|ZFIN=ZDB-GENE-070112-2292|UniProtKB=F1REN8	ENSDARG00000031560	SRSF protein kinase 1b;srpk1b;ortholog	non-receptor serine/threonine protein kinase(PC00167)	1.4826
DANRE|ZFIN=ZDB-GENE-021031-3|UniProtKB=A0A0R4IEY7	ENSDARG00000037109	PWP2 periodic tryptophan protein homolog (yeast);pwp2h;ortholog		1.3757
DANRE|ZFIN=ZDB-GENE-050522-127|UniProtKB=Q503Z6	ENSDARG00000043666	Activator of basal transcription 1;abt1;ortholog		2.5769
DANRE|ZFIN=ZDB-GENE-041114-104|UniProtKB=A0A0R4IRJ1	ENSDARG00000052344	Transducin (beta)-like 3;tbl3;ortholog	G-protein coupled receptor(PC00021)	1.569
DANRE|ZFIN=ZDB-GENE-040426-879|UniProtKB=Q7ZU93	ENSDARG00000069878	SNU13 homolog, small nuclear ribonucleoprotein a (U4/U6.U5);snu13a;ortholog	ribosomal protein(PC00202)	1.4157
DANRE|ZFIN=ZDB-GENE-030131-3625|UniProtKB=A2CF03	ENSDARG00000062457	LAS1-like, ribosome biogenesis factor;las1l;ortholog		1.6623
DANRE|ZFIN=ZDB-GENE-041010-180|UniProtKB=A0A0R4ITC4	ENSDARG00000006392	Exosome component 9;exosc9;ortholog	exoribonuclease(PC00099);hydrolase(PC00121)	1.7666
DANRE|ZFIN=ZDB-GENE-040426-1876|UniProtKB=Q6P3I0	ENSDARG00000036076	HEAT repeat-containing 3;heatr3;ortholog		1.7018
DANRE|ZFIN=ZDB-GENE-040930-4|UniProtKB=Q6DRI4	ENSDARG00000037570	DNA-directed RNA polymerases I and III subunit RPAC2;polr1d;ortholog	DNA-directed RNA polymerase(PC00019);nucleotidyltransferase(PC00174)	1.7778
DANRE|ZFIN=ZDB-GENE-040426-931|UniProtKB=F1Q5L3	ENSDARG00000005980	Splicing factor SWAP;sfswap;ortholog	mRNA splicing factor(PC00148)	1
DANRE|ZFIN=ZDB-GENE-040718-450|UniProtKB=Q6DH65	ENSDARG00000037229	Density-regulated protein;denr;ortholog	nuclease(PC00170);translation initiation factor(PC00224)	1.2589
DANRE|ZFIN=ZDB-GENE-040801-137|UniProtKB=Q6DBY4	ENSDARG00000093007	M-phase phosphoprotein 6;mphosph6;ortholog		1.3332
DANRE|ZFIN=ZDB-GENE-030131-3831|UniProtKB=Q7ZW33	ENSDARG00000002720	U3 small nucleolar RNA-associated protein 15 homolog;utp15;ortholog		1.3667
DANRE|ZFIN=ZDB-GENE-060421-2909|UniProtKB=F1QQ17	ENSDARG00000056914	EMG1 N1-specific pseudouridine methyltransferase;emg1;ortholog	ribosomal protein(PC00202)	1.9115
DANRE|ZFIN=ZDB-GENE-040905-4|UniProtKB=Q68EI0	ENSDARG00000041113	WD repeat-containing protein 18;wdr18;ortholog		1.2699
DANRE|ZFIN=ZDB-GENE-030131-263|UniProtKB=Q7ZV92	ENSDARG00000015239	PRP19/PSO4 homolog (S. cerevisiae);prpf19;ortholog		1.3054
DANRE|ZFIN=ZDB-GENE-040718-63|UniProtKB=F1QYS3	ENSDARG00000038567	Probable ribosome biogenesis protein tsr3;tsr3;ortholog		1.2119
DANRE|ZFIN=ZDB-GENE-040426-769|UniProtKB=A0A0R4IGM5	ENSDARG00000098433	UTP6, small subunit (SSU) processome component, homolog (yeast);utp6;ortholog	damaged DNA-binding protein(PC00086);ribosomal protein(PC00202);transcription factor(PC00218)	1.3572
DANRE|ZFIN=ZDB-GENE-040426-2501|UniProtKB=Q6P0C5	ENSDARG00000043960	Brix domain containing 1;rpf2;ortholog	nuclease(PC00170)	1.7474
DANRE|ZFIN=ZDB-GENE-040426-685|UniProtKB=Q1LY92	ENSDARG00000007092	Similar to Xab2 protein;xab2;ortholog	damaged DNA-binding protein(PC00086);mRNA splicing factor(PC00148);transcription factor(PC00218)	1.2211
DANRE|ZFIN=ZDB-GENE-040426-1076|UniProtKB=Q6DRC4	ENSDARG00000016889	Eukaryotic translation initiation factor 3 subunit G;eif3g;ortholog	translation initiation factor(PC00224)	1.1971
DANRE|ZFIN=ZDB-GENE-040426-2854|UniProtKB=F1QD61	ENSDARG00000013457	Superkiller viralicidic activity 2-like 2;mtrex;ortholog		1.3661
DANRE|ZFIN=ZDB-GENE-110408-50|UniProtKB=E7F293	ENSDARG00000006983	Cugbp, Elav-like family member 3b;celf3b;ortholog		1
DANRE|ZFIN=ZDB-GENE-060526-217|UniProtKB=A2CF31	ENSDARG00000052897	Ataxin 2;atxn2;ortholog	RNA binding protein(PC00031)	1
DANRE|ZFIN=ZDB-GENE-130603-67|UniProtKB=F1R8M8	ENSDARG00000055868	Ribosomal L1 domain-containing 1;rsl1d1;ortholog	ribosomal protein(PC00202)	1.3574
DANRE|ZFIN=ZDB-GENE-990415-206|UniProtKB=P79741	ENSDARG00000018902	Pescadillo;pes;ortholog	ribosomal protein(PC00202)	1.4006
DANRE|ZFIN=ZDB-GENE-030131-1291|UniProtKB=Q5BJJ2	ENSDARG00000003599	Ribosomal protein L3;rpl3;ortholog	ribosomal protein(PC00202)	1
DANRE|ZFIN=ZDB-GENE-060526-84|UniProtKB=B0S6U7	ENSDARG00000059887	GTPase Era, mitochondrial;eral1;ortholog	small GTPase(PC00208)	1.3637
DANRE|ZFIN=ZDB-GENE-051030-42|UniProtKB=Q5PR67	ENSDARG00000036116	Eukaryotic translation initiation factor 3 subunit H-B;eif3hb;ortholog	metalloprotease(PC00153);transcription factor(PC00218)	1.2048
DANRE|ZFIN=ZDB-GENE-090312-175|UniProtKB=F1QX66	ENSDARG00000074213	Eukaryotic translation initiation factor 3 subunit B;eif3bb;ortholog	translation initiation factor(PC00224)	1
DANRE|ZFIN=ZDB-GENE-080303-28|UniProtKB=F1Q829	ENSDARG00000060798	Mitochondrial ribosomal protein L22;mrpl22;ortholog	ribosomal protein(PC00202)	1.393
DANRE|ZFIN=ZDB-GENE-030131-3246|UniProtKB=F1QA42	ENSDARG00000011597	Ataxin 2-like;atxn2l;ortholog	RNA binding protein(PC00031)	1
DANRE|ZFIN=ZDB-GENE-020419-2|UniProtKB=Q8JHJ1	ENSDARG00000018334	60S ribosomal protein L35;rpl35;ortholog	ribosomal protein(PC00202)	1.2014
DANRE|ZFIN=ZDB-GENE-041001-138|UniProtKB=F1QMM1	ENSDARG00000008976	Midasin;mdn1;ortholog		1.3815
DANRE|ZFIN=ZDB-GENE-030131-2022|UniProtKB=Q6PBK3	ENSDARG00000035860	40S ribosomal protein S28;rps28;ortholog	ribosomal protein(PC00202)	1
DANRE|ZFIN=ZDB-GENE-050309-7|UniProtKB=F1QWP7	ENSDARG00000043304	NOP2 nucleolar protein homolog (yeast);nop2;ortholog		1.6811
DANRE|ZFIN=ZDB-GENE-040718-190|UniProtKB=Q6DGM0	ENSDARG00000088030	Ribosomal protein L35a;rpl35a;ortholog		1
DANRE|ZFIN=ZDB-GENE-030131-4505|UniProtKB=F6NQ66	ENSDARG00000062612	DEAH (Asp-Glu-Ala-His) box polypeptide 37;dhx37;ortholog	RNA helicase(PC00032)	1.351
DANRE|ZFIN=ZDB-GENE-040930-9|UniProtKB=A0A0R4IHJ1	ENSDARG00000105037	Small nuclear ribonucleoprotein polypeptide F;snrpf;ortholog	mRNA splicing factor(PC00148)	1.2736
DANRE|ZFIN=ZDB-GENE-040426-1789|UniProtKB=E7FCM9	ENSDARG00000044102	Zinc finger protein 593;znf593;ortholog	nucleic acid binding(PC00171)	1.381
DANRE|ZFIN=ZDB-GENE-040426-1936|UniProtKB=Q7ZTZ4	ENSDARG00000053912	Fibrillarin;fbl;ortholog		1.5372
DANRE|ZFIN=ZDB-GENE-030131-6611|UniProtKB=E7F1G8	ENSDARG00000018425	DEAD (Asp-Glu-Ala-Asp) box helicase 61;ddx61;ortholog		1.3563
DANRE|ZFIN=ZDB-GENE-070912-83|UniProtKB=E7FD91	ENSDARG00000061338	DEAD (Asp-Glu-Ala-Asp) box helicase 6;ddx6;ortholog		1
DANRE|ZFIN=ZDB-GENE-040724-84|UniProtKB=F1QDM5	ENSDARG00000075129	Mitochondrial ribosomal protein S11;mrps11;ortholog	ribosomal protein(PC00202)	1.2532
DANRE|ZFIN=ZDB-GENE-070410-83|UniProtKB=F1QXS7	ENSDARG00000073705	Ribosome-binding factor A;rbfa;ortholog		1.2748
DANRE|Ensembl=ENSDARG00000077162|UniProtKB=E7EZX4	ENSDARG00000077162	NACHT and WD repeat domain-containing 2;nwd2;ortholog		0.7866
DANRE|ZFIN=ZDB-GENE-050320-123|UniProtKB=Q5BJI6	ENSDARG00000053452	Ribonuclease P/MRP protein subunit POP5;pop5;ortholog		1
DANRE|ZFIN=ZDB-GENE-050522-256|UniProtKB=Q503P2	ENSDARG00000059075	60S ribosome subunit biogenesis protein NIP7 homolog;nip7;ortholog		1.9488
DANRE|ZFIN=ZDB-GENE-030131-1736|UniProtKB=Q4VBT6	ENSDARG00000068755	Exosome component 8;exosc8;ortholog	exoribonuclease(PC00099);hydrolase(PC00121)	1.9338
DANRE|ZFIN=ZDB-GENE-040426-694|UniProtKB=E7FGM7	ENSDARG00000007901	Crooked neck pre-mRNA-splicing factor 1;crnkl1;ortholog	mRNA splicing factor(PC00148)	1
DANRE|ZFIN=ZDB-GENE-041212-77|UniProtKB=B8JM23	ENSDARG00000021324	NOL1/NOP2/Sun domain family, member 4;nsun4;ortholog	methyltransferase(PC00155);nucleic acid binding(PC00171)	1
DANRE|ZFIN=ZDB-GENE-050522-321|UniProtKB=F1QDT3	ENSDARG00000057105	Notchless homolog 1 (Drosophila);nle1;ortholog		2.0702
DANRE|Ensembl=ENSDARG00000063663|UniProtKB=E7F3I6	ENSDARG00000063663	Polyribonucleotide 5'-hydroxyl-kinase Clp1;clp1;ortholog	mRNA polyadenylation factor(PC00146)	1.3606
DANRE|ZFIN=ZDB-GENE-060929-1010|UniProtKB=A0A0R4IU10	ENSDARG00000040727	rRNA adenine N(6)-methyltransferase;tfb1m;ortholog	RNA methyltransferase(PC00033)	1
DANRE|ZFIN=ZDB-GENE-060526-311|UniProtKB=F1QMG1	ENSDARG00000054606	Mitochondrial ribosomal protein L1 (Fragment);mrpl1;ortholog	ribosomal protein(PC00202)	1.1483
DANRE|ZFIN=ZDB-GENE-060427-1|UniProtKB=F1R3Q7	ENSDARG00000041991	Ribosomal RNA-processing 9, small subunit (SSU) processome component, homolog (yeast);rrp9;ortholog		2.0135
DANRE|ZFIN=ZDB-GENE-040426-1735|UniProtKB=Q6PBT1	ENSDARG00000055475	40S ribosomal protein S27;rps27.2;ortholog	ribosomal protein(PC00202)	1
DANRE|ZFIN=ZDB-GENE-040426-1316|UniProtKB=Q7T3C6	ENSDARG00000003153	Cleavage and polyadenylation specificity factor subunit 5;nudt21;ortholog	mRNA splicing factor(PC00148)	1
DANRE|ZFIN=ZDB-GENE-040426-2466|UniProtKB=A0A0R4IJ17	ENSDARG00000017675	Cirrhosis, autosomal recessive 1A (cirhin);utp4;ortholog		2.1608
DANRE|ZFIN=ZDB-GENE-021217-2|UniProtKB=Q6PEH4	ENSDARG00000017696	Digestive organ expansion factor;diexf;ortholog	RNA binding protein(PC00031)	1.4905
DANRE|ZFIN=ZDB-GENE-030131-3827|UniProtKB=Q6DRI1	ENSDARG00000090697	Eukaryotic translation initiation factor 3 subunit E-A;eif3ea;ortholog	translation initiation factor(PC00224)	1
DANRE|ZFIN=ZDB-GENE-030131-8414|UniProtKB=Q6TNS2	ENSDARG00000044488	p21-activated protein kinase-interacting protein 1-like;pak1ip1;ortholog		2.1576
DANRE|ZFIN=ZDB-GENE-040426-1543|UniProtKB=A5WVQ0	ENSDARG00000054259	RNA cytidine acetyltransferase;nat10;ortholog		1.8851
DANRE|ZFIN=ZDB-GENE-060629-1|UniProtKB=A0A0R4IMF6	ENSDARG00000017439	Eukaryotic translation initiation factor 4Ba;eif4ba;ortholog	translation initiation factor(PC00224)	1
DANRE|ZFIN=ZDB-GENE-030131-371|UniProtKB=Q6NX08	ENSDARG00000003287	Ribosome biogenesis protein wdr12;wdr12;ortholog		1.511
DANRE|ZFIN=ZDB-GENE-040625-147|UniProtKB=Q6IQI6	ENSDARG00000043509	60S ribosomal protein L11;rpl11;ortholog	ribosomal protein(PC00202)	1.2038
DANRE|ZFIN=ZDB-GENE-060623-10|UniProtKB=F1R1V6	ENSDARG00000011246	KRR1, small subunit (SSU) processome component, homolog (yeast) (Fragment);krr1;ortholog	RNA binding protein(PC00031)	1.5113
DANRE|ZFIN=ZDB-GENE-040426-2298|UniProtKB=Q6NZZ9	ENSDARG00000010238	Pre-mRNA-splicing factor RBM22;rbm22;ortholog	nuclease(PC00170)	1.4035
DANRE|ZFIN=ZDB-GENE-040724-10|UniProtKB=B3DJT0	ENSDARG00000008032	Squamous cell carcinoma antigen recognized by T-cells 3;sart3;ortholog	mRNA splicing factor(PC00148)	1
GO:0042737 drug catabolic process
Gene ID	Mapped Ids	Gene Name/ Symbol	Panther Protein Class	Fold Change
DANRE|ZFIN=ZDB-GENE-040704-28|UniProtKB=F1QSL4	ENSDARG00000043997	Cytochrome P450, family 2, subfamily X, polypeptide 8;cyp2x8;ortholog		1
DANRE|ZFIN=ZDB-GENE-071004-47|UniProtKB=A0A0R4IQ46	ENSDARG00000102805	Cytochrome P450, family 2, subfamily AA, polypeptide 12;cyp2aa12;ortholog		0.1986
DANRE|ZFIN=ZDB-GENE-050522-422|UniProtKB=A0A0R4IEY0	ENSDARG00000100002	Chitobiase, di-N-acetyl-;ctbs;ortholog		1.265
DANRE|Ensembl=ENSDARG00000089087|UniProtKB=Q90486	ENSDARG00000097238,ENSDARG00000089087	Hemoglobin subunit beta-1;ba1;ortholog		#N/A
DANRE|ZFIN=ZDB-GENE-030131-5768|UniProtKB=A0A286YAP2	ENSDARG00000030478	Zgc:66484;zgc:66484;ortholog	DNA methyltransferase(PC00013);oxidase(PC00175)	0.5203
DANRE|ZFIN=ZDB-GENE-041210-324|UniProtKB=Q5RG51	ENSDARG00000094057	Cytochrome P450, family 2, subfamily J, polypeptide 20 (Fragment);cyp2j20;ortholog		1
DANRE|ZFIN=ZDB-GENE-041001-157|UniProtKB=Q5TZ81	ENSDARG00000042956	Cytochrome P450, family 2, subfamily AD, polypeptide 6;cyp2ad6;ortholog		0.7194
DANRE|ZFIN=ZDB-GENE-041010-114|UniProtKB=A0A0R4IJE3	ENSDARG00000010862	Aminomethyltransferase;amt;ortholog	dehydrogenase(PC00092);oxidase(PC00175)	0.6142
DANRE|ZFIN=ZDB-GENE-990706-3|UniProtKB=F6P497	ENSDARG00000079305	Hemoglobin alpha embryonic-3;hbae3;ortholog		1
DANRE|ZFIN=ZDB-GENE-041001-156|UniProtKB=F1Q4M5	ENSDARG00000022650	Cytochrome P450, family 2, subfamily AD, polypeptide 3;cyp2ad3;ortholog		0.4095
DANRE|ZFIN=ZDB-GENE-980526-79|UniProtKB=Q90487	ENSDARG00000097011	Hemoglobin subunit alpha;hbaa1;ortholog		1
DANRE|ZFIN=ZDB-GENE-030909-11|UniProtKB=F1QYH3	ENSDARG00000013522	Phosphoenolpyruvate carboxykinase 1 (soluble);pck1;ortholog	decarboxylase(PC00089)	0.6397
DANRE|ZFIN=ZDB-GENE-080219-12|UniProtKB=B8A478	ENSDARG00000090822	Zgc:171517;zgc:171517;ortholog	dehydrogenase(PC00092);reductase(PC00198)	1.464
DANRE|ZFIN=ZDB-GENE-110114-2|UniProtKB=A0A286Y8I0	ENSDARG00000044002	Cytochrome P450, family 2, subfamily X, polypeptide 7;cyp2x7;ortholog		1
DANRE|ZFIN=ZDB-GENE-041010-37|UniProtKB=A0A0R4IW99	ENSDARG00000102981	Cytochrome P450, family 2, subfamily K, polypeptide16;cyp2k16;ortholog		0.6963
DANRE|ZFIN=ZDB-GENE-050522-159|UniProtKB=F1QCE3	ENSDARG00000055064	Peroxiredoxin 5;prdx5;ortholog		1
DANRE|ZFIN=ZDB-GENE-031030-8|UniProtKB=B3DJ50	ENSDARG00000103347	Cytochrome P450, family 2, subfamily AA, polypeptide 3;cyp2aa3;ortholog		1.3994
DANRE|ZFIN=ZDB-GENE-040426-1994|UniProtKB=Q7ZVF1	ENSDARG00000100635	Chitinase, acidic.1;chia.1;ortholog		0.2367
DANRE|ZFIN=ZDB-GENE-050417-417|UniProtKB=E9QB29	ENSDARG00000037307	Glucosamine-6-phosphate isomerase;gnpda1;ortholog	hydrolase(PC00121);isomerase(PC00135)	0.8171
DANRE|ZFIN=ZDB-GENE-020812-2|UniProtKB=Q98T96	ENSDARG00000021172	Cytochrome P450;cyp2ad2;ortholog		0.5395
DANRE|ZFIN=ZDB-GENE-090312-107|UniProtKB=A0A0R4IC64	ENSDARG00000013524	Cytochrome P450, family 2, subfamily AE, polypeptide 1;cyp2ae1;ortholog		1.1855
DANRE|ZFIN=ZDB-GENE-030131-1096|UniProtKB=F1QSP8	ENSDARG00000069013	Peroxiredoxin 4;prdx4;ortholog	peroxidase(PC00180)	1
DANRE|ZFIN=ZDB-GENE-040426-822|UniProtKB=F1QFW9	ENSDARG00000040433	Cytochrome P450, family 2, subfamily K, polypeptide 22;cyp2k22;ortholog		1
DANRE|ZFIN=ZDB-GENE-040723-3|UniProtKB=A0A0R4IJ61	ENSDARG00000013063	Succinyl-CoA:3-ketoacid-coenzyme A transferase;oxct1a;ortholog	transferase(PC00220)	0.7727
DANRE|ZFIN=ZDB-GENE-040426-790|UniProtKB=Q5TZ76	ENSDARG00000042978	Cytochrome P450, family 2, subfamily P, polypeptide 6;cyp2p6;ortholog		0.4932
DANRE|ZFIN=ZDB-GENE-061027-109|UniProtKB=F1QYD1	ENSDARG00000070775	Cytochrome P450, family 2, subfamily X, polypeptide 9;cyp2x9;ortholog		0.2425
DANRE|ZFIN=ZDB-GENE-040718-184|UniProtKB=X1WD04	ENSDARG00000027984	Glutathione S-transferase zeta 1 (Fragment);gstz1;ortholog		0.8491
DANRE|ZFIN=ZDB-GENE-050320-35|UniProtKB=A0A0R4IYJ8	ENSDARG00000058734	Peroxiredoxin 1;prdx1;ortholog	peroxidase(PC00180)	1.3444
DANRE|ZFIN=ZDB-GENE-030131-9320|UniProtKB=Q5TZ24	ENSDARG00000031136	DBH-like monooxygenase protein 1 homolog;moxd1;ortholog		1.6905
DANRE|ZFIN=ZDB-GENE-041001-155|UniProtKB=Q5TZ75	ENSDARG00000042980	Cytochrome P450, family 2, subfamily J, polypeptide 24;cyp2p7;ortholog		1
DANRE|ZFIN=ZDB-GENE-041210-77|UniProtKB=F6NKG5	ENSDARG00000015623	Cat eye syndrome chromosome region, candidate 1b;ada2b;ortholog	deaminase(PC00088);growth factor(PC00112)	1
DANRE|ZFIN=ZDB-GENE-050522-490|UniProtKB=A0A0R4IKH1	ENSDARG00000101423	Cytochrome P450, family 2, subfamily Y, polypeptide 3;cyp2y3;ortholog		0.4683
DANRE|ZFIN=ZDB-GENE-040801-164|UniProtKB=Q6ZM12	ENSDARG00000069734	Hemoglobin, beta adult 2;hbba2;ortholog		1.7114
DANRE|ZFIN=ZDB-GENE-101028-1|UniProtKB=F1Q6I6	ENSDARG00000045142	Hemoglobin, alpha embryonic 5;hbae5;ortholog		0.497
DANRE|ZFIN=ZDB-GENE-031006-2|UniProtKB=Q7SYH6	ENSDARG00000020143	Pah;pah;ortholog		1
DANRE|ZFIN=ZDB-GENE-061030-1|UniProtKB=Q5TZ86	ENSDARG00000042982	Cytochrome P450, family 2, subfamily J, polypeptide 23;cyp2p8;ortholog		0.6158
DANRE|ZFIN=ZDB-GENE-070424-33|UniProtKB=A0A0R4IHQ7	ENSDARG00000099003	Cytochrome P450, family 2, subfamily AA, polypeptide 1;cyp2aa1;ortholog		1
DANRE|ZFIN=ZDB-GENE-081104-38|UniProtKB=Q6ZM13	ENSDARG00000069735	Hemoglobin, alpha adult 2;hbaa2;ortholog		0.6819
DANRE|ZFIN=ZDB-GENE-070730-1|UniProtKB=B8A5Q1	ENSDARG00000026548	Cytochrome P450, family 2, subfamily U, polypeptide 1;cyp2u1;ortholog		1.6698
DANRE|ZFIN=ZDB-GENE-030410-1|UniProtKB=F6NYT7	ENSDARG00000018146	Glutathione peroxidase;gpx1a;ortholog	peroxidase(PC00180)	0.5654
DANRE|ZFIN=ZDB-GENE-040426-2891|UniProtKB=Q6NZZ8	ENSDARG00000009612	Chitinase, acidic.3;chia.3;ortholog		0.6502
DANRE|ZFIN=ZDB-GENE-010906-1|UniProtKB=Q9DDE3	ENSDARG00000031796	Acetylcholinesterase;ache;ortholog		1
DANRE|ZFIN=ZDB-GENE-040426-1571|UniProtKB=F1Q8C3	ENSDARG00000098995	Cytochrome P450 2K6;cyp2k6;ortholog		1
DANRE|ZFIN=ZDB-GENE-061207-39|UniProtKB=F6P731	ENSDARG00000089124	Hemoglobin, alpha embryonic 1.3 (Fragment);hbae1.3;ortholog		0.4329
DANRE|ZFIN=ZDB-GENE-131119-33|UniProtKB=E7F1Y3	ENSDARG00000068493	Si:zfos-411a11.2;si:zfos-411a11.2;ortholog		0.5002
DANRE|ZFIN=ZDB-GENE-041010-183|UniProtKB=A0A0R4IP03	ENSDARG00000098803	Cytochrome P450, family 2, subfamily AA, polypeptide 8;cyp2aa8;ortholog		1.7237
DANRE|ZFIN=ZDB-GENE-041212-22|UniProtKB=F1RB68	ENSDARG00000038293	Zgc:103559;zgc:103559;ortholog	hydrolase(PC00121)	0.1526
DANRE|ZFIN=ZDB-GENE-070410-131|UniProtKB=A3KP86	ENSDARG00000045144	Hemoglobin subunit zeta;zgc:163057;ortholog		0.6013
DANRE|ZFIN=ZDB-GENE-040120-2|UniProtKB=E7FEJ8	ENSDARG00000022631	Cytochrome P450, family 2, subfamily P, polypeptide 9;cyp2p9;ortholog		0.2604
DANRE|ZFIN=ZDB-GENE-070424-41|UniProtKB=A0A0R4INB4	ENSDARG00000104529	Cytochrome P450, family 2, subfamily K, polypeptide17;cyp2k17;ortholog		1.2948
DANRE|ZFIN=ZDB-GENE-071004-48|UniProtKB=A0A0R4IFF1	ENSDARG00000103766	Cytochrome P450, family 2, subfamily AA, polypeptide 7;cyp2aa7;ortholog		1
DANRE|ZFIN=ZDB-GENE-030131-1091|UniProtKB=A0A0R4IKT0	ENSDARG00000101762	Fumarylacetoacetate hydrolase (fumarylacetoacetase) (Fragment);fah;ortholog		1
DANRE|ZFIN=ZDB-GENE-040702-1|UniProtKB=Q7T1B0	ENSDARG00000045143	Embryonic globin beta e2;hbbe2;ortholog		0.3402
DANRE|ZFIN=ZDB-GENE-070705-197|UniProtKB=A7YT77	ENSDARG00000040190	Qdpra protein;qdpra;ortholog	dehydrogenase(PC00092);reductase(PC00198)	1.2757
DANRE|ZFIN=ZDB-GENE-080724-3|UniProtKB=A0A0R4IV56	ENSDARG00000098890	Cytochrome P450, family 2, subfamily AA, polypeptide 9;cyp2aa9;ortholog		2.2689
DANRE|ZFIN=ZDB-GENE-030131-1140|UniProtKB=B7ZVM0	ENSDARG00000093193	Chitinase, acidic.6;chia.6;ortholog		1
DANRE|ZFIN=ZDB-GENE-061027-232|UniProtKB=F1Q7C7	ENSDARG00000104811	Cytochrome P450 2AA2;cyp2aa2;ortholog		1.2358
DANRE|ZFIN=ZDB-GENE-020802-5|UniProtKB=Q6P2V4	ENSDARG00000058005	Hgd protein;hgd;ortholog	oxygenase(PC00177)	0.6194
DANRE|ZFIN=ZDB-GENE-980526-287|UniProtKB=Q5BLF6	ENSDARG00000038147	Hemoglobin beta embryonic-3;hbbe3;ortholog		1.3667
DANRE|ZFIN=ZDB-GENE-091117-41|UniProtKB=E7F0E2	ENSDARG00000024443	Glucosamine-6-phosphate isomerase;gnpda2;ortholog	hydrolase(PC00121);isomerase(PC00135)	1.5718
DANRE|ZFIN=ZDB-GENE-060818-12|UniProtKB=A0PGL6	ENSDARG00000068283	Cytochrome P450 CYP2X10;cyp2x10.2;ortholog		0.7247
DANRE|ZFIN=ZDB-GENE-110627-2|UniProtKB=F6P928	ENSDARG00000055591	Pipecolic acid oxidase (Fragment);pipox;ortholog	oxidase(PC00175)	0.4561
DANRE|ZFIN=ZDB-GENE-081104-436|UniProtKB=A8WHP1	ENSDARG00000043403	Amine oxidase;paox1;ortholog	DNA methyltransferase(PC00013);oxidase(PC00175)	1.3708
DANRE|ZFIN=ZDB-GENE-030131-9279|UniProtKB=F1RA25	ENSDARG00000008541	Chitinase, acidic.4;chia.4;ortholog		0.6746
DANRE|ZFIN=ZDB-GENE-040120-1|UniProtKB=Q5TZ84	ENSDARG00000042990	Cytochrome P450, family 2, subfamily P, polypeptide 10;cyp2p10;ortholog		1
DANRE|ZFIN=ZDB-GENE-040426-1584|UniProtKB=A0A0R4IBN6	ENSDARG00000104593	Cytochrome P450, family 2, subfamily K, polypeptide 18;cyp2k18;ortholog		1
DANRE|ZFIN=ZDB-GENE-040426-1778|UniProtKB=Q5TZD2	ENSDARG00000043511	Peroxiredoxin 6;prdx6;ortholog	peroxidase(PC00180)	1
DANRE|ZFIN=ZDB-GENE-040426-1871|UniProtKB=Q6P0U0	ENSDARG00000100376	N-acetylglucosamine-6-phosphate deacetylase;amdhd2;ortholog	deacetylase(PC00087);metalloprotease(PC00153)	1
DANRE|ZFIN=ZDB-GENE-060929-212|UniProtKB=A8KBV1	ENSDARG00000054319	Succinyl-CoA:3-ketoacid-coenzyme A transferase;oxct1b;ortholog	transferase(PC00220)	0.3359
DANRE|ZFIN=ZDB-GENE-041001-158|UniProtKB=Q5TZ82	ENSDARG00000042953	Cytochrome P450, family 2, subfamily N, polypeptide 13;cyp2n13;ortholog		0.2378
DANRE|ZFIN=ZDB-GENE-040718-319|UniProtKB=Q6DGX4	ENSDARG00000105187	Glycine cleavage system H protein;gcshb;ortholog		0.7194
DANRE|ZFIN=ZDB-GENE-050320-18|UniProtKB=F1QRR5	ENSDARG00000091655	Glycine cleavage system H protein;gcsha;ortholog		1
DANRE|ZFIN=ZDB-GENE-080721-19|UniProtKB=B3DIC0	ENSDARG00000101190	Cytochrome P450, family 2, subfamily K, polypeptide 8;cyp2k8;ortholog		1.6037
DANRE|ZFIN=ZDB-GENE-050522-320|UniProtKB=A2BIE9	ENSDARG00000037378	Quinoid dihydropteridine reductase b1;qdprb1;ortholog	dehydrogenase(PC00092);reductase(PC00198)	1.7351
DANRE|ZFIN=ZDB-GENE-090501-3|UniProtKB=O93548	ENSDARG00000087390	Embryonic 1 beta-globin;hbbe1.3;ortholog		1
DANRE|ZFIN=ZDB-GENE-040625-72|UniProtKB=A0A0R4ILF3	ENSDARG00000104540	Cytochrome P450, family 2, subfamily AA, polypeptide 4;cyp2aa4;ortholog		1
DANRE|ZFIN=ZDB-GENE-091113-17|UniProtKB=F1QP46	ENSDARG00000105151	Cytochrome P450, family 2, subfamily k, polypeptide 21 (Fragment);cyp2k21;ortholog		0.3848
DANRE|ZFIN=ZDB-GENE-040912-139|UniProtKB=F1QWN8	ENSDARG00000018485	Cytochrome P450, family 2, subfamily V, polypeptide 1;cyp2v1;ortholog		1
DANRE|ZFIN=ZDB-GENE-040718-471|UniProtKB=Q6DGA6	ENSDARG00000042562	Allantoicase;allc;ortholog		0.5774
DANRE|ZFIN=ZDB-GENE-040426-2266|UniProtKB=F1R9Y5	ENSDARG00000020956	Phosphoenolpyruvate carboxykinase 2 (mitochondrial);pck2;ortholog	decarboxylase(PC00089)	0.5907
DANRE|ZFIN=ZDB-GENE-040426-2014|UniProtKB=Q6P006	ENSDARG00000099185	Chitinase, acidic.2;chia.2;ortholog		0.1308
DANRE|ZFIN=ZDB-GENE-990621-3|UniProtKB=B3DGL8	ENSDARG00000069446	Dopamine beta-hydroxylase;dbh;ortholog		1
DANRE|ZFIN=ZDB-GENE-030326-2|UniProtKB=Q6DGJ6	ENSDARG00000025350	Peroxiredoxin 2;prdx2;ortholog	peroxidase(PC00180)	0.7378
DANRE|ZFIN=ZDB-GENE-031201-3|UniProtKB=B8A458	ENSDARG00000036967	Spermine oxidase;smox;ortholog	DNA methyltransferase(PC00013);oxidase(PC00175)	1
DANRE|ZFIN=ZDB-GENE-030131-2302|UniProtKB=F1REF7	ENSDARG00000036785	Si:ch211-226m16.2;si:ch211-226m16.2;ortholog		1
GO:0071028 nuclear mRNA surveillance
Gene ID	Mapped Ids	Gene Name/ Symbol	Panther Protein Class	Fold Change
DANRE|ZFIN=ZDB-GENE-050417-47|UniProtKB=A0A0R4ITZ7	ENSDARG00000100060	Exosome component 7;exosc7;ortholog	exoribonuclease(PC00099);hydrolase(PC00121)	2.0268
DANRE|ZFIN=ZDB-GENE-050706-140|UniProtKB=A0A0R4IRK6	ENSDARG00000098334	Exosome component 3;exosc3;ortholog	esterase(PC00097);exoribonuclease(PC00099)	1.9605
DANRE|ZFIN=ZDB-GENE-050417-27|UniProtKB=F8W3K6	ENSDARG00000028688	Exosome component 2;exosc2;ortholog	esterase(PC00097);exoribonuclease(PC00099)	2.1871
DANRE|ZFIN=ZDB-GENE-040426-1702|UniProtKB=Q6PBZ8	ENSDARG00000103432	Exosc4 protein;exosc4;ortholog	exoribonuclease(PC00099);hydrolase(PC00121);nucleotidyltransferase(PC00174)	1.8184
DANRE|ZFIN=ZDB-GENE-060503-675|UniProtKB=Q1LVM3	ENSDARG00000040557	Exosome component 5;exosc5;ortholog	exoribonuclease(PC00099);hydrolase(PC00121);nucleotidyltransferase(PC00174)	1.5775
DANRE|ZFIN=ZDB-GENE-050522-362|UniProtKB=Q6P0I8	ENSDARG00000036060	Exosome complex component MTR3;exosc6;ortholog	exoribonuclease(PC00099);hydrolase(PC00121);nucleotidyltransferase(PC00174)	1.9816
DANRE|ZFIN=ZDB-GENE-041010-180|UniProtKB=A0A0R4ITC4	ENSDARG00000006392	Exosome component 9;exosc9;ortholog	exoribonuclease(PC00099);hydrolase(PC00121)	1.7666
DANRE|ZFIN=ZDB-GENE-030131-1736|UniProtKB=Q4VBT6	ENSDARG00000068755	Exosome component 8;exosc8;ortholog	exoribonuclease(PC00099);hydrolase(PC00121)	1.9338
GO:0071027 nuclear RNA surveillance
Gene ID	Mapped Ids	Gene Name/ Symbol	Panther Protein Class	Fold Change
DANRE|ZFIN=ZDB-GENE-050417-47|UniProtKB=A0A0R4ITZ7	ENSDARG00000100060	Exosome component 7;exosc7;ortholog	exoribonuclease(PC00099);hydrolase(PC00121)	2.0268
DANRE|ZFIN=ZDB-GENE-050706-140|UniProtKB=A0A0R4IRK6	ENSDARG00000098334	Exosome component 3;exosc3;ortholog	esterase(PC00097);exoribonuclease(PC00099)	1.9605
DANRE|ZFIN=ZDB-GENE-050417-27|UniProtKB=F8W3K6	ENSDARG00000028688	Exosome component 2;exosc2;ortholog	esterase(PC00097);exoribonuclease(PC00099)	2.1871
DANRE|ZFIN=ZDB-GENE-040426-1702|UniProtKB=Q6PBZ8	ENSDARG00000103432	Exosc4 protein;exosc4;ortholog	exoribonuclease(PC00099);hydrolase(PC00121);nucleotidyltransferase(PC00174)	1.8184
DANRE|ZFIN=ZDB-GENE-060503-675|UniProtKB=Q1LVM3	ENSDARG00000040557	Exosome component 5;exosc5;ortholog	exoribonuclease(PC00099);hydrolase(PC00121);nucleotidyltransferase(PC00174)	1.5775
DANRE|ZFIN=ZDB-GENE-050522-362|UniProtKB=Q6P0I8	ENSDARG00000036060	Exosome complex component MTR3;exosc6;ortholog	exoribonuclease(PC00099);hydrolase(PC00121);nucleotidyltransferase(PC00174)	1.9816
DANRE|ZFIN=ZDB-GENE-041010-180|UniProtKB=A0A0R4ITC4	ENSDARG00000006392	Exosome component 9;exosc9;ortholog	exoribonuclease(PC00099);hydrolase(PC00121)	1.7666
DANRE|ZFIN=ZDB-GENE-030131-1736|UniProtKB=Q4VBT6	ENSDARG00000068755	Exosome component 8;exosc8;ortholog	exoribonuclease(PC00099);hydrolase(PC00121)	1.9338
GO:0071025 RNA surveillance
Gene ID	Mapped Ids	Gene Name/ Symbol	Panther Protein Class	Fold Change
DANRE|ZFIN=ZDB-GENE-050417-47|UniProtKB=A0A0R4ITZ7	ENSDARG00000100060	Exosome component 7;exosc7;ortholog	exoribonuclease(PC00099);hydrolase(PC00121)	2.0268
DANRE|ZFIN=ZDB-GENE-050706-140|UniProtKB=A0A0R4IRK6	ENSDARG00000098334	Exosome component 3;exosc3;ortholog	esterase(PC00097);exoribonuclease(PC00099)	1.9605
DANRE|ZFIN=ZDB-GENE-050417-27|UniProtKB=F8W3K6	ENSDARG00000028688	Exosome component 2;exosc2;ortholog	esterase(PC00097);exoribonuclease(PC00099)	2.1871
DANRE|ZFIN=ZDB-GENE-040426-1702|UniProtKB=Q6PBZ8	ENSDARG00000103432	Exosc4 protein;exosc4;ortholog	exoribonuclease(PC00099);hydrolase(PC00121);nucleotidyltransferase(PC00174)	1.8184
DANRE|ZFIN=ZDB-GENE-060503-675|UniProtKB=Q1LVM3	ENSDARG00000040557	Exosome component 5;exosc5;ortholog	exoribonuclease(PC00099);hydrolase(PC00121);nucleotidyltransferase(PC00174)	1.5775
DANRE|ZFIN=ZDB-GENE-050522-362|UniProtKB=Q6P0I8	ENSDARG00000036060	Exosome complex component MTR3;exosc6;ortholog	exoribonuclease(PC00099);hydrolase(PC00121);nucleotidyltransferase(PC00174)	1.9816
DANRE|ZFIN=ZDB-GENE-040426-1074|UniProtKB=Q7ZWC4	ENSDARG00000055477	Protein pelota homolog;pelo;ortholog	nuclease(PC00170);translation release factor(PC00225)	1.8325
DANRE|ZFIN=ZDB-GENE-041010-180|UniProtKB=A0A0R4ITC4	ENSDARG00000006392	Exosome component 9;exosc9;ortholog	exoribonuclease(PC00099);hydrolase(PC00121)	1.7666
DANRE|ZFIN=ZDB-GENE-030131-1736|UniProtKB=Q4VBT6	ENSDARG00000068755	Exosome component 8;exosc8;ortholog	exoribonuclease(PC00099);hydrolase(PC00121)	1.9338
GO:0016075 rRNA catabolic process
Gene ID	Mapped Ids	Gene Name/ Symbol	Panther Protein Class	Fold Change
DANRE|ZFIN=ZDB-GENE-050417-47|UniProtKB=A0A0R4ITZ7	ENSDARG00000100060	Exosome component 7;exosc7;ortholog	exoribonuclease(PC00099);hydrolase(PC00121)	2.0268
DANRE|ZFIN=ZDB-GENE-030131-2513|UniProtKB=B8XY56	ENSDARG00000036282	Ribonuclease T2;rnaset2;ortholog		1
DANRE|ZFIN=ZDB-GENE-050706-140|UniProtKB=A0A0R4IRK6	ENSDARG00000098334	Exosome component 3;exosc3;ortholog	esterase(PC00097);exoribonuclease(PC00099)	1.9605
DANRE|ZFIN=ZDB-GENE-070209-23|UniProtKB=F1QKS5	ENSDARG00000055563	Ribonuclease type III, nuclear;rnasen;ortholog	endoribonuclease(PC00094)	1
DANRE|ZFIN=ZDB-GENE-050417-27|UniProtKB=F8W3K6	ENSDARG00000028688	Exosome component 2;exosc2;ortholog	esterase(PC00097);exoribonuclease(PC00099)	2.1871
DANRE|ZFIN=ZDB-GENE-040426-1702|UniProtKB=Q6PBZ8	ENSDARG00000103432	Exosc4 protein;exosc4;ortholog	exoribonuclease(PC00099);hydrolase(PC00121);nucleotidyltransferase(PC00174)	1.8184
DANRE|ZFIN=ZDB-GENE-060503-675|UniProtKB=Q1LVM3	ENSDARG00000040557	Exosome component 5;exosc5;ortholog	exoribonuclease(PC00099);hydrolase(PC00121);nucleotidyltransferase(PC00174)	1.5775
DANRE|ZFIN=ZDB-GENE-050522-362|UniProtKB=Q6P0I8	ENSDARG00000036060	Exosome complex component MTR3;exosc6;ortholog	exoribonuclease(PC00099);hydrolase(PC00121);nucleotidyltransferase(PC00174)	1.9816
DANRE|ZFIN=ZDB-GENE-040426-1074|UniProtKB=Q7ZWC4	ENSDARG00000055477	Protein pelota homolog;pelo;ortholog	nuclease(PC00170);translation release factor(PC00225)	1.8325
DANRE|ZFIN=ZDB-GENE-041010-180|UniProtKB=A0A0R4ITC4	ENSDARG00000006392	Exosome component 9;exosc9;ortholog	exoribonuclease(PC00099);hydrolase(PC00121)	1.7666
DANRE|ZFIN=ZDB-GENE-030131-1736|UniProtKB=Q4VBT6	ENSDARG00000068755	Exosome component 8;exosc8;ortholog	exoribonuclease(PC00099);hydrolase(PC00121)	1.9338
GO:0007601 visual perception
Gene ID	Mapped Ids	Gene Name/ Symbol	Panther Protein Class	Fold Change
DANRE|ZFIN=ZDB-GENE-040428-1|UniProtKB=F1Q9D6	ENSDARG00000006782	Retinoblastoma 1;rb1;ortholog	nucleic acid binding(PC00171);transcription factor(PC00218)	1.5618
DANRE|ZFIN=ZDB-GENE-040724-41|UniProtKB=A8YXX6	ENSDARG00000054181	Vertebrate ancient long opsin b;valopb;ortholog	G-protein coupled receptor(PC00021)	1.6262
DANRE|ZFIN=ZDB-GENE-040924-6|UniProtKB=Q567Y2	ENSDARG00000054890	Retinal G protein-coupled receptor a;rgra;ortholog	G-protein coupled receptor(PC00021)	0.4035
DANRE|ZFIN=ZDB-GENE-990415-132|UniProtKB=F1QX07	ENSDARG00000059163	Interphotoreceptor retinoid-binding protein;rbp3;ortholog		0.0806
DANRE|ZFIN=ZDB-GENE-000616-8|UniProtKB=Q66HW7	ENSDARG00000038018	Peripherin 2a (retinal degeneration, slow);prph2a;ortholog		0.1221
DANRE|ZFIN=ZDB-GENE-040912-94|UniProtKB=F1Q8F2	ENSDARG00000039534	Retinal pigment epithelium-derived rhodopsin homolog (Fragment);rrh;ortholog	G-protein coupled receptor(PC00021)	0.3974
DANRE|ZFIN=ZDB-GENE-011128-7|UniProtKB=B3DHF2	ENSDARG00000025504	Guanylate cyclase;gucy2f;ortholog	adenylate cyclase(PC00043);guanylate cyclase(PC00114)	1
DANRE|ZFIN=ZDB-GENE-090611-1|UniProtKB=A0A0R4IY63	ENSDARG00000101225	Cyclic nucleotide-gated channel beta 3, tandem duplicate 1;cngb3.1;ortholog		1
DANRE|ZFIN=ZDB-GENE-040419-1|UniProtKB=B3DK47	ENSDARG00000012499	Period circadian clock 1b;per1b;ortholog	transcription cofactor(PC00217)	1
DANRE|ZFIN=ZDB-GENE-030314-2|UniProtKB=Q1JPS6	ENSDARG00000007553	Melanopsin-like;opn4l;ortholog	G-protein coupled receptor(PC00021)	0.3657
DANRE|ZFIN=ZDB-GENE-080415-3|UniProtKB=E7FEB1	ENSDARG00000053929	Mammalian-like melanopsin-3;opn4b;ortholog	G-protein coupled receptor(PC00021)	0.7143
DANRE|ZFIN=ZDB-GENE-030616-554|UniProtKB=Q5W8I8	ENSDARG00000041150	Vesicular glutamate transporter 2.1;slc17a6b;ortholog	cation transporter(PC00068)	1
DANRE|ZFIN=ZDB-GENE-130828-1|UniProtKB=F1QPE1	ENSDARG00000036460	Teleost multiple tissue opsin 3a;tmtops3a;ortholog	G-protein coupled receptor(PC00021)	1.2991
DANRE|ZFIN=ZDB-GENE-010403-1|UniProtKB=Q8JIZ3	ENSDARG00000011989	Cone-rod homeobox;crx;ortholog	homeodomain transcription factor(PC00119)	1
DANRE|ZFIN=ZDB-GENE-030131-2921|UniProtKB=B3DIV6	ENSDARG00000015918	Acetyltransferase component of pyruvate dehydrogenase complex;dlat;ortholog		0.8515
DANRE|ZFIN=ZDB-GENE-000427-4|UniProtKB=Q9IB88	ENSDARG00000021150	VAL-opsin;valopa;ortholog	G-protein coupled receptor(PC00021)	1
DANRE|ZFIN=ZDB-GENE-130129-3|UniProtKB=R9R6C7	ENSDARG00000061515	Teleost multiple tissue opsin 2a;tmtops2a;ortholog	G-protein coupled receptor(PC00021)	1
DANRE|Ensembl=ENSDARG00000044672|UniProtKB=A0A0R4IYG7	ENSDARG00000044672	Parapinopsin b (Fragment);parapinopsinb;ortholog	G-protein coupled receptor(PC00021)	1
DANRE|ZFIN=ZDB-GENE-021226-1|UniProtKB=A0A0R4IB69	ENSDARG00000101209	Laminin, beta 1a;lamb1a;ortholog	extracellular matrix linker protein(PC00101);protease inhibitor(PC00191);receptor(PC00197)	1.5082
DANRE|ZFIN=ZDB-GENE-070410-36|UniProtKB=A3KNL5	ENSDARG00000067975	ATPase inhibitor A, mitochondrial;atpif1;ortholog	ligase(PC00142)	1.1922
DANRE|ZFIN=ZDB-GENE-990714-19|UniProtKB=Q9W7R4	ENSDARG00000005479	Teneurin-3;tenm3;ortholog		1
DANRE|ZFIN=ZDB-GENE-050201-2|UniProtKB=Q1RM42	ENSDARG00000044362	Protein unc-119 homolog B;unc119b;ortholog	receptor(PC00197)	0.4693
DANRE|ZFIN=ZDB-GENE-060130-1|UniProtKB=Q52JI4	ENSDARG00000053512	Beta B2-crystallin;crybb2;ortholog		1
DANRE|ZFIN=ZDB-GENE-990415-271|UniProtKB=P35359	ENSDARG00000002193	Rhodopsin;rho;ortholog	G-protein coupled receptor(PC00021)	0.7186
DANRE|ZFIN=ZDB-GENE-070424-6|UniProtKB=A4FUN8	ENSDARG00000070666	Rhodopsin;rhol;ortholog	G-protein coupled receptor(PC00021)	0.1971
DANRE|ZFIN=ZDB-GENE-021120-2|UniProtKB=F6P3F9	ENSDARG00000025671	Glutamate receptor, metabotropic 6b;grm6b;ortholog	G-protein coupled receptor(PC00021)	0.7295
DANRE|ZFIN=ZDB-GENE-041219-2|UniProtKB=Q5M9P8	ENSDARG00000032056	ADP-ribosylation factor-like protein 6;arl6;ortholog		1.1276
DANRE|ZFIN=ZDB-GENE-050823-1|UniProtKB=Q1XHM0	ENSDARG00000058803	G protein-coupled receptor kinase;grk1a;ortholog	non-receptor serine/threonine protein kinase(PC00167)	0.3793
DANRE|ZFIN=ZDB-GENE-000616-9|UniProtKB=Q6PBN3	ENSDARG00000014840	Peripherin 2b (retinal degeneration, slow);prph2b;ortholog		0.1471
DANRE|ZFIN=ZDB-GENE-110622-1|UniProtKB=F1QZ18	ENSDARG00000079129	Melanopsin opn4x1;opn4xa;ortholog	G-protein coupled receptor(PC00021)	1.48
DANRE|ZFIN=ZDB-GENE-031217-3|UniProtKB=Q8JFD2	ENSDARG00000021889	Gap junction protein;gja3;ortholog	gap junction(PC00105)	1
DANRE|ZFIN=ZDB-GENE-040718-102|UniProtKB=Q6DH07	ENSDARG00000056511	Arrestin 3, retinal (X-arrestin), like;arr3a;ortholog	enzyme modulator(PC00095)	0.0726
DANRE|ZFIN=ZDB-GENE-040718-141|UniProtKB=Q8AYN0	ENSDARG00000044861	Red-sensitive opsin-2;opn1lw2;ortholog	G-protein coupled receptor(PC00021)	0.1225
DANRE|ZFIN=ZDB-GENE-070705-526|UniProtKB=A0A0R4ISV7	ENSDARG00000103259	Opsin 4xb;opn4xb;ortholog	G-protein coupled receptor(PC00021)	0.3295
DANRE|Ensembl=ENSDARG00000013134|UniProtKB=E7F4U2	ENSDARG00000013134	Zmp:0000000545;zmp:0000000545;ortholog		1
DANRE|ZFIN=ZDB-GENE-990604-43|UniProtKB=Q9W6A6	ENSDARG00000000638	Green-sensitive opsin-4;opn1mw4;ortholog	G-protein coupled receptor(PC00021)	1
DANRE|ZFIN=ZDB-GENE-050320-133|UniProtKB=F1R2V0	ENSDARG00000014646	Amine oxidase (Fragment);aoc2;ortholog		0.7558
DANRE|Ensembl=ENSDARG00000078261|UniProtKB=P0CI65	ENSDARG00000078261	Nephrocystin-3;nphp3;ortholog		1
DANRE|ZFIN=ZDB-GENE-030131-4218|UniProtKB=F8W3X3	ENSDARG00000034344	Protocadherin 19;pcdh19;ortholog		1.2726
DANRE|Ensembl=ENSDARG00000024208|UniProtKB=F1RAF0	ENSDARG00000024208	Opsin 7, group member a;opn7a;ortholog	G-protein coupled receptor(PC00021)	1
DANRE|ZFIN=ZDB-GENE-040426-1577|UniProtKB=A0A0R4IPX8	ENSDARG00000101567	Guanylate cyclase activator 1e;guca1e;ortholog		1
DANRE|ZFIN=ZDB-GENE-030904-3|UniProtKB=Q1XHL7	ENSDARG00000055534	Rhodopsin kinase 2;grk7b;ortholog	non-receptor serine/threonine protein kinase(PC00167)	1
DANRE|ZFIN=ZDB-GENE-990604-42|UniProtKB=Q9W6A5	ENSDARG00000097008	Green-sensitive opsin-1;opn1mw1;ortholog	G-protein coupled receptor(PC00021)	0.0347
DANRE|ZFIN=ZDB-GENE-110411-43|UniProtKB=E7F8D2	ENSDARG00000027822	Teleost multiple tissue opsin 2b;tmtops2b;ortholog	G-protein coupled receptor(PC00021)	1
DANRE|ZFIN=ZDB-GENE-081105-91|UniProtKB=E9QFB2	ENSDARG00000068124	Novopsin-6;opn7d;ortholog	G-protein coupled receptor(PC00021)	1
DANRE|ZFIN=ZDB-GENE-040426-1765|UniProtKB=Q6NYK2	ENSDARG00000019752	Retinal outer segment membrane protein 1a;rom1a;ortholog		0.1869
DANRE|ZFIN=ZDB-GENE-090930-2|UniProtKB=F1QE32	ENSDARG00000034453	Unc-119 homolog a (C. elegans);unc119a;ortholog	receptor(PC00197)	1
DANRE|ZFIN=ZDB-GENE-020508-1|UniProtKB=Q8UUZ6	ENSDARG00000053502	Alpha A crystallin;cryaa;ortholog		1.5931
DANRE|ZFIN=ZDB-GENE-061026-3|UniProtKB=Q00P20	ENSDARG00000061791	Nyctalopin;nyx;ortholog		0.1276
DANRE|ZFIN=ZDB-GENE-030131-7635|UniProtKB=E7F2M1	ENSDARG00000004459	Unc-119 lipid-binding chaperone B homolog 2;unc119.2;ortholog	receptor(PC00197)	0.6936
DANRE|ZFIN=ZDB-GENE-040426-1870|UniProtKB=Q6P027	ENSDARG00000045808	Cellular retinaldehyde-binding protein b;rlbp1b;ortholog	transfer/carrier protein(PC00219)	0.3396
[truncated: 122 more rows]

## Sheet: Table_S5
Supplementary Table S5. Mitochondria-related PANTHER GO biological processes including genes per group
GO:0007005 mitochondrion organization
Gene ID	Mapped Ids	Gene Name/ Symbol	Panther Protein Class	Fold Change
DANRE|ZFIN=ZDB-GENE-081104-144|UniProtKB=A8WHN3	ENSDARG00000060124	Translocase of inner mitochondrial membrane 17 homolog B (yeast);timm17b;ortholog	mitochondrial carrier protein(PC00158);transfer/carrier protein(PC00219)	1
DANRE|ZFIN=ZDB-GENE-030131-5174|UniProtKB=Q6PSS4	ENSDARG00000035557	GABA(A) receptor associated protein;gabarapa;ortholog	non-motor microtubule binding protein(PC00166)	0.7071
DANRE|ZFIN=ZDB-GENE-131121-608|UniProtKB=X1WHJ8	ENSDARG00000098017	PET100 homolog;pet100;ortholog		1
DANRE|ZFIN=ZDB-GENE-041010-149|UniProtKB=X1WFG8	ENSDARG00000040707	Coiled-coil-helix-coiled-coil-helix domain-containing 4b;chchd4b;ortholog		1.2439
DANRE|ZFIN=ZDB-GENE-040426-1080|UniProtKB=A0A0R4IEC4	ENSDARG00000100528	Microtubule-associated protein 1 light chain 3 gamma (Fragment);map1lc3c;ortholog		1
DANRE|ZFIN=ZDB-GENE-071205-7|UniProtKB=F1Q9E0	ENSDARG00000069545	Ubiquitin-like protein ATG12;atg12;ortholog		1
DANRE|ZFIN=ZDB-GENE-040718-488|UniProtKB=F1QLJ9	ENSDARG00000037871	WD repeat domain, phosphoinositide-interacting 2;wipi2;ortholog		1
DANRE|ZFIN=ZDB-GENE-040426-1510|UniProtKB=Q7SZQ4	ENSDARG00000053753	Mitochondrial fission factor homolog B;zgc:66022;ortholog		1
DANRE|ZFIN=ZDB-GENE-031030-6|UniProtKB=F6NU65	ENSDARG00000029510	Mitochondrial import inner membrane translocase subunit TIM17;timm17a;ortholog	mitochondrial carrier protein(PC00158);transfer/carrier protein(PC00219)	1
DANRE|ZFIN=ZDB-GENE-030131-8576|UniProtKB=Q6PFS7	ENSDARG00000009350	Ubiquitin-like-conjugating enzyme ATG3;atg3;ortholog	ligase(PC00142)	1
DANRE|ZFIN=ZDB-GENE-030131-3825|UniProtKB=A3KNW0	ENSDARG00000059951	Mitochondrial cardiolipin hydrolase;pld6;ortholog	endoribonuclease(PC00094);phospholipase(PC00186)	1
DANRE|ZFIN=ZDB-GENE-040718-405|UniProtKB=F1QJE0	ENSDARG00000014794	Ubiquinol-cytochrome c reductase core protein 2a;uqcrc2a;ortholog	metalloprotease(PC00153)	1
DANRE|Ensembl=ENSDARG00000077549|UniProtKB=E7FFC4	ENSDARG00000077549	Apoptosis-inducing factor, mitochondrion-associated, 2;aifm2;ortholog	dehydrogenase(PC00092);oxidase(PC00175);reductase(PC00198)	0.8535
DANRE|ZFIN=ZDB-GENE-040718-466|UniProtKB=Q6DH87	ENSDARG00000040822	FUN14 domain-containing protein 1;fundc1;ortholog		0.6522
DANRE|ZFIN=ZDB-GENE-030131-1365|UniProtKB=Q7T314	ENSDARG00000092112	translocase of Outer mitochondrial membrane 40 homolog (Yeast);tomm40;ortholog	membrane traffic protein(PC00150)	1
DANRE|ZFIN=ZDB-GENE-040426-938|UniProtKB=Q7ZV60	ENSDARG00000012295	Mitochondrial chaperone BCS1;bcs1l;ortholog		1.3075
DANRE|ZFIN=ZDB-GENE-050913-155|UniProtKB=F1R340	ENSDARG00000002670	Zgc:113944;zgc:113944;ortholog		1
DANRE|ZFIN=ZDB-GENE-070209-286|UniProtKB=B0V2S4	ENSDARG00000074356	Frataxin;fxn;ortholog		1.6879
DANRE|ZFIN=ZDB-GENE-091204-188|UniProtKB=E7F0C3	ENSDARG00000069421	GrpE-like 2, mitochondrial;grpel2;ortholog		0.862
DANRE|ZFIN=ZDB-GENE-030131-684|UniProtKB=F1QCP6	ENSDARG00000041421	Tafazzin;taz;ortholog	acyltransferase(PC00042)	1
DANRE|ZFIN=ZDB-GENE-040718-336|UniProtKB=Q6TH05	ENSDARG00000027200	GABA(A) receptor-associated protein-like 2;gabarapl2;ortholog	non-motor microtubule binding protein(PC00166)	0.7896
DANRE|ZFIN=ZDB-GENE-050102-5|UniProtKB=Q5M7X9	ENSDARG00000021398	Mitochondrial ubiquitin ligase activator of nfkb 1-A;mul1a;ortholog		1
DANRE|ZFIN=ZDB-GENE-070119-3|UniProtKB=Q0GKC8	ENSDARG00000089307	Noxa;pmaip1;ortholog		1
DANRE|ZFIN=ZDB-GENE-100112-1|UniProtKB=F1QP26	ENSDARG00000053652	NADH dehydrogenase (ubiquinone) complex I, assembly factor 6;ndufaf6;ortholog		2.0686
DANRE|ZFIN=ZDB-GENE-040912-91|UniProtKB=Q66I53	ENSDARG00000069920	COX17 cytochrome c oxidase assembly homolog (S. cerevisiae);cox17;ortholog	transfer/carrier protein(PC00219)	1
DANRE|ZFIN=ZDB-GENE-050522-437|UniProtKB=Q502P6	ENSDARG00000006290	NADH dehydrogenase (ubiquinone) Fe-S protein 5;ndufs5;ortholog		1
DANRE|ZFIN=ZDB-GENE-041212-68|UniProtKB=A0A286YBA9	ENSDARG00000016656	Mitochondrial genome maintenance exonuclease 1;mgme1;ortholog		1.1439
DANRE|ZFIN=ZDB-GENE-060929-628|UniProtKB=Q08BY0	ENSDARG00000033134	Protein arginine methyltransferase NDUFAF7, mitochondrial;ndufaf7;ortholog		1.3603
DANRE|ZFIN=ZDB-GENE-050506-22|UniProtKB=Q32LQ2	ENSDARG00000069671	Matrix AAA peptidase interacting protein 1;maip1;ortholog		1.3821
DANRE|ZFIN=ZDB-GENE-121214-51|UniProtKB=E7F6D6	ENSDARG00000079651	Si:ch1073-174d20.2;si:ch1073-174d20.2;ortholog	metalloprotease(PC00153)	1.502
DANRE|ZFIN=ZDB-GENE-061013-398|UniProtKB=Q08BD8	ENSDARG00000060394	Mitochondrial fission regulator 2;mtfr2;ortholog		1.6503
DANRE|Ensembl=ENSDARG00000075709|UniProtKB=Q6P119	ENSDARG00000075709	NADH dehydrogenase (ubiquinone) 1 beta subcomplex, 3;ndufb3;ortholog		1
DANRE|ZFIN=ZDB-GENE-040426-2319|UniProtKB=Q6NWH3	ENSDARG00000036721	Translocase of outer mitochondrial membrane 40 homolog,-like;tomm40l;ortholog	membrane traffic protein(PC00150)	1.3993
DANRE|ZFIN=ZDB-GENE-050522-380|UniProtKB=Q5PNM7	ENSDARG00000037909	Translocase of inner mitochondrial membrane 29;timm29;ortholog		1.2585
DANRE|ZFIN=ZDB-GENE-030131-9913|UniProtKB=F1QWS5	ENSDARG00000079745	Si:ch211-166a6.5 (Fragment);si:ch211-166a6.5;ortholog	translation initiation factor(PC00224)	1
DANRE|ZFIN=ZDB-GENE-040426-2232|UniProtKB=Q6NX90	ENSDARG00000033609	Microtubule-associated protein 1 light chain 3 alpha;map1lc3a;ortholog		1
DANRE|ZFIN=ZDB-GENE-051120-96|UniProtKB=Q32LU1	ENSDARG00000056328	Mitochondrial Rho GTPase 2;rhot2;ortholog	small GTPase(PC00208)	1
DANRE|ZFIN=ZDB-GENE-051120-111|UniProtKB=Q32PS5	ENSDARG00000010021	GrpE protein homolog;grpel1;ortholog		1
DANRE|ZFIN=ZDB-GENE-030729-30|UniProtKB=X1WCD3	ENSDARG00000097753	SRA stem-loop-interacting RNA-binding protein;slirp;ortholog		1.6629
DANRE|ZFIN=ZDB-GENE-041114-7|UniProtKB=Q5U3A7	ENSDARG00000070801	Dynamin-like 120 kDa protein, mitochondrial;opa1;ortholog	hydrolase(PC00121);microtubule family cytoskeletal protein(PC00157);small GTPase(PC00208)	1
DANRE|ZFIN=ZDB-GENE-040426-1556|UniProtKB=Q7SXN5	ENSDARG00000015006	Dynamin-1-like protein;dnm1l;ortholog	hydrolase(PC00121);microtubule family cytoskeletal protein(PC00157);small GTPase(PC00208)	1
DANRE|Ensembl=ENSDARG00000074508|UniProtKB=E7FGK6	ENSDARG00000074508	Si:dkey-28e7.3;si:dkey-28e7.3;ortholog	membrane traffic protein(PC00150)	0.5323
DANRE|ZFIN=ZDB-GENE-060810-114|UniProtKB=E7FDX3	ENSDARG00000077859	NADH dehydrogenase (ubiquinone) complex I, assembly factor 4;ndufaf4;ortholog		1.3014
DANRE|ZFIN=ZDB-GENE-040718-167|UniProtKB=Q6DGJ3	ENSDARG00000058297	Mitochondrial import inner membrane translocase subunit Tim13;timm13;ortholog		1.1317
DANRE|ZFIN=ZDB-GENE-030721-8|UniProtKB=F1QXF9	ENSDARG00000023369	Myxovirus (influenza virus) resistance D;mxd;ortholog	hydrolase(PC00121);microtubule family cytoskeletal protein(PC00157);small GTPase(PC00208)	1
DANRE|ZFIN=ZDB-GENE-040426-1149|UniProtKB=Q7SYE0	ENSDARG00000036040	Autophagy-related protein 13;atg13;ortholog		1
DANRE|ZFIN=ZDB-GENE-061009-52|UniProtKB=A0A0R4IGX0	ENSDARG00000103313	Mitochondrial Rho GTPase;rhot1b;ortholog	small GTPase(PC00208)	1
DANRE|ZFIN=ZDB-GENE-040801-216|UniProtKB=B0S5G4	ENSDARG00000038309	DnaJ (Hsp40) homolog, subfamily C, member 15;dnajc15;ortholog		1.3147
DANRE|ZFIN=ZDB-GENE-040718-140|UniProtKB=Q6DH61	ENSDARG00000054821	Nucleotide-binding protein-like;nubpl;ortholog		1.1581
DANRE|ZFIN=ZDB-GENE-060929-176|UniProtKB=Q08BX9	ENSDARG00000099722	Zgc:153993;zgc:153993;ortholog	signaling molecule(PC00207)	1.2837
DANRE|ZFIN=ZDB-GENE-080505-1|UniProtKB=F1QXB5	ENSDARG00000067829	Peroxisome proliferator-activated receptor gamma, coactivator 1 alpha;ppargc1a;ortholog	transcription cofactor(PC00217)	1
DANRE|ZFIN=ZDB-GENE-050417-37|UniProtKB=Q6NWH5	ENSDARG00000070866	Transmembrane protein 11, mitochondrial;tmem11;ortholog		1
DANRE|ZFIN=ZDB-GENE-050703-8|UniProtKB=Q4QRM2	ENSDARG00000023759	Zgc:73226;zgc:73226;ortholog		0.4893
DANRE|ZFIN=ZDB-GENE-040426-1404|UniProtKB=B0S7L1	ENSDARG00000040657	WD repeat domain, phosphoinositide-interacting 1;wipi1;ortholog		0.8235
DANRE|ZFIN=ZDB-GENE-041210-173|UniProtKB=Q5RH02	ENSDARG00000045555	Protein SCO2 homolog, mitochondrial;sco2;ortholog	oxidase(PC00175)	1
DANRE|Ensembl=ENSDARG00000076559|UniProtKB=E7FFM2	ENSDARG00000076559	RB1-inducible coiled-coil 1;rb1cc1;ortholog		0.8575
DANRE|Ensembl=ENSDARG00000056842|UniProtKB=A2BGT0	ENSDARG00000056842	Ubiquitin carboxyl-terminal hydrolase 30;usp30;ortholog	cysteine protease(PC00081)	1
DANRE|ZFIN=ZDB-GENE-050220-10|UniProtKB=Q1L8E2	ENSDARG00000016979	Peptidase (mitochondrial-processing) beta;pmpcb;ortholog	metalloprotease(PC00153)	1.3061
DANRE|ZFIN=ZDB-GENE-160114-27|UniProtKB=H9GYR4	ENSDARG00000102696	DnaJ (Hsp40) homolog, subfamily C, member 11b;dnajc11b;ortholog		1.4383
DANRE|ZFIN=ZDB-GENE-081105-41|UniProtKB=F6P2T1	ENSDARG00000063159	Si:dkey-32e23.4;si:dkey-32e23.4;ortholog	hydrolase(PC00121);microtubule family cytoskeletal protein(PC00157);small GTPase(PC00208)	1.3384
DANRE|ZFIN=ZDB-GENE-030721-9|UniProtKB=F1R785	ENSDARG00000026049	Myxovirus (influenza virus) resistance F;mxf;ortholog	hydrolase(PC00121);microtubule family cytoskeletal protein(PC00157);small GTPase(PC00208)	1
DANRE|ZFIN=ZDB-GENE-071004-49|UniProtKB=F1QFT8	ENSDARG00000069313	Oxidase (cytochrome c) assembly 1-like;oxa1l;ortholog	transporter(PC00227)	1
DANRE|ZFIN=ZDB-GENE-040718-296|UniProtKB=Q6DGU5	ENSDARG00000035181	Solute carrier family 25 member 46;slc25a46;ortholog		1
DANRE|ZFIN=ZDB-GENE-030131-5354|UniProtKB=Q6NVC5	ENSDARG00000099996	Mitochondrial Rho GTPase 1-A;rhot1a;ortholog	small GTPase(PC00208)	1
DANRE|ZFIN=ZDB-GENE-060503-662|UniProtKB=F1R6P4	ENSDARG00000055344	Mitochondrial intermediate peptidase;mipep;ortholog	metalloprotease(PC00153)	1
DANRE|ZFIN=ZDB-GENE-050327-76|UniProtKB=F1Q7J1	ENSDARG00000039374	MICOS complex subunit (Fragment);apool;ortholog		1
DANRE|ZFIN=ZDB-GENE-030131-1673|UniProtKB=F1QWW6	ENSDARG00000011196	DnaJ (Hsp40) homolog, subfamily C, member 11a;dnajc11a;ortholog		1.4237
DANRE|ZFIN=ZDB-GENE-030721-10|UniProtKB=F6NHV1	ENSDARG00000008019	Myxovirus (influenza virus) resistance G (Fragment);mxg;ortholog	hydrolase(PC00121);microtubule family cytoskeletal protein(PC00157);small GTPase(PC00208)	1.5588
DANRE|ZFIN=ZDB-GENE-050506-64|UniProtKB=F1QIA6	ENSDARG00000055339	Si:ch73-1a9.4;si:ch73-1a9.4;ortholog	metalloprotease(PC00153)	1.4199
DANRE|ZFIN=ZDB-GENE-041001-40|UniProtKB=A0A0R4IV38	ENSDARG00000026444	MICOS complex subunit;apoob;ortholog		1
DANRE|ZFIN=ZDB-GENE-090313-71|UniProtKB=F1Q892	ENSDARG00000078759	DNA replication helicase/nuclease 2;dna2;ortholog	DNA helicase(PC00011);RNA helicase(PC00032);endoribonuclease(PC00094);hydrolase(PC00121)	1.3716
DANRE|ZFIN=ZDB-GENE-030131-7496|UniProtKB=A0A0R4IDG7	ENSDARG00000102471	Trafficking protein, kinesin-binding 2;trak2;ortholog	membrane traffic protein(PC00150)	1
DANRE|ZFIN=ZDB-GENE-140819-1|UniProtKB=A0A140LGA1	ENSDARG00000075727	Microtubule-associated protein 1 light chain 3 gamma,-like;map1lc3cl;ortholog		3.1146
DANRE|ZFIN=ZDB-GENE-050522-424|UniProtKB=F1R9R0	ENSDARG00000058601	Ganglioside-induced differentiation-associated protein 1 (Fragment);gdap1;ortholog		0.6764
DANRE|ZFIN=ZDB-GENE-030131-6202|UniProtKB=Q7ZW00	ENSDARG00000009837	Acylglycerol kinase, mitochondrial;agk;ortholog		1.3885
DANRE|ZFIN=ZDB-GENE-030131-6228|UniProtKB=Q7T3E8	ENSDARG00000003940	Mitochondrial fission regulator 1-like;mtfr1l;ortholog		1.3927
DANRE|ZFIN=ZDB-GENE-040426-1737|UniProtKB=Q6PBS8	ENSDARG00000059304	Chchd2l protein;chchd2;ortholog		1
DANRE|ZFIN=ZDB-GENE-100922-182|UniProtKB=E9QJ68	ENSDARG00000041304	Trafficking protein, kinesin binding 1;trak1a;ortholog	membrane traffic protein(PC00150)	1.3938
DANRE|ZFIN=ZDB-GENE-051113-128|UniProtKB=F8W5H1	ENSDARG00000037560	Myotubularin 1;mtm1;ortholog	phosphatase(PC00181)	1.2947
DANRE|ZFIN=ZDB-GENE-030131-7837|UniProtKB=Q7ZUW0	ENSDARG00000058494	DnaJ (Hsp40) homolog, subfamily A, member 3A;dnaja3a;ortholog		1.3919
DANRE|ZFIN=ZDB-GENE-131121-626|UniProtKB=X1WFB6	ENSDARG00000097650	Autophagy-related 2B;atg2b;ortholog		1.2163
DANRE|ZFIN=ZDB-GENE-070410-102|UniProtKB=A4IGF3	ENSDARG00000063686	Mitochondrial inner membrane protease ATP23 homolog;atp23;ortholog	metalloprotease(PC00153)	1.1128
DANRE|ZFIN=ZDB-GENE-050522-131|UniProtKB=K7DYG6	ENSDARG00000057055	NADH dehydrogenase (ubiquinone) Fe-S protein 8b;ndufs8b;ortholog		0.5331
DANRE|ZFIN=ZDB-GENE-070209-65|UniProtKB=F1QCA8	ENSDARG00000044551	Autophagy-related protein 9;atg9a;ortholog		1
DANRE|ZFIN=ZDB-GENE-040426-2153|UniProtKB=Q6P0T0	ENSDARG00000051986	NADH dehydrogenase (Ubiquinone) Fe-S protein 8, (NADH-coenzyme Q reductase);ndufs8a;ortholog		0.8495
DANRE|ZFIN=ZDB-GENE-040426-1381|UniProtKB=Q7T326	ENSDARG00000052703	CDGSH iron-sulfur domain-containing protein 2;cisd2;ortholog		1
DANRE|ZFIN=ZDB-GENE-040426-1631|UniProtKB=Q7SXE9	ENSDARG00000042777	NADH dehydrogenase (ubiquinone) 1 alpha subcomplex, 11;ndufa11;ortholog		1
DANRE|ZFIN=ZDB-GENE-070912-46|UniProtKB=A0A0R4IUQ8	ENSDARG00000062272	AFG3-like AAA ATPase 2;afg3l2;ortholog	metalloprotease(PC00153)	1
DANRE|ZFIN=ZDB-GENE-040426-1753|UniProtKB=Q6PBP6	ENSDARG00000010717	Coiled-coil-helix-coiled-coil-helix domain-containing 10;chchd10;ortholog		1
DANRE|ZFIN=ZDB-GENE-030131-7564|UniProtKB=A3KP74	ENSDARG00000062971	Succinate dehydrogenase assembly factor 2, mitochondrial;sdhaf2;ortholog		1
DANRE|ZFIN=ZDB-GENE-051113-212|UniProtKB=E9QCH8	ENSDARG00000022832	BCL2-interacting protein 4;bnip4;ortholog		0.4594
DANRE|ZFIN=ZDB-GENE-030131-1269|UniProtKB=Q6IQ59	ENSDARG00000071691	Ubiquinol-cytochrome c reductase core protein 2b;uqcrc2b;ortholog	metalloprotease(PC00153)	1
DANRE|ZFIN=ZDB-GENE-040115-3|UniProtKB=B0S5B7	ENSDARG00000102295,NM_001123236	DnaJ (Hsp40) homolog, subfamily A, member 3B;dnaja3b;ortholog		#N/A
DANRE|ZFIN=ZDB-GENE-000511-6|UniProtKB=I3ITC2	ENSDARG00000089129	BCL2-associated X, apoptosis regulator a;baxa;ortholog	signaling molecule(PC00207)	1.3694
DANRE|ZFIN=ZDB-GENE-030131-8060|UniProtKB=A0A0R4IXM9	ENSDARG00000099961	BCL2-interacting protein 3;bnip3;ortholog		1
DANRE|ZFIN=ZDB-GENE-050417-340|UniProtKB=B8A5I7	ENSDARG00000039350	Single-stranded DNA-binding protein 1;ssbp1;ortholog	DNA binding protein(PC00009)	1.3832
DANRE|Ensembl=ENSDARG00000091413|UniProtKB=E7FA60	ENSDARG00000091413	Translocase of inner mitochondrial membrane 22;timm22;ortholog	transporter(PC00227)	1.4578
DANRE|ZFIN=ZDB-GENE-030131-1145|UniProtKB=Q7ZUD8	ENSDARG00000101127	Map1lc3b protein;map1lc3b;ortholog		1
DANRE|ZFIN=ZDB-GENE-040325-1|UniProtKB=A2BG79	ENSDARG00000028067	BCL2-interacting protein 3-like b;bnip3lb;ortholog		1
DANRE|ZFIN=ZDB-GENE-040724-116|UniProtKB=A2BIM5	ENSDARG00000039390	Succinate dehydrogenase complex assembly factor 4;sdhaf4;ortholog		0.796
DANRE|ZFIN=ZDB-GENE-050417-109|UniProtKB=A0A0H2UKX4	ENSDARG00000021555	E3 ubiquitin-protein ligase parkin;prkn;ortholog	ubiquitin-protein ligase(PC00234)	1.3329
DANRE|ZFIN=ZDB-GENE-041010-26|UniProtKB=A0A0R4ITL8	ENSDARG00000103740	Fun14 domain-containing 2;fundc2;ortholog		1
DANRE|ZFIN=ZDB-GENE-051030-126|UniProtKB=F1QLH1	ENSDARG00000052842	Peptidyl-prolyl cis-trans isomerase;ppifb;ortholog		1
DANRE|ZFIN=ZDB-GENE-131126-68|UniProtKB=A0A0R4IBZ4	ENSDARG00000051795	Si:dkeyp-110c12.3;si:dkeyp-110c12.3;ortholog	hydrolase(PC00121);microtubule family cytoskeletal protein(PC00157);small GTPase(PC00208)	1.5442
DANRE|ZFIN=ZDB-GENE-030131-6238|UniProtKB=Q1L908	ENSDARG00000024381	Protein misato homolog 1;msto1;ortholog		1.4245
DANRE|ZFIN=ZDB-GENE-030131-4006|UniProtKB=A0A0R4IH79	ENSDARG00000102765	Lon protease homolog, mitochondrial;lonp1;ortholog	serine protease(PC00203)	1.3864
DANRE|ZFIN=ZDB-GENE-060929-340|UniProtKB=Q08CE7	ENSDARG00000069464	Cytochrome c oxidase subunit VIIa polypeptide 1 (muscle);cox7a1;ortholog	oxidase(PC00175)	1
DANRE|ZFIN=ZDB-GENE-070410-25|UniProtKB=A0A0R4IJC7	ENSDARG00000104401	YME1-like 1b;yme1l1b;ortholog	metalloprotease(PC00153)	1.2564
DANRE|ZFIN=ZDB-GENE-050522-542|UniProtKB=Q4VBV1	ENSDARG00000011146	Cytochrome b-c1 complex subunit 7;uqcrb;ortholog	reductase(PC00198)	1
DANRE|ZFIN=ZDB-GENE-050227-21|UniProtKB=F1QTZ0	ENSDARG00000030881	BCL2-associated X, apoptosis regulator b;baxb;ortholog	signaling molecule(PC00207)	1.2648
DANRE|ZFIN=ZDB-GENE-080204-88|UniProtKB=A9JTC7	ENSDARG00000102463	COX18 cytochrome c oxidase assembly factor;cox18;ortholog	transporter(PC00227)	1.3784
DANRE|ZFIN=ZDB-GENE-050522-306|UniProtKB=Q503Q1	ENSDARG00000052343	Mitochondria-eating protein;spata18;ortholog		1
DANRE|ZFIN=ZDB-GENE-040426-1726|UniProtKB=Q6PBU7	ENSDARG00000011272	Ubiquinol-cytochrome-c reductase complex assembly factor 2;uqcc2;ortholog		1.2648
DANRE|ZFIN=ZDB-GENE-120709-89|UniProtKB=A0A0R4ISD1	ENSDARG00000071594	Si:dkey-118j18.1;si:dkey-118j18.1;ortholog		1
DANRE|ZFIN=ZDB-GENE-040808-9|UniProtKB=Q6AZD4	ENSDARG00000004925	Mitochondrial inner membrane protease subunit 2;immp2l;ortholog		1.2276
DANRE|ZFIN=ZDB-GENE-030616-43|UniProtKB=A0A0R4IGS9	ENSDARG00000101569	Peroxisome proliferator-activated receptor gamma, coactivator 1 beta (Fragment);ppargc1b;ortholog	transcription cofactor(PC00217)	1
DANRE|ZFIN=ZDB-GENE-040426-1768|UniProtKB=Q6NYD1	ENSDARG00000038076	Reactive oxygen species modulator 1;romo1;ortholog		0.6752
DANRE|ZFIN=ZDB-GENE-040718-427|UniProtKB=Q6DI06	ENSDARG00000069116	Mitochondrial import inner membrane translocase subunit Tim10;timm10;ortholog	mitochondrial carrier protein(PC00158);transfer/carrier protein(PC00219)	1.5461
DANRE|ZFIN=ZDB-GENE-041111-261|UniProtKB=A0A0R4ILG5	ENSDARG00000074552	NADH dehydrogenase (ubiquinone) Fe-S protein 7, (NADH-coenzyme Q reductase);ndufs7;ortholog	dehydrogenase(PC00092);reductase(PC00198)	1
DANRE|ZFIN=ZDB-GENE-091111-3|UniProtKB=E9QJ02	ENSDARG00000055292	Autophagy-related protein 9;atg9b;ortholog		1
DANRE|ZFIN=ZDB-GENE-030131-2283|UniProtKB=Q5VK49	ENSDARG00000025468	BCL2-interacting protein 3-like a;bnip3la;ortholog		1
DANRE|ZFIN=ZDB-GENE-030131-145|UniProtKB=Q1LUQ3	ENSDARG00000104771	Mitochondrial import inner membrane translocase subunit TIM44;timm44;ortholog	mitochondrial carrier protein(PC00158);transfer/carrier protein(PC00219)	1.3564
DANRE|ZFIN=ZDB-GENE-040426-2204|UniProtKB=F1Q5Z8	ENSDARG00000075014	Sequestosome 1;sqstm1;ortholog		1
DANRE|ZFIN=ZDB-GENE-030326-1|UniProtKB=F1QFQ6	ENSDARG00000014230	Dihydrolipoamide S-succinyltransferase;dlst;ortholog	acetyltransferase(PC00038);acyltransferase(PC00042)	1
DANRE|ZFIN=ZDB-GENE-050306-9|UniProtKB=F6P7F5	ENSDARG00000025549	NADH dehydrogenase (ubiquinone) complex I, assembly factor 1;ndufaf1;ortholog		1
DANRE|ZFIN=ZDB-GENE-021206-1|UniProtKB=Q803B0	ENSDARG00000056160	Heat shock 60 protein 1;hspd1;ortholog		1.2764
DANRE|ZFIN=ZDB-GENE-051113-100|UniProtKB=Q32PL8	ENSDARG00000033273	DNA-directed primase/polymerase protein;primpol;ortholog		1.3574
DANRE|ZFIN=ZDB-GENE-141212-76|UniProtKB=A0A0J9YJ45	ENSDARG00000100375	Translocase of inner mitochondrial membrane 23 homolog b (yeast);timm23b;ortholog	amino acid transporter(PC00046)	1
DANRE|ZFIN=ZDB-GENE-050522-153|UniProtKB=F1Q9A4	ENSDARG00000053217	Cytochrome c oxidase subunit VIIa polypeptide 2a (liver);cox7a2a;ortholog	oxidase(PC00175)	1
DANRE|ZFIN=ZDB-GENE-040718-467|UniProtKB=Q6DH88	ENSDARG00000099997	Cytochrome c oxidase assembly protein COX20, mitochondrial;cox20;ortholog		1
DANRE|ZFIN=ZDB-GENE-080204-64|UniProtKB=A0A0R4IHD6	ENSDARG00000099705	FAD-dependent oxidoreductase domain-containing 1;foxred1;ortholog	dehydrogenase(PC00092);oxidase(PC00175)	1
DANRE|ZFIN=ZDB-GENE-030131-5809|UniProtKB=A0A0R4IJ97	ENSDARG00000102607	Peptidase (mitochondrial-processing) alpha;pmpca;ortholog	metalloprotease(PC00153)	1.3339
DANRE|ZFIN=ZDB-GENE-040718-451|UniProtKB=Q6DH66	ENSDARG00000103566	Mitochondrial import receptor subunit TOM20 homolog B;tomm20b;ortholog	transporter(PC00227)	1
DANRE|ZFIN=ZDB-GENE-040426-1553|UniProtKB=A0A0R4IXR0	ENSDARG00000101793	Mitofusin 1b;mfn1b;ortholog	nucleotide phosphatase(PC00173)	1
DANRE|ZFIN=ZDB-GENE-050417-78|UniProtKB=Q5PNQ5	ENSDARG00000037906	AlkB homolog 7;alkbh7;ortholog		1.2863
DANRE|ZFIN=ZDB-GENE-030721-7|UniProtKB=Q6DKF0	ENSDARG00000024789	Interferon-induced GTP-binding protein MxC;mxc;ortholog	hydrolase(PC00121);microtubule family cytoskeletal protein(PC00157);small GTPase(PC00208)	1
DANRE|ZFIN=ZDB-GENE-040718-462|UniProtKB=Q6DH82	ENSDARG00000040971	Zgc:92606;zgc:92606;ortholog	non-motor microtubule binding protein(PC00166)	0.7358
DANRE|Ensembl=ENSDARG00000037357|UniProtKB=F1Q6K9	ENSDARG00000037357	Uncharacterized protein;LOC100332293;ortholog		1
DANRE|ZFIN=ZDB-GENE-040801-149|UniProtKB=F1RDC0	ENSDARG00000023396	Autophagy protein 5;atg5;ortholog	membrane trafficking regulatory protein(PC00151)	1
DANRE|ZFIN=ZDB-GENE-041212-53|UniProtKB=F1QTR3	ENSDARG00000001929	PTEN-induced putative kinase 1;pink1;ortholog	serine/threonine protein kinase receptor(PC00205)	1
DANRE|ZFIN=ZDB-GENE-030131-8453|UniProtKB=A0A0R4ITF1	ENSDARG00000052553	DNA ligase;lig3;ortholog	DNA ligase(PC00012)	1.8014
DANRE|ZFIN=ZDB-GENE-050309-178|UniProtKB=Q1LUK1	ENSDARG00000071378	MICOS complex subunit MIC13;mic13;ortholog		0.7807
DANRE|ZFIN=ZDB-GENE-081105-44|UniProtKB=A8WIN6	ENSDARG00000079504	Mitofusin 2;mfn2;ortholog	nucleotide phosphatase(PC00173)	1.6333
Tim17	ENSDARG00000011884	Mitofusin 1;mfn1a;ortholog	nucleotide phosphatase(PC00173)	0.159
DANRE|ZFIN=ZDB-GENE-030131-5391|UniProtKB=E7F2S4	ENSDARG00000068187	Spastic paraplegia 7;spg7;ortholog		0.9161
DANRE|ZFIN=ZDB-GENE-141222-46|UniProtKB=A0A0R4IGK5	ENSDARG00000101526	Si:dkey-82o10.4;si:dkey-82o10.4;ortholog		1.2156
DANRE|ZFIN=ZDB-GENE-030131-9609|UniProtKB=Q800G5	ENSDARG00000014427	Interferon-induced GTP-binding protein MxE;mxe;ortholog	hydrolase(PC00121);microtubule family cytoskeletal protein(PC00157);small GTPase(PC00208)	1
DANRE|ZFIN=ZDB-GENE-060825-115|UniProtKB=A0A0J9YJC1	ENSDARG00000067717	Translocase of outer mitochondrial membrane 7 homolog (yeast) (Fragment);tomm7;ortholog		1
DANRE|ZFIN=ZDB-GENE-030131-7691|UniProtKB=Q7SXI1	ENSDARG00000054907	Cox7a2l protein;cox7a3;ortholog	oxidase(PC00175)	1
DANRE|ZFIN=ZDB-GENE-041212-86|UniProtKB=F1RCE7	ENSDARG00000045304	Mitochondrial fission regulator 1;mtfr1;ortholog		1
DANRE|ZFIN=ZDB-GENE-070410-29|UniProtKB=B7ZVA6	ENSDARG00000063882	COX19 cytochrome c oxidase assembly factor;cox19;ortholog		1
DANRE|ZFIN=ZDB-GENE-040930-2|UniProtKB=Q63ZW2	ENSDARG00000003206	MICOS complex subunit mic25a;chchd6a;ortholog		1.2002
GO:0007007 inner mitochondrial membrane organization
Gene ID	Mapped Ids	Gene Name/ Symbol	Panther Protein Class	Fold Change
DANRE|ZFIN=ZDB-GENE-030131-684|UniProtKB=F1QCP6	ENSDARG00000041421	Tafazzin;taz;ortholog	acyltransferase(PC00042)	1
DANRE|ZFIN=ZDB-GENE-050506-22|UniProtKB=Q32LQ2	ENSDARG00000069671	Matrix AAA peptidase interacting protein 1;maip1;ortholog		1.3821
DANRE|ZFIN=ZDB-GENE-121214-51|UniProtKB=E7F6D6	ENSDARG00000079651	Si:ch1073-174d20.2;si:ch1073-174d20.2;ortholog	metalloprotease(PC00153)	1.502
DANRE|ZFIN=ZDB-GENE-050522-380|UniProtKB=Q5PNM7	ENSDARG00000037909	Translocase of inner mitochondrial membrane 29;timm29;ortholog		1.2585
DANRE|ZFIN=ZDB-GENE-040718-167|UniProtKB=Q6DGJ3	ENSDARG00000058297	Mitochondrial import inner membrane translocase subunit Tim13;timm13;ortholog		1.1317
DANRE|ZFIN=ZDB-GENE-050417-37|UniProtKB=Q6NWH5	ENSDARG00000070866	Transmembrane protein 11, mitochondrial;tmem11;ortholog		1
DANRE|ZFIN=ZDB-GENE-160114-27|UniProtKB=H9GYR4	ENSDARG00000102696	DnaJ (Hsp40) homolog, subfamily C, member 11b;dnajc11b;ortholog		1.4383
DANRE|ZFIN=ZDB-GENE-071004-49|UniProtKB=F1QFT8	ENSDARG00000069313	Oxidase (cytochrome c) assembly 1-like;oxa1l;ortholog	transporter(PC00227)	1
DANRE|ZFIN=ZDB-GENE-050327-76|UniProtKB=F1Q7J1	ENSDARG00000039374	MICOS complex subunit (Fragment);apool;ortholog		1
DANRE|ZFIN=ZDB-GENE-030131-1673|UniProtKB=F1QWW6	ENSDARG00000011196	DnaJ (Hsp40) homolog, subfamily C, member 11a;dnajc11a;ortholog		1.4237
DANRE|ZFIN=ZDB-GENE-041001-40|UniProtKB=A0A0R4IV38	ENSDARG00000026444	MICOS complex subunit;apoob;ortholog		1
DANRE|ZFIN=ZDB-GENE-030131-6202|UniProtKB=Q7ZW00	ENSDARG00000009837	Acylglycerol kinase, mitochondrial;agk;ortholog		1.3885
DANRE|ZFIN=ZDB-GENE-070912-46|UniProtKB=A0A0R4IUQ8	ENSDARG00000062272	AFG3-like AAA ATPase 2;afg3l2;ortholog	metalloprotease(PC00153)	1
DANRE|Ensembl=ENSDARG00000091413|UniProtKB=E7FA60	ENSDARG00000091413	Translocase of inner mitochondrial membrane 22;timm22;ortholog	transporter(PC00227)	1.4578
DANRE|ZFIN=ZDB-GENE-080204-88|UniProtKB=A9JTC7	ENSDARG00000102463	COX18 cytochrome c oxidase assembly factor;cox18;ortholog	transporter(PC00227)	1.3784
DANRE|ZFIN=ZDB-GENE-040426-1768|UniProtKB=Q6NYD1	ENSDARG00000038076	Reactive oxygen species modulator 1;romo1;ortholog		0.6752
DANRE|ZFIN=ZDB-GENE-040718-427|UniProtKB=Q6DI06	ENSDARG00000069116	Mitochondrial import inner membrane translocase subunit Tim10;timm10;ortholog	mitochondrial carrier protein(PC00158);transfer/carrier protein(PC00219)	1.5461
DANRE|ZFIN=ZDB-GENE-050309-178|UniProtKB=Q1LUK1	ENSDARG00000071378	MICOS complex subunit MIC13;mic13;ortholog		0.7807
DANRE|ZFIN=ZDB-GENE-141222-46|UniProtKB=A0A0R4IGK5	ENSDARG00000101526	Si:dkey-82o10.4;si:dkey-82o10.4;ortholog		1.2156
DANRE|ZFIN=ZDB-GENE-040930-2|UniProtKB=Q63ZW2	ENSDARG00000003206	MICOS complex subunit mic25a;chchd6a;ortholog		1.2002
GO:0007008 outer mitochondrial membrane organization
Gene ID	Mapped Ids	Gene Name/ Symbol	Panther Protein Class	Fold Change
DANRE|ZFIN=ZDB-GENE-040718-451|UniProtKB=Q6DH66l	ENSDARG000001035	import receptor subunit tom20, homolog,	transporter(PC0022)	1
GO:0006390 mitochondrial transcription
Gene ID	Mapped Ids	Gene Name/ Symbol	Panther Protein Class
DANRE|ZFIN=ZDB-GENE-060825-345|UniProtKB=Q0P4D6	ENSDARG00000100548	Transcription elongation factor, mitochondrial;tefm;ortholog		1.155
DANRE|ZFIN=ZDB-GENE-070521-3|UniProtKB=B7ZVD7	ENSDARG00000074756	rRNA adenine N(6)-methyltransferase;tfb2m;ortholog	RNA methyltransferase(PC00033)	1
DANRE|ZFIN=ZDB-GENE-070912-693|UniProtKB=X1WDB2	ENSDARG00000079124	Si:dkeyp-94h10.5;si:dkeyp-94h10.5;ortholog		1.5154
DANRE|ZFIN=ZDB-GENE-040718-359|UniProtKB=Q1L8H2	ENSDARG00000003207	Mitochondrial transcription termination factor 3;mterf3;ortholog		1.277
DANRE|ZFIN=ZDB-GENE-070424-91|UniProtKB=F1QQB3	ENSDARG00000086405	Mitochondrial transcription termination factor 2;mterf2;ortholog		1
DANRE|ZFIN=ZDB-GENE-050417-187|UniProtKB=X1WHQ5	ENSDARG00000038768	Mitochondrial ribosomal protein L12;mrpl12;ortholog	ribosomal protein(PC00202)	1.3434
DANRE|ZFIN=ZDB-GENE-030131-1528|UniProtKB=A0A0R4ILV6	ENSDARG00000101220	DNA-directed RNA polymerase;polrmt;ortholog	DNA-directed RNA polymerase(PC00019);nucleotidyltransferase(PC00174)	1.2415
DANRE|Ensembl=ENSDARG00000086107|UniProtKB=E7FGP4	ENSDARG00000086107	Mitochondrial transcription termination factor 1;mterf1;ortholog		1.5607
GO:0032543 mitochondrial translation
Gene ID	Mapped Ids	Gene Name/ Symbol	Panther Protein Class	Fold Change
DANRE|ZFIN=ZDB-GENE-030131-8198|UniProtKB=F1QA94	ENSDARG00000060005	Mitochondrial translational release factor 1-like;mtrf1l;ortholog	translation release factor(PC00225)	1.5926
DANRE|ZFIN=ZDB-GENE-061013-79|UniProtKB=Q08BB1	ENSDARG00000063624	Elongation factor G, mitochondrial;gfm1;ortholog	G-protein(PC00020);hydrolase(PC00121);translation elongation factor(PC00222);translation initiation factor(PC00224)	1.2798
DANRE|ZFIN=ZDB-GENE-050220-8|UniProtKB=A0A0R4IPT8	ENSDARG00000033579	Mitochondrial translational release factor 1;mtrf1;ortholog	translation release factor(PC00225)	1.9065
DANRE|ZFIN=ZDB-GENE-030219-177|UniProtKB=E7F6A5	ENSDARG00000075743	Mitochondrial ribosomal protein L47;mrpl47;ortholog	ribosomal protein(PC00202)	1.4745
DANRE|ZFIN=ZDB-GENE-030131-9174|UniProtKB=F1QUV7	ENSDARG00000059070	Glycyl-tRNA synthetase;gars;ortholog	aminoacyl-tRNA synthetase(PC00047)	1
DANRE|ZFIN=ZDB-GENE-121214-202|UniProtKB=E7F0D0	ENSDARG00000078835	Immature colon carcinoma transcript 1;mrpl58;ortholog		1.3225
DANRE|ZFIN=ZDB-GENE-060201-3|UniProtKB=A0JMI9	ENSDARG00000005561	Ribosome-releasing factor 2, mitochondrial;gfm2;ortholog	G-protein(PC00020);hydrolase(PC00121);translation elongation factor(PC00222);translation initiation factor(PC00224)	1
DANRE|ZFIN=ZDB-GENE-070912-693|UniProtKB=X1WDB2	ENSDARG00000079124	Si:dkeyp-94h10.5;si:dkeyp-94h10.5;ortholog		1.5154
DANRE|ZFIN=ZDB-GENE-040724-131|UniProtKB=Q7T010	ENSDARG00000037309	Glutamyl-tRNA(Gln) amidotransferase subunit B, mitochondrial;gatb;ortholog	ligase(PC00142)	1.3069
DANRE|ZFIN=ZDB-GENE-050306-26|UniProtKB=B0S5M9	ENSDARG00000011801	Tryptophanyl tRNA synthetase 2, mitochondrial;wars2;ortholog		1.2524
DANRE|Ensembl=ENSDARG00000090568|UniProtKB=E7F658	ENSDARG00000090568	Mitochondrial ribosomal protein L52;mrpl52;ortholog		1.5283
DANRE|Ensembl=ENSDARG00000056855|UniProtKB=A2BHB7	ENSDARG00000056855	Glutamyl-tRNA(Gln) amidotransferase subunit C, mitochondrial;gatc;ortholog		1
DANRE|ZFIN=ZDB-GENE-040625-12|UniProtKB=Q6IQS9	ENSDARG00000045696	39S ribosomal protein L23, mitochondrial;mrpl23;ortholog	ribosomal protein(PC00202)	1.2236
DANRE|ZFIN=ZDB-GENE-070928-3|UniProtKB=F1R7M6	ENSDARG00000075337	Leucyl-tRNA synthetase 2, mitochondrial;lars2;ortholog	aminoacyl-tRNA synthetase(PC00047)	1.6496
DANRE|ZFIN=ZDB-GENE-030616-608|UniProtKB=F1QUQ0	ENSDARG00000044134	Isoleucyl-tRNA synthetase 2, mitochondrial;iars2;ortholog	aminoacyl-tRNA synthetase(PC00047)	1.155
DANRE|ZFIN=ZDB-GENE-041008-213|UniProtKB=F1RAH7	ENSDARG00000071240	Alanyl-tRNA synthetase 2, mitochondrial (putative) (Fragment);aars2;ortholog	RNA binding protein(PC00031)	1.2471
DANRE|ZFIN=ZDB-GENE-040718-359|UniProtKB=Q1L8H2	ENSDARG00000003207	Mitochondrial transcription termination factor 3;mterf3;ortholog		1.277
DANRE|ZFIN=ZDB-GENE-030131-1092|UniProtKB=F1QD40	ENSDARG00000063213	Mitochondrial translational initiation factor 2;mtif2;ortholog	G-protein(PC00020);hydrolase(PC00121);translation elongation factor(PC00222);translation initiation factor(PC00224)	1.5397
DANRE|ZFIN=ZDB-GENE-040912-152|UniProtKB=F1Q5D5	ENSDARG00000003693	Histidyl-tRNA synthetase;hars;ortholog	RNA binding protein(PC00031);aminoacyl-tRNA synthetase(PC00047)	1.6148
DANRE|ZFIN=ZDB-GENE-060228-1|UniProtKB=F1QA65	ENSDARG00000039649	Mitochondrial translational initiation factor 3;mtif3;ortholog	translation initiation factor(PC00224)	1
DANRE|ZFIN=ZDB-GENE-041122-1|UniProtKB=B8JM36	ENSDARG00000075325	Mitochondrial ribosomal protein L16;mrpl16;ortholog	ribosomal protein(PC00202)	1.2605
DANRE|ZFIN=ZDB-GENE-050809-12|UniProtKB=E7F8R3	ENSDARG00000062568	Mitochondrial ribosomal protein L2;mrpl2;ortholog	ribosomal protein(PC00202)	1.3883
DANRE|ZFIN=ZDB-GENE-050320-73|UniProtKB=Q5BJ17	ENSDARG00000104173	Elongation factor Tu;tufm;ortholog	G-protein(PC00020);hydrolase(PC00121);translation elongation factor(PC00222);translation initiation factor(PC00224)	1.1492
DANRE|ZFIN=ZDB-GENE-030131-5540|UniProtKB=F1QAJ4	ENSDARG00000032704	Glutamyl-tRNA(Gln) amidotransferase subunit A, mitochondrial;qrsl1;ortholog		1.1767
DANRE|ZFIN=ZDB-GENE-050522-393|UniProtKB=Q502C1	ENSDARG00000100116	28S ribosomal protein S24, mitochondrial;mrps24;ortholog	ribosomal protein(PC00202)	1.213
DANRE|ZFIN=ZDB-GENE-040426-1244|UniProtKB=A5WVY0	ENSDARG00000032277	Arginyl-tRNA synthetase 2, mitochondrial (putative);rars2;ortholog		1.3614
DANRE|ZFIN=ZDB-GENE-060810-176|UniProtKB=A3KNX4	ENSDARG00000029100	Coiled-coil-helix-coiled-coil-helix domain-containing 1;chchd1;ortholog		1.8427
GO:0006626 protein targeting to mitochondrion
Gene ID	Mapped Ids	Gene Name/ Symbol	Panther Protein Class	Fold Change
DANRE|ZFIN=ZDB-GENE-081104-144|UniProtKB=A8WHN3	ENSDARG00000060124	Translocase of inner mitochondrial membrane 17 homolog B (yeast);timm17b;ortholog	mitochondrial carrier protein(PC00158);transfer/carrier protein(PC00219)	1
DANRE|ZFIN=ZDB-GENE-041010-149|UniProtKB=X1WFG8	ENSDARG00000040707	Coiled-coil-helix-coiled-coil-helix domain-containing 4b;chchd4b;ortholog		1.2439
DANRE|ZFIN=ZDB-GENE-031030-6|UniProtKB=F6NU65	ENSDARG00000029510	Mitochondrial import inner membrane translocase subunit TIM17;timm17a;ortholog	mitochondrial carrier protein(PC00158);transfer/carrier protein(PC00219)	1
DANRE|ZFIN=ZDB-GENE-040718-405|UniProtKB=F1QJE0	ENSDARG00000014794	Ubiquinol-cytochrome c reductase core protein 2a;uqcrc2a;ortholog	metalloprotease(PC00153)	1
DANRE|ZFIN=ZDB-GENE-030131-1365|UniProtKB=Q7T314	ENSDARG00000092112	translocase of Outer mitochondrial membrane 40 homolog (Yeast);tomm40;ortholog	membrane traffic protein(PC00150)	1
DANRE|ZFIN=ZDB-GENE-091204-188|UniProtKB=E7F0C3	ENSDARG00000069421	GrpE-like 2, mitochondrial;grpel2;ortholog		0.862
DANRE|ZFIN=ZDB-GENE-050506-22|UniProtKB=Q32LQ2	ENSDARG00000069671	Matrix AAA peptidase interacting protein 1;maip1;ortholog		1.3821
DANRE|ZFIN=ZDB-GENE-040426-2319|UniProtKB=Q6NWH3	ENSDARG00000036721	Translocase of outer mitochondrial membrane 40 homolog,-like;tomm40l;ortholog	membrane traffic protein(PC00150)	1.3993
DANRE|ZFIN=ZDB-GENE-050522-380|UniProtKB=Q5PNM7	ENSDARG00000037909	Translocase of inner mitochondrial membrane 29;timm29;ortholog		1.2585
DANRE|ZFIN=ZDB-GENE-051120-111|UniProtKB=Q32PS5	ENSDARG00000010021	GrpE protein homolog;grpel1;ortholog		1
DANRE|ZFIN=ZDB-GENE-040718-167|UniProtKB=Q6DGJ3	ENSDARG00000058297	Mitochondrial import inner membrane translocase subunit Tim13;timm13;ortholog		1.1317
DANRE|ZFIN=ZDB-GENE-040801-216|UniProtKB=B0S5G4	ENSDARG00000038309	DnaJ (Hsp40) homolog, subfamily C, member 15;dnajc15;ortholog		1.3147
DANRE|ZFIN=ZDB-GENE-050220-10|UniProtKB=Q1L8E2	ENSDARG00000016979	Peptidase (mitochondrial-processing) beta;pmpcb;ortholog	metalloprotease(PC00153)	1.3061
DANRE|ZFIN=ZDB-GENE-071004-49|UniProtKB=F1QFT8	ENSDARG00000069313	Oxidase (cytochrome c) assembly 1-like;oxa1l;ortholog	transporter(PC00227)	1
DANRE|ZFIN=ZDB-GENE-060503-662|UniProtKB=F1R6P4	ENSDARG00000055344	Mitochondrial intermediate peptidase;mipep;ortholog	metalloprotease(PC00153)	1
DANRE|ZFIN=ZDB-GENE-050506-64|UniProtKB=F1QIA6	ENSDARG00000055339	Si:ch73-1a9.4;si:ch73-1a9.4;ortholog	metalloprotease(PC00153)	1.4199
DANRE|ZFIN=ZDB-GENE-050522-424|UniProtKB=F1R9R0	ENSDARG00000058601	Ganglioside-induced differentiation-associated protein 1 (Fragment);gdap1;ortholog		0.6764
DANRE|ZFIN=ZDB-GENE-030131-6202|UniProtKB=Q7ZW00	ENSDARG00000009837	Acylglycerol kinase, mitochondrial;agk;ortholog		1.3885
DANRE|ZFIN=ZDB-GENE-030131-1269|UniProtKB=Q6IQ59	ENSDARG00000071691	Ubiquinol-cytochrome c reductase core protein 2b;uqcrc2b;ortholog	metalloprotease(PC00153)	1
DANRE|Ensembl=ENSDARG00000091413|UniProtKB=E7FA60	ENSDARG00000091413	Translocase of inner mitochondrial membrane 22;timm22;ortholog	transporter(PC00227)	1.4578
DANRE|ZFIN=ZDB-GENE-080204-88|UniProtKB=A9JTC7	ENSDARG00000102463	COX18 cytochrome c oxidase assembly factor;cox18;ortholog	transporter(PC00227)	1.3784
DANRE|ZFIN=ZDB-GENE-120709-89|UniProtKB=A0A0R4ISD1	ENSDARG00000071594	Si:dkey-118j18.1;si:dkey-118j18.1;ortholog		1
DANRE|ZFIN=ZDB-GENE-040808-9|UniProtKB=Q6AZD4	ENSDARG00000004925	Mitochondrial inner membrane protease subunit 2;immp2l;ortholog		1.2276
DANRE|ZFIN=ZDB-GENE-040426-1768|UniProtKB=Q6NYD1	ENSDARG00000038076	Reactive oxygen species modulator 1;romo1;ortholog		0.6752
DANRE|ZFIN=ZDB-GENE-040718-427|UniProtKB=Q6DI06	ENSDARG00000069116	Mitochondrial import inner membrane translocase subunit Tim10;timm10;ortholog	mitochondrial carrier protein(PC00158);transfer/carrier protein(PC00219)	1.5461
DANRE|ZFIN=ZDB-GENE-030131-145|UniProtKB=Q1LUQ3	ENSDARG00000104771	Mitochondrial import inner membrane translocase subunit TIM44;timm44;ortholog	mitochondrial carrier protein(PC00158);transfer/carrier protein(PC00219)	1.3564
DANRE|ZFIN=ZDB-GENE-021206-1|UniProtKB=Q803B0	ENSDARG00000056160	Heat shock 60 protein 1;hspd1;ortholog		1.2764
DANRE|ZFIN=ZDB-GENE-141212-76|UniProtKB=A0A0J9YJ45	ENSDARG00000100375	Translocase of inner mitochondrial membrane 23 homolog b (yeast);timm23b;ortholog	amino acid transporter(PC00046)	1
DANRE|ZFIN=ZDB-GENE-030131-5809|UniProtKB=A0A0R4IJ97	ENSDARG00000102607	Peptidase (mitochondrial-processing) alpha;pmpca;ortholog	metalloprotease(PC00153)	1.3339
DANRE|ZFIN=ZDB-GENE-040718-451|UniProtKB=Q6DH66	ENSDARG00000103566	Mitochondrial import receptor subunit TOM20 homolog B;tomm20b;ortholog	transporter(PC00227)	1
DANRE|ZFIN=ZDB-GENE-141222-46|UniProtKB=A0A0R4IGK5	ENSDARG00000101526	Si:dkey-82o10.4;si:dkey-82o10.4;ortholog		1.2156
DANRE|ZFIN=ZDB-GENE-060825-115|UniProtKB=A0A0J9YJC1	ENSDARG00000067717	Translocase of outer mitochondrial membrane 7 homolog (yeast) (Fragment);tomm7;ortholog		1
GO:0070585 protein localization to mitochondrion
Gene ID	Mapped Ids	Gene Name/ Symbol	Panther Protein Class	Fold Change
DANRE|ZFIN=ZDB-GENE-081104-144|UniProtKB=A8WHN3	ENSDARG00000060124	Translocase of inner mitochondrial membrane 17 homolog B (yeast);timm17b;ortholog	mitochondrial carrier protein(PC00158);transfer/carrier protein(PC00219)	1
DANRE|ZFIN=ZDB-GENE-041010-149|UniProtKB=X1WFG8	ENSDARG00000040707	Coiled-coil-helix-coiled-coil-helix domain-containing 4b;chchd4b;ortholog		1.2439
DANRE|ZFIN=ZDB-GENE-031030-6|UniProtKB=F6NU65	ENSDARG00000029510	Mitochondrial import inner membrane translocase subunit TIM17;timm17a;ortholog	mitochondrial carrier protein(PC00158);transfer/carrier protein(PC00219)	1
DANRE|ZFIN=ZDB-GENE-040718-405|UniProtKB=F1QJE0	ENSDARG00000014794	Ubiquinol-cytochrome c reductase core protein 2a;uqcrc2a;ortholog	metalloprotease(PC00153)	1
DANRE|ZFIN=ZDB-GENE-030131-1365|UniProtKB=Q7T314	ENSDARG00000092112	translocase of Outer mitochondrial membrane 40 homolog (Yeast);tomm40;ortholog	membrane traffic protein(PC00150)	1
DANRE|ZFIN=ZDB-GENE-091204-188|UniProtKB=E7F0C3	ENSDARG00000069421	GrpE-like 2, mitochondrial;grpel2;ortholog		0.862
DANRE|ZFIN=ZDB-GENE-050506-22|UniProtKB=Q32LQ2	ENSDARG00000069671	Matrix AAA peptidase interacting protein 1;maip1;ortholog		1.3821
DANRE|ZFIN=ZDB-GENE-040426-2319|UniProtKB=Q6NWH3	ENSDARG00000036721	Translocase of outer mitochondrial membrane 40 homolog,-like;tomm40l;ortholog	membrane traffic protein(PC00150)	1.3993
DANRE|ZFIN=ZDB-GENE-050522-380|UniProtKB=Q5PNM7	ENSDARG00000037909	Translocase of inner mitochondrial membrane 29;timm29;ortholog		1.2585
DANRE|ZFIN=ZDB-GENE-051120-111|UniProtKB=Q32PS5	ENSDARG00000010021	GrpE protein homolog;grpel1;ortholog		1
DANRE|ZFIN=ZDB-GENE-040718-167|UniProtKB=Q6DGJ3	ENSDARG00000058297	Mitochondrial import inner membrane translocase subunit Tim13;timm13;ortholog		1.1317
DANRE|ZFIN=ZDB-GENE-040801-216|UniProtKB=B0S5G4	ENSDARG00000038309	DnaJ (Hsp40) homolog, subfamily C, member 15;dnajc15;ortholog		1.3147
DANRE|ZFIN=ZDB-GENE-050220-10|UniProtKB=Q1L8E2	ENSDARG00000016979	Peptidase (mitochondrial-processing) beta;pmpcb;ortholog	metalloprotease(PC00153)	1.3061
DANRE|ZFIN=ZDB-GENE-071004-49|UniProtKB=F1QFT8	ENSDARG00000069313	Oxidase (cytochrome c) assembly 1-like;oxa1l;ortholog	transporter(PC00227)	1
DANRE|ZFIN=ZDB-GENE-060503-662|UniProtKB=F1R6P4	ENSDARG00000055344	Mitochondrial intermediate peptidase;mipep;ortholog	metalloprotease(PC00153)	1
DANRE|ZFIN=ZDB-GENE-050506-64|UniProtKB=F1QIA6	ENSDARG00000055339	Si:ch73-1a9.4;si:ch73-1a9.4;ortholog	metalloprotease(PC00153)	1.4199
DANRE|ZFIN=ZDB-GENE-050522-424|UniProtKB=F1R9R0	ENSDARG00000058601	Ganglioside-induced differentiation-associated protein 1 (Fragment);gdap1;ortholog		0.6764
DANRE|ZFIN=ZDB-GENE-030131-6202|UniProtKB=Q7ZW00	ENSDARG00000009837	Acylglycerol kinase, mitochondrial;agk;ortholog		1.3885
DANRE|ZFIN=ZDB-GENE-030131-1269|UniProtKB=Q6IQ59	ENSDARG00000071691	Ubiquinol-cytochrome c reductase core protein 2b;uqcrc2b;ortholog	metalloprotease(PC00153)	1
DANRE|Ensembl=ENSDARG00000091413|UniProtKB=E7FA60	ENSDARG00000091413	Translocase of inner mitochondrial membrane 22;timm22;ortholog	transporter(PC00227)	1.4578
DANRE|ZFIN=ZDB-GENE-080204-88|UniProtKB=A9JTC7	ENSDARG00000102463	COX18 cytochrome c oxidase assembly factor;cox18;ortholog	transporter(PC00227)	1.3784
DANRE|ZFIN=ZDB-GENE-120709-89|UniProtKB=A0A0R4ISD1	ENSDARG00000071594	Si:dkey-118j18.1;si:dkey-118j18.1;ortholog		1
DANRE|ZFIN=ZDB-GENE-040808-9|UniProtKB=Q6AZD4	ENSDARG00000004925	Mitochondrial inner membrane protease subunit 2;immp2l;ortholog		1.2276
DANRE|ZFIN=ZDB-GENE-040426-1768|UniProtKB=Q6NYD1	ENSDARG00000038076	Reactive oxygen species modulator 1;romo1;ortholog		0.6752
DANRE|ZFIN=ZDB-GENE-040718-427|UniProtKB=Q6DI06	ENSDARG00000069116	Mitochondrial import inner membrane translocase subunit Tim10;timm10;ortholog	mitochondrial carrier protein(PC00158);transfer/carrier protein(PC00219)	1.5461
DANRE|ZFIN=ZDB-GENE-030131-145|UniProtKB=Q1LUQ3	ENSDARG00000104771	Mitochondrial import inner membrane translocase subunit TIM44;timm44;ortholog	mitochondrial carrier protein(PC00158);transfer/carrier protein(PC00219)	1.3564
DANRE|ZFIN=ZDB-GENE-021206-1|UniProtKB=Q803B0	ENSDARG00000056160	Heat shock 60 protein 1;hspd1;ortholog		1.2764
DANRE|ZFIN=ZDB-GENE-141212-76|UniProtKB=A0A0J9YJ45	ENSDARG00000100375	Translocase of inner mitochondrial membrane 23 homolog b (yeast);timm23b;ortholog	amino acid transporter(PC00046)	1
DANRE|ZFIN=ZDB-GENE-030131-5809|UniProtKB=A0A0R4IJ97	ENSDARG00000102607	Peptidase (mitochondrial-processing) alpha;pmpca;ortholog	metalloprotease(PC00153)	1.3339
DANRE|ZFIN=ZDB-GENE-040718-451|UniProtKB=Q6DH66	ENSDARG00000103566	Mitochondrial import receptor subunit TOM20 homolog B;tomm20b;ortholog	transporter(PC00227)	1
DANRE|ZFIN=ZDB-GENE-141222-46|UniProtKB=A0A0R4IGK5	ENSDARG00000101526	Si:dkey-82o10.4;si:dkey-82o10.4;ortholog		1.2156
DANRE|ZFIN=ZDB-GENE-060825-115|UniProtKB=A0A0J9YJC1	ENSDARG00000067717	Translocase of outer mitochondrial membrane 7 homolog (yeast) (Fragment);tomm7;ortholog		1
GO:0042775 mitochondrial ATP synthesis coupled electron transport
Gene ID	Mapped Ids	Gene Name/ Symbol	Panther Protein Class	Fold Change
[truncated: 684 more rows]
